# Supplementary material for: Loss of angiopoietin-2 leads to region-specific brain malformations and blood-brain barrier leakage
Source: JCI Insight. 2026 Feb 19;11(7):e198256. doi: 10.1172/jci.insight.198256 (PMC13134733; doi:10.1172/jci.insight.198256)
Supplement: Supplemental table 2 [file jciinsight-11-198256-s129.xlsx]

## Sheet: Cluster 0
Supplemental Table 2. Marker genes for each cell cluster in all isolated cells with resolution 0.2. Differentially expressed genes were calculated comparing each cluster to the rest of the clusters. Only genes with avg_log2FC ≥ 0.5 are included in the list.
Cluster 0
gene	p_val	avg_log2FC	pct.1	pct.2	p_val_adj
Lars2	0	1.29848	0.993	0.982	0
Gm42418	0	1.03194	1	0.998	0
Slc16a1	1.8802e-173	0.962677	0.657	0.571	3.31912e-169
Hmcn1	0	0.954561	0.8	0.645	0
Slco1a4	0	0.91617	0.981	0.803	0
Slc7a5	0	0.879108	0.85	0.694	0
Igf1r	0	0.824002	0.915	0.81	0
Slc39a10	0	0.764258	0.872	0.762	0
Ccdc141	1.59164e-257	0.756151	0.809	0.713	2.80971e-253
St8sia4	5.22076e-137	0.743683	0.66	0.65	9.2162e-133
Tfrc	3.8188e-133	0.739914	0.651	0.585	6.74133e-129
Slc22a8	2.3577e-186	0.727762	0.701	0.615	4.16205e-182
Slco1c1	0	0.70656	0.951	0.769	0
Esyt2	1.12457e-220	0.66361	0.82	0.781	1.98521e-216
Slc7a1	1.09386e-118	0.652918	0.675	0.622	1.93098e-114
Abhd2	2.16884e-223	0.645953	0.827	0.764	3.82866e-219
Dnm3	2.70955e-73	0.639618	0.563	0.553	4.78316e-69
Sema3c	7.31447e-173	0.635887	0.779	0.698	1.29122e-168
Slc1a1	4.26899e-94	0.63399	0.558	0.516	7.53605e-90
Apcdd1	9.32906e-136	0.607244	0.728	0.67	1.64686e-131
Ivns1abp	1.41131e-32	0.6011	0.52	0.516	2.49139e-28
Gpcpd1	4.6219e-206	0.600638	0.851	0.785	8.15903e-202
Spock2	0	0.598708	0.981	0.811	0
Slc38a3	2.46216e-67	0.596815	0.52	0.514	4.34646e-63
Eogt	1.11199e-62	0.590122	0.592	0.628	1.963e-58
Sgms1	2.39504e-206	0.586818	0.866	0.79	4.22796e-202
Fry	8.45622e-96	0.581429	0.715	0.748	1.49278e-91
Atp10a	2.08008e-55	0.579439	0.527	0.549	3.67196e-51
Efr3b	5.77302e-53	0.575808	0.526	0.543	1.01911e-48
Tiam1	2.81113e-60	0.570339	0.544	0.536	4.96249e-56
Ddx17	8.84484e-44	0.56665	0.572	0.66	1.56138e-39
Ptprg	1.05196e-164	0.565431	0.821	0.776	1.85702e-160
Mcf2l	1.67414e-36	0.561462	0.495	0.538	2.95536e-32
Dock4	1.27685e-37	0.560043	0.528	0.591	2.25403e-33
Col4a3bp	2.13787e-119	0.559194	0.733	0.735	3.77398e-115
Mfsd2a	5.89872e-52	0.555808	0.52	0.497	1.0413e-47
Polk	1.91136e-46	0.555008	0.558	0.587	3.37412e-42
Prom1	4.31961e-113	0.550055	0.721	0.676	7.62541e-109
Cxcl12	1.54208e-197	0.543639	0.905	0.801	2.72223e-193
Syne1	6.15702e-52	0.543576	0.636	0.681	1.0869e-47
Sorbs2	2.55298e-113	0.542539	0.766	0.772	4.50677e-109
Itga6	2.62817e-123	0.53799	0.795	0.786	4.63951e-119
Nfat5	1.06238e-25	0.537958	0.527	0.614	1.87542e-21
Slc30a1	1.44889e-87	0.535887	0.667	0.679	2.55773e-83
Gatm	9.98486e-96	0.528063	0.685	0.636	1.76263e-91
Slc40a1	1.652e-90	0.515642	0.713	0.681	2.91628e-86
Sema7a	1.07042e-53	0.501075	0.623	0.667	1.88962e-49

## Sheet: Cluster 1
Cluster 1
gene	p_val	avg_log2FC	pct.1	pct.2	p_val_adj
Vwf	0	1.54397	0.79	0.304	0
Tmsb10	0	1.49906	0.987	0.636	0
Vcam1	0	1.46912	0.52	0.095	0
Ier3	0	1.39101	0.838	0.399	0
Slc38a5	0	1.37218	0.883	0.293	0
Tmem252	0	1.18426	0.737	0.254	0
Cfh	0	1.1671	0.805	0.271	0
Flrt2	0	1.14403	0.729	0.137	0
Ptn	0	1.0931	0.99	0.723	0
Rbp1	0	1.0642	0.754	0.19	0
Net1	0	1.05317	0.846	0.345	0
Wnt5a	0	1.03619	0.545	0.055	0
Hs3st1	0	0.95302	0.704	0.17	0
Ndufa8	0	0.94357	0.871	0.46	0
Arl4a	0	0.925233	0.974	0.68	0
Pcp4l1	0	0.918792	0.986	0.749	0
Tgm2	0	0.890245	0.813	0.355	0
Itm2a	0	0.885906	0.999	0.855	0
Ndnf	0	0.833264	0.816	0.36	0
Ctsc	0	0.808194	0.721	0.236	0
Nampt	0	0.806464	0.866	0.478	0
Il1r1	0	0.802839	0.507	0.12	0
Car4	0	0.802519	0.915	0.597	0
Cldn5	0	0.79367	0.999	0.848	0
Nr2f2	0	0.791772	0.648	0.165	0
Apod	0	0.76723	0.731	0.26	0
Jund	0	0.757561	0.963	0.785	0
Paqr5	0	0.756383	0.879	0.423	0
Icam1	0	0.749015	0.512	0.147	0
Nrp2	0	0.74616	0.626	0.245	0
Klf2	2.99723e-277	0.719998	0.985	0.867	5.29101e-273
Fmo2	0	0.716068	0.652	0.193	0
Usp53	0	0.711774	0.81	0.397	0
Car14	0	0.691955	0.545	0.081	0
Junb	1.33764e-282	0.682939	0.886	0.584	2.36133e-278
Fosb	3.83078e-299	0.677118	0.769	0.392	6.76248e-295
Jun	3.71834e-287	0.674068	0.965	0.815	6.56399e-283
Prcp	0	0.664537	0.6	0.15	0
Klf4	9.35508e-238	0.661868	0.929	0.685	1.65145e-233
Chn2	0	0.651037	0.651	0.187	0
Fth1	1.00304e-145	0.621	0.993	0.895	1.77066e-141
Rpl38	0	0.619847	0.998	0.935	0
Gsta4	0	0.616544	0.859	0.441	0
Stmn1	0	0.611761	0.796	0.38	0
Fmo1	0	0.610833	0.584	0.16	0
Pomc	0	0.610616	0.572	0.169	0
Pir	0	0.6065	0.746	0.328	0
Ptprr	0	0.599839	0.746	0.35	0
Ostf1	0	0.593912	0.923	0.611	0
Itih5	1.42166e-272	0.59161	0.969	0.732	2.50965e-268
Pltp	0	0.588193	0.999	0.881	0
Elovl7	0	0.578201	0.844	0.424	0
Hspa1a	2.89614e-246	0.572448	0.665	0.333	5.11256e-242
Ramp2	1.75494e-282	0.563759	0.984	0.767	3.098e-278
Sema6a	0	0.559391	0.812	0.4	0
Zfp36	1.08736e-210	0.559269	0.804	0.495	1.91952e-206
Mal	2.96899e-296	0.558727	0.955	0.623	5.24115e-292
Il6st	6.51209e-222	0.554568	0.79	0.472	1.14958e-217
Ifitm3	5.86309e-230	0.554385	0.986	0.805	1.03501e-225
Tpd52l1	0	0.553328	0.652	0.237	0
Nfkbia	4.97612e-271	0.544711	0.98	0.825	8.78435e-267
Cadm1	0	0.540092	0.643	0.215	0
Frmd5	0	0.5329	0.525	0.106	0
Csf1	0	0.528897	0.519	0.166	0
1810037I17Rik	1.05273e-264	0.526596	0.941	0.675	1.85838e-260
Gatm1	4.23422e-279	0.522685	0.924	0.588	7.47468e-275
Adk	0	0.518035	0.599	0.175	0
Bsg	2.49534e-269	0.516119	0.999	0.962	4.40503e-265
Fli1	2.61923e-243	0.511439	0.894	0.585	4.62373e-239
Ier2	7.55127e-185	0.510973	0.881	0.612	1.33303e-180
H2-K1	2.83168e-241	0.510413	0.978	0.82	4.99876e-237
Rpl9	3.72594e-279	0.506527	0.985	0.852	6.57741e-275
Dusp1	2.4771e-162	0.50635	0.916	0.722	4.37283e-158
Rps20	0	0.505563	0.994	0.901	0
Foxp1	5.36971e-257	0.504474	0.963	0.768	9.47915e-253
Slc6a6	2.32329e-233	0.50383	0.987	0.772	4.10131e-229

## Sheet: Cluster 2
Cluster 2
gene	p_val	avg_log2FC	pct.1	pct.2	p_val_adj
Alpl	0	1.54238	0.68	0.164	0
Glul	0	1.51185	0.956	0.72	0
Sema3g	0	1.44319	0.587	0.115	0
Tm4sf1	0	1.30401	0.944	0.727	0
Cdk19	0	1.25353	0.617	0.262	0
Cdkn1c	0	1.19669	0.633	0.292	0
Apold1	0	1.15204	0.774	0.474	0
Tgfb2	0	1.05569	0.741	0.459	0
Adamts1	1.92546e-234	0.994457	0.691	0.43	3.39901e-230
Unc5b	0	0.928593	0.521	0.165	0
Ly6c1	0	0.831533	0.996	0.86	0
Nr4a1	3.47908e-139	0.816261	0.513	0.303	6.14162e-135
Nebl	0	0.804639	0.787	0.505	0
Slc9a3r2	0	0.803635	0.946	0.739	0
Itprid2	1.47963e-208	0.776764	0.56	0.337	2.61199e-204
Ccn1	1.20134e-112	0.774341	0.514	0.323	2.12072e-108
Fxyd5	4.77926e-289	0.770191	0.89	0.667	8.43683e-285
Sox17	1.66585e-271	0.769762	0.762	0.502	2.94073e-267
Slc6a61	0	0.763071	0.975	0.776	0
Id1	9.08962e-272	0.762618	0.933	0.714	1.60459e-267
Lmo7	3.80218e-262	0.754691	0.613	0.34	6.71199e-258
Jag2	1.53345e-227	0.738838	0.666	0.44	2.707e-223
Plk2	4.07481e-200	0.735872	0.698	0.468	7.19326e-196
S1pr1	0	0.729333	0.926	0.727	0
Edn1	3.78903e-126	0.727036	0.608	0.399	6.68878e-122
Ltbp4	1.67769e-234	0.715411	0.916	0.75	2.96162e-230
Klf21	6.83912e-241	0.695177	0.98	0.869	1.20731e-236
Timp3	2.28514e-267	0.688353	0.899	0.68	4.03396e-263
Tsc22d1	0	0.681093	0.976	0.862	0
Ier21	9.00055e-126	0.6616	0.804	0.631	1.58887e-121
Klf41	1.1587e-181	0.653844	0.888	0.696	2.04546e-177
Kitl	4.62301e-271	0.650715	0.946	0.792	8.161e-267
Srarp	1.2233e-198	0.642557	0.72	0.476	2.15948e-194
Dusp11	6.79204e-176	0.630665	0.916	0.723	1.199e-171
Tspo	5.45565e-141	0.6296	0.747	0.591	9.63086e-137
Cp	7.38891e-95	0.626313	0.621	0.47	1.30436e-90
Ifitm31	2.2165e-206	0.618027	0.965	0.811	3.91279e-202
Ly6a	1.15934e-257	0.615736	0.99	0.849	2.04658e-253
Fos	4.7417e-69	0.592716	0.673	0.508	8.37053e-65
Hspb1	3.63327e-163	0.584472	0.936	0.771	6.41381e-159
Selenop	3.5476e-149	0.569016	0.935	0.837	6.26257e-145
Stmn11	3.55796e-125	0.55477	0.619	0.422	6.28086e-121
Gcnt2	1.61649e-158	0.542788	0.566	0.353	2.85358e-154
Cd2ap	8.55833e-193	0.540692	0.921	0.792	1.5108e-188
Id3	7.03242e-168	0.535489	0.936	0.777	1.24143e-163
Clic4	4.74944e-193	0.532338	0.929	0.778	8.38419e-189
Btg2	5.65175e-154	0.529329	0.911	0.741	9.97703e-150
Cobll1	1.26319e-159	0.528982	0.719	0.516	2.22991e-155
Calm1	1.57692e-291	0.521736	0.997	0.951	2.78374e-287
Cdkn1a	4.19401e-100	0.519519	0.639	0.463	7.40369e-96
Jcad	1.98114e-189	0.517676	0.942	0.781	3.4973e-185
Mast4	2.0365e-146	0.513808	0.786	0.616	3.59503e-142
Mal1	3.11483e-97	0.513772	0.832	0.653	5.49861e-93
Sox18	2.56021e-127	0.509178	0.762	0.584	4.51954e-123
Epas1	8.62689e-179	0.505935	0.975	0.883	1.5229e-174

## Sheet: Cluster 3
Cluster 3
gene	p_val	avg_log2FC	pct.1	pct.2	p_val_adj
Cpe	0	1.87468	0.883	0.328	0	3
Ccn2	0	1.75856	0.669	0.186	0	3
Ccnd1	0	1.69219	0.891	0.369	0	3
Itga4	0	1.38891	0.659	0.16	0	3
Cxcl121	0	1.35032	0.97	0.817	0	3
Edn11	8.40051e-239	1.32396	0.743	0.4	1.48294e-234	3
Ctla2a	0	1.31228	0.99	0.73	0	3
Plekhh2	0	1.19102	0.777	0.273	0	3
Myo10	0	1.18008	0.967	0.662	0	3
Meox1	0	1.16542	0.669	0.122	0	3
Ccn11	2.09594e-98	1.09971	0.563	0.332	3.69996e-94	3
Pglyrp1	0	1.09793	0.98	0.722	0	3
Tceal9	2.42765e-250	1.08079	0.794	0.483	4.28553e-246	3
Cebpd	2.53309e-268	1.0666	0.798	0.436	4.47166e-264	3
Igfbp7	0	1.04289	0.997	0.882	0	3
Adgrl4	0	1.02205	0.998	0.834	0	3
Plxnd1	0	1.00856	0.829	0.444	0	3
Palmd	0	0.989933	0.969	0.696	0	3
Cd93	5.73816e-241	0.972228	0.936	0.69	1.01296e-236	3
Stra6	0	0.970965	0.71	0.287	0	3
Sparc	0	0.968445	0.999	0.936	0	3
Ivns1abp1	6.47871e-288	0.947924	0.875	0.474	1.14369e-283	3
Dstn	0	0.940345	0.949	0.71	0	3
Slc1a11	0	0.936093	0.902	0.484	0	3
Plxna2	0	0.915658	0.866	0.492	0	3
Pls3	0	0.907198	0.925	0.642	0	3
Cdc42ep3	2.37223e-247	0.906789	0.772	0.445	4.1877e-243	3
Csrp2	3.22203e-253	0.90171	0.857	0.532	5.68784e-249	3
Eng	0	0.895352	0.988	0.788	0	3
Lpar6	3.01867e-303	0.89324	0.844	0.457	5.32886e-299	3
Slc39a8	1.48611e-303	0.858991	0.825	0.428	2.62343e-299	3
Col4a2	5.3981e-211	0.851586	0.929	0.667	9.52927e-207	3
Vwa1	0	0.840534	0.97	0.724	0	3
Lama4	1.66505e-232	0.837667	0.672	0.332	2.93931e-228	3
Nrp1	0	0.823526	0.935	0.606	0	3
Ism1	0	0.819623	0.599	0.172	0	3
Adgrl3	0	0.817903	0.609	0.183	0	3
Hspg2	2.1072e-260	0.781678	0.825	0.466	3.71984e-256	3
Dusp3	5.79094e-268	0.781291	0.914	0.636	1.02227e-263	3
Gng11	2.9062e-240	0.780294	0.966	0.787	5.13031e-236	3
Myl12a	1.96202e-222	0.773994	0.956	0.772	3.46355e-218	3
Cd34	5.48485e-306	0.761019	0.98	0.782	9.68241e-302	3
Robo4	3.23522e-269	0.75491	0.876	0.521	5.71113e-265	3
Arhgap18	4.95461e-261	0.753902	0.606	0.255	8.74636e-257	3
Akr1c14	3.57245e-283	0.748803	0.607	0.236	6.30645e-279	3
Tpm4	1.16572e-243	0.7463	0.961	0.748	2.05785e-239	3
Kdr	2.36897e-272	0.742276	0.981	0.765	4.18194e-268	3
Tspan13	3.20895e-289	0.738284	0.978	0.785	5.66476e-285	3
Myh9	9.4098e-202	0.737225	0.956	0.772	1.66111e-197	3
Nid1	2.84579e-236	0.72905	0.614	0.261	5.02367e-232	3
Synm	2.29092e-209	0.719157	0.87	0.564	4.04417e-205	3
Col4a1	1.45031e-163	0.716621	0.955	0.752	2.56023e-159	3
Nes	4.52636e-187	0.703149	0.879	0.601	7.99039e-183	3
Hmcn11	3.33787e-231	0.702768	0.958	0.661	5.89234e-227	3
Lrrn3	5.11371e-193	0.702269	0.697	0.359	9.02724e-189	3
Wwtr1	3.2574e-219	0.696421	0.891	0.611	5.75029e-215	3
Limch1	1.39136e-206	0.694128	0.887	0.582	2.45617e-202	3
Tmem204	6.67504e-231	0.693378	0.877	0.566	1.17835e-226	3
Myct1	1.87163e-224	0.691492	0.699	0.348	3.30398e-220	3
Rhoc	4.82464e-141	0.691336	0.84	0.576	8.51694e-137	3
Nfib	4.03684e-244	0.68523	0.969	0.739	7.12623e-240	3
Tcf4	3.19446e-245	0.68295	0.993	0.891	5.63918e-241	3
Smarca2	3.96913e-184	0.682804	0.876	0.613	7.00671e-180	3
Slc7a51	3.53576e-222	0.681341	0.97	0.715	6.24168e-218	3
Camk2n1	5.02415e-205	0.670836	0.718	0.377	8.86914e-201	3
Calm11	3.65876e-299	0.670227	0.996	0.955	6.4588e-295	3
Hbegf	4.51682e-203	0.669884	0.726	0.384	7.97355e-199	3
Tmsb4x	8.6123e-199	0.659852	0.999	0.995	1.52033e-194	3
Itgb1	5.37193e-162	0.657414	0.961	0.797	9.48307e-158	3
Ccdc1411	3.74827e-202	0.6471	0.96	0.716	6.61682e-198	3
Tiam11	3.86349e-186	0.637697	0.826	0.504	6.82022e-182	3
Rgcc	8.97435e-203	0.636432	0.854	0.531	1.58424e-198	3
Sparcl1	1.90509e-242	0.635812	0.993	0.87	3.36306e-238	3
Mfsd2a1	3.72834e-180	0.63558	0.803	0.468	6.58163e-176	3
Mt2	1.32245e-157	0.630635	0.744	0.412	2.33452e-153	3
Esyt21	1.63591e-201	0.625698	0.97	0.772	2.88787e-197	3
Gng5	6.287e-167	0.624892	0.961	0.823	1.10984e-162	3
Mt1	9.29527e-134	0.624031	0.902	0.656	1.64089e-129	3
Myo1e	1.20609e-205	0.620971	0.661	0.325	2.1291e-201	3
Ppm1l	1.12718e-230	0.62081	0.57	0.235	1.98982e-226	3
Lrrc8c	9.41454e-188	0.614801	0.782	0.453	1.66195e-183	3
Fkbp1a	2.55105e-144	0.614551	0.863	0.621	4.50337e-140	3
Myl12b	8.50286e-194	0.612701	0.969	0.82	1.50101e-189	3
Abcg1	6.8352e-234	0.611216	0.511	0.193	1.20662e-229	3
Adgrl2	8.84188e-165	0.602813	0.853	0.562	1.56086e-160	3
Serpinh1	1.65787e-131	0.602129	0.782	0.508	2.92664e-127	3
Htra1	2.55853e-174	0.592526	0.522	0.23	4.51658e-170	3
Hrct1	3.41786e-210	0.590993	0.542	0.219	6.03354e-206	3
Pea15a	1.6776e-168	0.589505	0.787	0.493	2.96147e-164	3
Trim16	9.1729e-221	0.585715	0.533	0.214	1.61929e-216	3
Ecscr	2.49304e-114	0.578247	0.711	0.442	4.40096e-110	3
Anxa3	6.51201e-168	0.571267	0.943	0.738	1.14957e-163	3
Ablim1	9.97077e-173	0.568055	0.988	0.843	1.76014e-168	3
Myh10	4.64599e-139	0.5583	0.616	0.341	8.20157e-135	3
Galnt15	8.87984e-194	0.556016	0.516	0.215	1.56756e-189	3
Gnai2	9.84749e-229	0.555859	0.993	0.922	1.73838e-224	3
Gimap6	9.4154e-159	0.55482	0.818	0.523	1.6621e-154	3
Tnfaip1	1.45427e-161	0.552626	0.746	0.445	2.56722e-157	3
Kctd12b	1.38622e-147	0.55171	0.672	0.376	2.44709e-143	3
Ppic	7.89001e-126	0.551027	0.607	0.353	1.39282e-121	3
Lamc1	4.30813e-141	0.546976	0.627	0.344	7.60513e-137	3
Fam129a	1.20058e-177	0.545248	0.52	0.231	2.11938e-173	3
Sh3bp5	6.82533e-175	0.543436	0.543	0.249	1.20488e-170	3
Slc3a2	5.0524e-155	0.535639	0.947	0.735	8.91901e-151	3
Nostrin	8.40621e-152	0.533569	0.903	0.642	1.48395e-147	3
AW112010	4.12943e-108	0.531381	0.83	0.565	7.28967e-104	3
Tm9sf3	6.62485e-113	0.528048	0.845	0.634	1.16949e-108	3
Spaar	2.59439e-192	0.52736	0.502	0.197	4.57987e-188	3
Tspan5	1.11439e-156	0.518653	0.871	0.589	1.96723e-152	3
Pdgfb	1.28773e-148	0.516406	0.974	0.781	2.27323e-144	3
Nbeal1	1.94159e-117	0.515461	0.824	0.571	3.42748e-113	3
Cx3cl1	4.95968e-156	0.514753	0.638	0.328	8.75532e-152	3
Sox4	5.38387e-111	0.513387	0.537	0.299	9.50415e-107	3
Fxyd51	3.45243e-145	0.511917	0.921	0.681	6.09457e-141	3
Rasgrp3	1.86758e-137	0.510982	0.881	0.645	3.29684e-133	3
Fn1	2.63481e-73	0.508804	0.964	0.767	4.65124e-69	3
Tfrc1	4.08241e-85	0.505302	0.819	0.579	7.20668e-81	3
Slc16a4	1.73312e-146	0.50435	0.802	0.492	3.05948e-142	3
Macf1	3.20896e-158	0.503681	0.991	0.912	5.66477e-154	3
H2afj	3.04307e-128	0.503444	0.665	0.399	5.37193e-124	3

## Sheet: Cluster 4
Cluster 4
gene	p_val	avg_log2FC	pct.1	pct.2	p_val_adj
C1qa	0	6.00606	0.995	0.04	0
C1qb	0	5.78838	0.989	0.036	0
C1qc	0	5.68617	0.984	0.029	0
Hexb	0	5.6846	0.995	0.213	0
Cx3cr1	0	5.6169	0.978	0.026	0
Ctss	0	5.20707	0.989	0.041	0
Cst3	0	4.75111	0.996	0.936	0
Csf1r	0	4.73902	0.988	0.018	0
P2ry12	0	4.56896	0.941	0.019	0
Gpr34	0	4.3104	0.959	0.013	0
Trem2	0	4.30923	0.95	0.016	0
Lgmn	0	4.2568	0.962	0.152	0
Ctsd	0	4.20427	0.988	0.485	0
Tyrobp	0	4.16824	0.918	0.023	0
Selplg	0	4.12873	0.952	0.02	0
Fcer1g	0	4.01869	0.929	0.023	0
Laptm5	0	4.0181	0.957	0.059	0
Fcrls	0	3.98202	0.933	0.01	0
Siglech	0	3.95596	0.929	0.009	0
Ly86	0	3.89508	0.913	0.022	0
Mafb	0	3.70251	0.896	0.1	0
Olfml3	0	3.60899	0.894	0.019	0
Rgs10	0	3.56365	0.883	0.041	0
Tmem119	0	3.50476	0.894	0.009	0
Basp1	0	3.48771	0.873	0.022	0
Rgs2	0	3.34982	0.849	0.068	0
Marcks	0	3.27542	0.932	0.367	0
Maf	0	3.20552	0.865	0.06	0
Tgfbr1	0	3.18927	0.912	0.168	0
Lpcat2	0	3.10702	0.866	0.011	0
Aif1	0	3.05871	0.851	0.009	0
Ctsz	0	3.04245	0.946	0.393	0
Fcgr3	0	2.95343	0.84	0.008	0
Hpgds	0	2.92669	0.843	0.01	0
P2ry13	0	2.86356	0.823	0.005	0
Sirpa	0	2.86011	0.841	0.022	0
Cd9	0	2.83534	0.924	0.336	0
Vsir	0	2.8264	0.906	0.252	0
Itgam	0	2.78127	0.798	0.008	0
Hpgd	0	2.75655	0.78	0.007	0
Lair1	0	2.74396	0.807	0.006	0
Unc93b1	0	2.71569	0.871	0.175	0
Kctd12	0	2.67772	0.929	0.52	0
Itgb5	0	2.66447	0.833	0.073	0
Cyth4	0	2.65246	0.811	0.046	0
Apbb1ip	0	2.63973	0.799	0.019	0
Ctsb	0	2.62441	0.926	0.449	0
Trf	0	2.62018	0.804	0.059	0
Pou2f2	0	2.59196	0.754	0.017	0
Ptgs1	0	2.58285	0.806	0.051	0
Mpeg1	0	2.58129	0.766	0.007	0
Cd300c2	0	2.58064	0.787	0.007	0
Plxdc2	0	2.58022	0.834	0.058	0
Ccr5	0	2.53359	0.729	0.006	0
Irf8	0	2.5065	0.783	0.032	0
Cd68	0	2.49919	0.76	0.014	0
Bin1	0	2.49728	0.827	0.123	0
Slc15a3	0	2.49128	0.7	0.024	0
Cd53	0	2.48697	0.765	0.019	0
Hk2	0	2.45032	0.749	0.007	0
Egr1	0	2.44444	0.907	0.465	0
Sat1	0	2.42835	0.909	0.453	0
Zfhx3	0	2.41404	0.866	0.291	0
Abhd12	0	2.31842	0.788	0.165	0
Pld4	0	2.31786	0.727	0.01	0
Ier5	0	2.31004	0.885	0.503	0
Ltc4s	0	2.30619	0.744	0.127	0
Grn	0	2.27708	0.876	0.382	0
Scamp2	0	2.24403	0.788	0.21	0
Bin2	0	2.23481	0.699	0.013	0
Tanc2	0	2.21058	0.706	0.072	0
Smap2	0	2.19566	0.806	0.256	0
Rnase4	0	2.19026	0.788	0.233	0
Inpp5d	0	2.18564	0.765	0.16	0
Fyb	0	2.177	0.721	0.014	0
Sall1	0	2.17574	0.68	0.007	0
Epb41l2	0	2.1549	0.85	0.365	0
Plek	0	2.14767	0.671	0.022	0
Cd37	0	2.14326	0.739	0.023	0
Spi1	0	2.1394	0.702	0.009	0
Ctsl	0	2.12352	0.933	0.608	0
Pag1	0	2.11365	0.672	0.023	0
Nav3	0	2.11013	0.618	0.008	0
Atf3	9.5484e-169	2.1011	0.587	0.243	1.68558e-164
Ifngr1	0	2.10023	0.841	0.374	0
Hexa	0	2.09868	0.778	0.221	0
Cd33	0	2.06886	0.66	0.005	0
Timp2	0	2.06565	0.748	0.136	0
Lrp1	0	2.06226	0.699	0.076	0
Frmd4a	0	2.0582	0.763	0.172	0
Pde3b	0	2.04862	0.64	0.009	0
Pycard	0	2.0441	0.688	0.084	0
Otulinl	0	2.0385	0.674	0.012	0
Mertk	0	2.03664	0.741	0.255	0
Tent5a	0	2.0312	0.557	0.019	0
Zfp36l2	1.00673e-299	2.03092	0.82	0.387	1.77719e-295
Zeb2	0	2.02719	0.741	0.143	0
Gng10	0	2.02713	0.672	0.11	0
Ldhb	0	2.02576	0.728	0.145	0
Crybb1	0	2.02302	0.594	0.002	0
Lyn	0	2.02169	0.829	0.353	0
Fcgr1	0	2.01838	0.643	0.003	0
Efhd2	0	2.01796	0.717	0.135	0
Evi2a	0	2.00569	0.63	0.007	0
Syngr1	0	2.00264	0.639	0.008	0
Rhoh	0	1.99403	0.644	0.012	0
Man2b1	0	1.98922	0.763	0.245	0
Fam102b	0	1.97938	0.643	0.078	0
Gpr183	0	1.97447	0.626	0.011	0
Fam49b	0	1.97374	0.723	0.179	0
Coro1a	0	1.97031	0.726	0.033	0
Cd14	0	1.96841	0.637	0.025	0
Ctsa	0	1.96717	0.796	0.278	0
Celf2	0	1.96667	0.706	0.119	0
C3ar1	0	1.91574	0.571	0.003	0
Tsc22d4	0	1.91194	0.748	0.215	0
Cd84	0	1.91103	0.616	0.009	0
Ptprc	0	1.89841	0.67	0.025	0
2025-06-01	0	1.89776	0.971	0.837	0
Rhob	0	1.89702	0.939	0.765	0
Ncf1	0	1.89409	0.609	0.01	0
Adrb2	0	1.87561	0.609	0.146	0
Dock10	0	1.87448	0.615	0.045	0
Creg1	0	1.86829	0.726	0.26	0
Btg21	2.06801e-272	1.86685	0.941	0.764	3.65066e-268
Abi3	0	1.86326	0.676	0.104	0
Arl4c	0	1.86284	0.563	0.023	0
Cited2	3.22576e-179	1.85292	0.628	0.275	5.69443e-175
Ptpn18	0	1.84971	0.712	0.127	0
Golm1	3.32755e-298	1.83983	0.745	0.293	5.87413e-294
Alox5ap	0	1.83763	0.617	0.011	0
Mylip	4.48912e-304	1.83733	0.698	0.234	7.92464e-300
Tmem173	0	1.83484	0.612	0.057	0
Ckb	0	1.83341	0.82	0.292	0
Adap2	0	1.83069	0.665	0.06	0
Cyba	4.01177e-293	1.82145	0.889	0.583	7.08198e-289
Runx1	0	1.81896	0.561	0.027	0
Slc2a5	0	1.81252	0.551	0.002	0
Ssh2	2.80415e-291	1.81063	0.78	0.324	4.95017e-287
Cebpa	0	1.80908	0.562	0.017	0
Ncf2	0	1.7978	0.59	0.037	0
Dock8	0	1.79442	0.58	0.031	0
Slc7a8	0	1.79179	0.577	0.016	0
Tnfaip8l2	0	1.78976	0.601	0.008	0
Fgd2	0	1.78793	0.572	0.005	0
Il10ra	0	1.7509	0.573	0.008	0
Bmp2k	0	1.74328	0.672	0.202	0
Csmd3	0	1.73714	0.502	0.002	0
Elmo1	9.71606e-284	1.73502	0.73	0.277	1.71518e-279
Zfp361	1.88196e-243	1.73303	0.887	0.537	3.32223e-239
Fermt3	0	1.72793	0.577	0.029	0
Scoc	1.16341e-224	1.72183	0.789	0.463	2.05377e-220
Usp2	0	1.71839	0.567	0.027	0
Adap2os	0	1.71835	0.567	0.039	0
Psap	0	1.71324	0.944	0.705	0
Susd3	0	1.71086	0.583	0.006	0
Slc29a3	0	1.70882	0.58	0.086	0
Ikzf1	0	1.70661	0.561	0.012	0
Junb1	1.93053e-249	1.69054	0.943	0.626	3.40796e-245
Abca9	0	1.68788	0.557	0.017	0
Arhgap5	4.25286e-227	1.68747	0.837	0.558	7.50757e-223
Lag3	0	1.68321	0.518	0.005	0
Samsn1	0	1.67077	0.61	0.084	0
Rab3il1	0	1.66222	0.576	0.023	0
Gns	2.38046e-270	1.658	0.667	0.23	4.20223e-266
Mef2c	8.6553e-282	1.65771	0.93	0.661	1.52792e-277
Cd86	0	1.64993	0.566	0.005	0
Serpine2	0	1.64907	0.665	0.17	0
Btg1	5.88577e-255	1.64903	0.896	0.569	1.03902e-250
Atp6v0b	2.86114e-272	1.64363	0.888	0.596	5.05077e-268
Cd63	0	1.64185	0.637	0.116	0
Cmtm7	0	1.63986	0.595	0.087	0
Lst1	0	1.63249	0.507	0.013	0
Pmepa1	3.34704e-220	1.62066	0.855	0.577	5.90853e-216
Gna15	0	1.61938	0.545	0.007	0
Fscn1	0	1.61109	0.587	0.061	0
Fcgr2b	0	1.60694	0.561	0.006	0
Arrb2	0	1.60047	0.559	0.046	0
Hsp90aa1	1.99091e-119	1.59622	0.85	0.714	3.51455e-115
2410006H16Rik	3.29593e-208	1.59552	0.654	0.267	5.81831e-204
Nckap1l	0	1.58367	0.55	0.006	0
Dleu2	2.20363e-188	1.58348	0.687	0.312	3.89008e-184
Cd164	4.0317e-197	1.57944	0.749	0.423	7.11716e-193
Mir99ahg	0	1.56232	0.529	0.048	0
Lcp1	2.99361e-279	1.55553	0.606	0.171	5.28461e-275
Tmem86a	0	1.55371	0.567	0.063	0
Hspa5	1.19716e-215	1.551	0.878	0.676	2.11334e-211
Mef2a	2.87689e-234	1.55085	0.904	0.673	5.07858e-230
Mtdh	2.46448e-251	1.55064	0.882	0.618	4.35054e-247
Lamp2	8.48884e-220	1.54972	0.784	0.431	1.49854e-215
Ptpre	0	1.54694	0.574	0.09	0
Phyhd1	0	1.53822	0.53	0.021	0
Dennd4a	0	1.53663	0.595	0.122	0
Ubash3b	0	1.53368	0.509	0.018	0
Sgk1	6.74088e-117	1.53095	0.711	0.472	1.18997e-112
Itgb2	0	1.52866	0.507	0.01	0
Arhgap45	0	1.52374	0.509	0.017	0
Cyfip1	9.42631e-212	1.51104	0.822	0.542	1.66403e-207
Snx5	3.9358e-239	1.51057	0.687	0.274	6.94786e-235
Erp29	5.30889e-223	1.50842	0.789	0.444	9.37178e-219
Plekho1	0	1.50008	0.58	0.091	0
Sft2d1	8.6702e-219	1.48217	0.702	0.308	1.53055e-214
Entpd1	8.38472e-214	1.48179	0.793	0.413	1.48015e-209
Pla2g15	0	1.47775	0.512	0.051	0
Mgat4a	2.32644e-289	1.47656	0.555	0.136	4.10687e-285
Capza2	3.20969e-227	1.47416	0.856	0.665	5.66607e-223
Cotl1	0	1.46602	0.538	0.047	0
Camk1	2.3499e-213	1.4487	0.682	0.293	4.14828e-209
Tmx4	8.7431e-74	1.44601	0.537	0.333	1.54342e-69
Nav2	8.24156e-257	1.44032	0.599	0.173	1.45488e-252
Tmem176b	2.52257e-171	1.4393	0.691	0.345	4.45309e-167
Cd81	2.73439e-287	1.4347	0.954	0.833	4.82702e-283
Cebpb	1.89888e-279	1.42634	0.601	0.161	3.3521e-275
Pip4k2a	3.54457e-285	1.41593	0.572	0.148	6.25723e-281
Hspa1a1	4.1228e-35	1.41441	0.529	0.389	7.27798e-31
Slc16a6	0	1.40859	0.501	0.036	0
Skil	2.91765e-162	1.40161	0.757	0.45	5.15053e-158
Asah1	8.40604e-200	1.40011	0.673	0.299	1.48392e-195
Asph	4.85372e-297	1.39796	0.545	0.125	8.56827e-293
Il6ra	1.44435e-190	1.39186	0.609	0.236	2.5497e-186
Npc2	1.90986e-183	1.38236	0.78	0.498	3.37148e-179
Ntpcr	0	1.37955	0.515	0.095	0
Tle4	5.77323e-123	1.36338	0.615	0.333	1.01915e-118
1700017B05Rik	0	1.35722	0.502	0.049	0
Nrip1	5.05473e-138	1.35595	0.7	0.426	8.92311e-134
Ftl1	1.2222e-189	1.3467	0.918	0.837	2.15755e-185
Tmem176a	1.72188e-190	1.34068	0.573	0.2	3.03964e-186
AC149090.1	6.24932e-147	1.33604	0.738	0.442	1.10319e-142
Comt	6.32385e-175	1.32075	0.657	0.312	1.11635e-170
Serinc3	9.9088e-274	1.32074	0.949	0.884	1.7492e-269
Plxnb2	0	1.32005	0.502	0.092	0
Itm2b	4.86463e-304	1.31966	0.972	0.957	8.58754e-300
Commd8	5.71704e-165	1.31618	0.606	0.267	1.00923e-160
Rps6ka1	1.05118e-178	1.30942	0.555	0.207	1.85565e-174
Fos1	5.05397e-137	1.30919	0.834	0.523	8.92178e-133
Calm2	1.32279e-205	1.30891	0.893	0.699	2.33512e-201
Tsc22d2	9.06672e-108	1.30805	0.583	0.316	1.60055e-103
Ppp1r10	7.28122e-144	1.30787	0.716	0.426	1.28535e-139
Clta	1.53326e-184	1.30514	0.846	0.632	2.70667e-180
Smad7	3.63869e-116	1.30377	0.79	0.581	6.42337e-112
Wsb1	2.59033e-168	1.30037	0.662	0.313	4.5727e-164
Cttnbp2nl	1.22326e-144	1.29867	0.689	0.393	2.15941e-140
Ubc	2.21405e-246	1.29285	0.954	0.888	3.90847e-242
Pnrc1	1.78783e-149	1.2808	0.815	0.612	3.15605e-145
Numb	5.76134e-153	1.27728	0.656	0.33	1.01705e-148
Pik3r1	1.08556e-127	1.27401	0.598	0.302	1.91635e-123
Srgap2	1.7605e-168	1.27129	0.87	0.654	3.10781e-164
Rrbp1	4.63205e-187	1.2692	0.912	0.74	8.17695e-183
Pnp	6.16333e-128	1.26139	0.648	0.369	1.08801e-123
Ppp1r15a	1.66535e-120	1.25735	0.665	0.378	2.93985e-116
Ccnl1	2.04363e-127	1.2549	0.759	0.508	3.60762e-123
Tgfb1	5.65321e-143	1.24984	0.676	0.369	9.9796e-139
Txnip	9.46235e-107	1.2351	0.789	0.64	1.67039e-102
Fchsd2	5.00446e-149	1.22174	0.56	0.23	8.83437e-145
Limd2	5.94915e-295	1.22139	0.504	0.103	1.0502e-290
Slc38a2	4.89683e-115	1.21094	0.832	0.67	8.64437e-111
P4ha1	1.44904e-156	1.2088	0.504	0.182	2.55799e-152
Rnaset2a	1.63781e-163	1.20692	0.579	0.233	2.89123e-159
Retreg1	1.21652e-197	1.20098	0.554	0.177	2.14752e-193
Srsf7	3.65722e-122	1.20069	0.79	0.588	6.45609e-118
Slco2b1	6.80237e-142	1.19821	0.806	0.536	1.20082e-137
Chd9	5.04338e-117	1.19462	0.555	0.269	8.90308e-113
Snx18	9.53408e-133	1.19323	0.579	0.272	1.68305e-128
H3f3b	3.58079e-228	1.19015	0.968	0.927	6.32116e-224
Arhgap17	6.87234e-103	1.17629	0.687	0.46	1.21317e-98
Rnf13	1.21366e-125	1.17248	0.595	0.301	2.14247e-121
Icam11	5.61098e-124	1.17083	0.505	0.202	9.90506e-120
Tra2a	1.3979e-99	1.16923	0.743	0.55	2.46771e-95
Errfi1	3.93718e-147	1.16535	0.509	0.182	6.9503e-143
Clk1	2.36566e-128	1.16366	0.835	0.682	4.17611e-124
Abca1	3.88689e-90	1.16014	0.598	0.354	6.86152e-86
F11r	1.47306e-125	1.1591	0.735	0.499	2.60039e-121
Snhg12	9.28643e-128	1.15894	0.517	0.219	1.63933e-123
2810013P06Rik	2.66559e-82	1.15402	0.53	0.306	4.70557e-78
Tmcc3	6.8059e-126	1.15395	0.663	0.369	1.20145e-121
Tra2b	3.92893e-119	1.15249	0.743	0.511	6.93573e-115
Ctsc1	1.46361e-132	1.14776	0.648	0.311	2.58371e-128
Ophn1	1.20921e-111	1.14158	0.59	0.312	2.13462e-107
Cd52	0	1.13535	0.534	0.031	0
Cmtm6	9.95132e-107	1.1287	0.663	0.422	1.75671e-102
Cfh1	4.07716e-181	1.12674	0.798	0.35	7.1974e-177
Pabpc1	5.78412e-122	1.12097	0.828	0.659	1.02107e-117
Pmp22	1.86159e-107	1.12052	0.585	0.311	3.28626e-103
Ptpn1	7.84864e-111	1.11557	0.572	0.3	1.38552e-106
Csnk1e	1.51088e-99	1.11369	0.629	0.395	2.66715e-95
Rsrp1	3.82207e-175	1.09622	0.911	0.829	6.74709e-171
Hist1h4d	1.95312e-87	1.09173	0.594	0.35	3.44784e-83
Sox41	5.5813e-70	1.09077	0.537	0.314	9.85268e-66
Ighm	0	1.08475	0.548	0.026	0
Eif4a1	5.16018e-107	1.08422	0.765	0.581	9.10926e-103
Hspe1	5.39179e-51	1.06841	0.571	0.422	9.51812e-47
Zfand5	8.88955e-87	1.06499	0.751	0.599	1.56927e-82
Selenos	4.10253e-111	1.05692	0.574	0.298	7.2422e-107
Ywhah	1.96436e-108	1.04078	0.755	0.548	3.46769e-104
Fosb1	1.55791e-80	1.03836	0.729	0.45	2.75017e-76
Hnrnpa2b1	1.62624e-127	1.02292	0.915	0.843	2.8708e-123
Gngt2	5.70194e-123	0.994028	0.527	0.221	1.00656e-118
Atp6v0c	2.89352e-94	0.973311	0.779	0.649	5.10793e-90
Mat2a	1.43241e-62	0.966023	0.715	0.57	2.52864e-58
Jmjd1c	9.53394e-70	0.964671	0.716	0.561	1.68303e-65
Tob2	4.11615e-65	0.960701	0.557	0.357	7.26623e-61
Picalm	1.15559e-97	0.958095	0.796	0.638	2.03997e-93
Clic1	7.22447e-120	0.955255	0.844	0.672	1.27534e-115
Jund1	4.39124e-133	0.950869	0.949	0.812	7.75185e-129
Ecscr1	8.14398e-80	0.944601	0.682	0.46	1.43766e-75
Dip2b	6.15904e-68	0.936175	0.604	0.414	1.08726e-63
Arhgdib	1.77316e-102	0.93281	0.573	0.293	3.13016e-98
Atp6ap2	6.55989e-88	0.930777	0.527	0.282	1.15802e-83
Mbnl1	1.22004e-106	0.930017	0.844	0.708	2.15373e-102
Ppt1	1.38202e-79	0.927185	0.528	0.298	2.43968e-75
Itm2c	1.03747e-72	0.919294	0.637	0.447	1.83144e-68
Nars	1.67868e-71	0.912714	0.624	0.427	2.96338e-67
Rnaset2b	2.4479e-78	0.906169	0.557	0.325	4.32128e-74
Ssr4	1.38034e-79	0.90611	0.689	0.509	2.43671e-75
Man1a2	1.21993e-60	0.905252	0.533	0.344	2.15354e-56
Cebpz	1.95204e-54	0.9038	0.574	0.418	3.44594e-50
Arpc4	2.70442e-84	0.902847	0.641	0.422	4.77411e-80
Twf2	8.15616e-80	0.887564	0.517	0.289	1.43981e-75
Slc25a5	6.57918e-81	0.887344	0.739	0.582	1.16142e-76
Srsf9	2.29801e-74	0.878363	0.656	0.469	4.05668e-70
Hspa8	1.06311e-113	0.870493	0.941	0.896	1.87671e-109
Rnf130	1.46099e-78	0.868992	0.661	0.464	2.57909e-74
Akirin2	1.16143e-70	0.867375	0.555	0.349	2.05028e-66
Orai1	4.25186e-70	0.86135	0.548	0.336	7.50582e-66
Ddx5	2.10834e-166	0.855294	0.937	0.941	3.72186e-162
Adgrg1	4.59837e-64	0.846778	0.651	0.478	8.1175e-60
Lamp1	1.13333e-98	0.844048	0.832	0.722	2.00067e-94
Snrnp70	1.84789e-59	0.83749	0.706	0.57	3.26209e-55
Tcn2	3.99636e-57	0.832517	0.551	0.368	7.05478e-53
Calr	2.02489e-64	0.829646	0.772	0.676	3.57454e-60
Klf6	2.35312e-29	0.814302	0.745	0.73	4.15397e-25
Tpst2	5.00561e-57	0.81059	0.52	0.332	8.83641e-53
Camk2d	5.76874e-56	0.809611	0.546	0.359	1.01836e-51
Srsf2	1.62513e-60	0.796937	0.739	0.636	2.86884e-56
Ivns1abp2	3.71796e-106	0.788961	0.82	0.503	6.56331e-102
Pdia6	8.45039e-54	0.788204	0.638	0.492	1.49175e-49
Arf4	4.41217e-48	0.780779	0.649	0.521	7.7888e-44
Ctsh	1.82652e-79	0.776926	0.833	0.68	3.22436e-75
Rtn4	7.30303e-43	0.767878	0.627	0.514	1.2892e-38
Qk	6.85579e-105	0.767046	0.932	0.87	1.21025e-100
Ppp1r14b	5.24419e-58	0.762713	0.504	0.307	9.25757e-54
Mpc1	1.15205e-44	0.755621	0.6	0.465	2.03371e-40
Hsp90b1	1.60904e-99	0.754889	0.899	0.826	2.84044e-95
Tpp1	1.32094e-43	0.750363	0.56	0.423	2.33186e-39
Saraf	1.09425e-57	0.747178	0.677	0.542	1.93168e-53
Nmt1	1.03708e-47	0.745133	0.622	0.5	1.83075e-43
Atf4	1.24008e-46	0.744726	0.637	0.496	2.18911e-42
Tm6sf1	8.35852e-43	0.741327	0.513	0.36	1.47553e-38
Tmed5	5.52374e-42	0.739077	0.598	0.465	9.75106e-38
Pfn1	2.09519e-82	0.734311	0.835	0.749	3.69863e-78
Lamtor4	2.34817e-49	0.72651	0.562	0.408	4.14523e-45
Sec11c	3.24419e-50	0.723932	0.606	0.446	5.72698e-46
Ski	2.31456e-43	0.711729	0.612	0.489	4.0859e-39
Fus	5.25304e-66	0.710807	0.86	0.8	9.27319e-62
Mycbp2	1.29485e-29	0.70718	0.621	0.531	2.28579e-25
Son	2.7745e-91	0.706098	0.943	0.901	4.89782e-87
Gdi2	4.74776e-54	0.704871	0.702	0.582	8.38122e-50
Arid1a	2.18056e-36	0.704237	0.552	0.436	3.84935e-32
Spcs2	6.17573e-51	0.704075	0.695	0.576	1.0902e-46
Srsf5	2.0259e-66	0.702191	0.863	0.797	3.57631e-62
Eif5	2.98879e-47	0.693592	0.733	0.639	5.27611e-43
Ier22	1.66256e-30	0.683928	0.733	0.659	2.93491e-26
Pdia3	4.00371e-57	0.680325	0.789	0.695	7.06774e-53
Manf	8.89499e-37	0.680007	0.545	0.423	1.57023e-32
Cbl	1.66472e-32	0.674868	0.512	0.385	2.93872e-28
Gapdh	2.68819e-42	0.667182	0.694	0.615	4.74546e-38
Nufip2	1.05903e-31	0.664442	0.559	0.445	1.86951e-27
Herpud1	1.61807e-36	0.66213	0.526	0.388	2.85638e-32
Tab2	9.70735e-34	0.653327	0.55	0.43	1.71364e-29
Brd2	2.41581e-24	0.652172	0.602	0.53	4.26463e-20
Phf14	1.24007e-30	0.644036	0.572	0.456	2.1891e-26
Kansl1	1.92385e-27	0.630071	0.506	0.399	3.39618e-23
Zfp706	6.39835e-36	0.612188	0.579	0.46	1.1295e-31
Rapgef5	1.58258e-30	0.610143	0.501	0.361	2.79373e-26
Tmem50a	7.20938e-44	0.609249	0.733	0.643	1.27267e-39
Nptn	1.87794e-31	0.599352	0.535	0.408	3.31513e-27
Rab14	6.4964e-48	0.58669	0.772	0.702	1.14681e-43
Prpf38b	1.71611e-22	0.583287	0.512	0.427	3.02945e-18
Mcl1	2.23045e-34	0.58136	0.767	0.74	3.93741e-30
Atraid	3.20211e-30	0.579172	0.562	0.442	5.65269e-26
Nfe2l2	3.4768e-26	0.577116	0.526	0.428	6.13759e-22
Tmed2	1.85726e-21	0.549157	0.609	0.547	3.27863e-17
Irf2bp2	3.88494e-21	0.547494	0.544	0.464	6.85808e-17
Tmed9	1.35553e-25	0.540584	0.644	0.583	2.39291e-21
Psenen	1.28844e-20	0.532461	0.555	0.49	2.27449e-16
Vamp8	1.41782e-22	0.526228	0.57	0.489	2.50288e-18
Actr2	4.64575e-22	0.51878	0.618	0.562	8.20115e-18
Rbm39	1.25239e-45	0.517576	0.879	0.858	2.21084e-41
Dnaja1	2.26506e-10	0.51728	0.784	0.782	3.9985e-06
Capzb	1.72718e-21	0.511959	0.635	0.586	3.049e-17
Srsf3	5.60392e-24	0.507848	0.772	0.746	9.8926e-20
Vapa	1.38423e-20	0.502956	0.573	0.504	2.44359e-16
Tpm3	5.56995e-27	0.500764	0.752	0.702	9.83263e-23

## Sheet: Cluster 5
Cluster 5
gene	p_val	avg_log2FC	pct.1	pct.2	p_val_adj
Igfbp3	0	4.97169	0.956	0.077	0
Plvap	0	4.74345	0.975	0.017	0
Plpp3	0	4.68312	0.985	0.175	0
Cd24a	0	3.85925	0.935	0.067	0
Plpp1	0	3.47348	0.916	0.232	0
Gpihbp1	0	3.33604	0.814	0.008	0
Rbp7	0	2.9229	0.71	0.004	0
Mgll	0	2.91687	0.92	0.38	0
Cd300lg	0	2.69818	0.853	0.039	0
Esm1	0	2.67284	0.724	0.056	0
Rgcc1	0	2.60116	0.933	0.549	0
Plscr2	0	2.55983	0.895	0.253	0
Slc43a3	0	2.54252	0.777	0.018	0
Col13a1	0	2.52324	0.812	0.007	0
Ehd4	0	2.49436	0.91	0.41	0
Ednrb	0	2.34307	0.783	0.021	0
Btnl9	0	2.32389	0.664	0.004	0
Tcim	0	2.2898	0.843	0.168	0
Timp31	0	2.28924	0.982	0.707	0
Car8	0	2.27644	0.743	0.004	0
Nrp11	0	2.20537	0.961	0.627	0
Fam167b	0	2.16408	0.744	0.014	0
Cyp26b1	0	2.13695	0.64	0.021	0
Ramp3	0	2.11556	0.788	0.097	0
Ldb2	0	2.08156	0.768	0.041	0
Col15a1	0	2.07094	0.735	0.013	0
Kdr1	0	1.97356	0.982	0.78	0
Exoc3l2	0	1.95391	0.716	0.009	0
Thrsp	0	1.94383	0.76	0.087	0
Rdx	0	1.90401	0.953	0.727	0
Emcn	0	1.90118	0.97	0.756	0
Clec14a	0	1.87835	0.918	0.483	0
Stc1	0	1.86046	0.615	0.035	0
Hspg21	0	1.83957	0.891	0.486	0
Piezo2	0	1.83196	0.681	0.018	0
Ifitm2	0	1.81119	0.958	0.696	0
Rflnb	3.3488e-291	1.80263	0.932	0.585	5.91163e-287
Prss23	1.30221e-271	1.76198	0.875	0.465	2.29879e-267
Crim1	1.15109e-292	1.75286	0.915	0.53	2.03203e-288
Mfge8	0	1.74914	0.85	0.335	0
Col4a11	0	1.69751	0.963	0.765	0
Pcdh17	0	1.68743	0.688	0.088	0
Col4a21	5.84453e-305	1.68425	0.949	0.683	1.03174e-300
Cd200	9.35832e-300	1.62592	0.947	0.648	1.65202e-295
Chst15	0	1.60052	0.743	0.163	0
Plscr1	0	1.59073	0.712	0.173	0
Jup	2.92489e-283	1.57135	0.877	0.481	5.1633e-279
Enpp6	0	1.5524	0.53	0.005	0
Lpcat1	0	1.53968	0.72	0.156	0
Chst2	0	1.53814	0.672	0.11	0
Jam3	0	1.53562	0.648	0.073	0
Oaz2	3.9091e-226	1.53294	0.8	0.399	6.90073e-222
Kctd12b1	1.33101e-243	1.51916	0.82	0.389	2.34963e-239
Igfbp71	0	1.48954	0.995	0.89	0
Tnfaip2	0	1.48533	0.635	0.019	0
Sema3f	0	1.46621	0.643	0.033	0
Hecw2	0	1.44815	0.621	0.014	0
Snrk	9.49048e-249	1.44631	0.901	0.623	1.67535e-244
Smco4	2.21378e-230	1.43871	0.853	0.482	3.90798e-226
Atp2b4	0	1.43536	0.688	0.1	0
Vamp5	5.28662e-267	1.42522	0.831	0.385	9.33246e-263
Mef2c1	1.35373e-224	1.42415	0.923	0.662	2.38975e-220
Cd811	4.93862e-289	1.41202	0.959	0.833	8.71815e-285
Nfib1	2.21174e-267	1.41003	0.958	0.754	3.90439e-263
Igfbp4	0	1.38385	0.549	0.059	0
Ces2e	0	1.3828	0.574	0.01	0
Trp53i11	0	1.3792	0.654	0.113	0
Gngt21	1.82091e-296	1.36402	0.712	0.213	3.21445e-292
Dysf	0	1.35145	0.674	0.132	0
Podxl	2.16101e-256	1.34213	0.97	0.775	3.81483e-252
Irx3	0	1.32239	0.575	0.052	0
Emp2	2.30847e-204	1.31917	0.837	0.485	4.07514e-200
Ccnd2	4.93555e-198	1.30226	0.762	0.313	8.71272e-194
Tbxa2r	0	1.27824	0.603	0.092	0
Marcks1	1.78367e-260	1.26813	0.852	0.372	3.1487e-256
Clec1a	0	1.25523	0.648	0.156	0
Ptgs11	0	1.24143	0.629	0.06	0
Tmem88	7.83363e-256	1.23577	0.721	0.252	1.38287e-251
Gas6	1.18782e-190	1.23187	0.842	0.489	2.09686e-186
Nid11	4.25229e-233	1.22357	0.745	0.279	7.50656e-229
Hlx	9.18409e-240	1.19095	0.669	0.22	1.62127e-235
Efnb1	3.6204e-265	1.18764	0.629	0.176	6.3911e-261
Spry4	0	1.17954	0.586	0.092	0
Meox11	0	1.17418	0.677	0.158	0
Dlc1	2.54961e-185	1.16446	0.886	0.631	4.50083e-181
Ntf3	0	1.1595	0.526	0.01	0
Ripply3	0	1.1477	0.565	0.088	0
Ccnd11	3.05041e-160	1.14635	0.814	0.407	5.38488e-156
Scarb1	2.22117e-139	1.13849	0.75	0.435	3.92104e-135
Sh3bp51	5.5443e-192	1.13278	0.674	0.262	9.78735e-188
Mmrn2	4.35255e-174	1.12858	0.837	0.498	7.68356e-170
Fez2	1.59469e-181	1.1235	0.728	0.344	2.81511e-177
Mcam	0	1.12146	0.624	0.112	0
Itm2b1	8.59178e-278	1.10809	0.992	0.956	1.51671e-273
Gja1	2.9831e-201	1.10677	0.697	0.25	5.26606e-197
Hes1	7.86615e-129	1.10457	0.821	0.508	1.38861e-124
Bhlhe40	2.2075e-172	1.1044	0.711	0.312	3.8969e-168
AW1120101	1.14074e-147	1.10144	0.867	0.58	2.01374e-143
Ahr	0	1.09225	0.545	0.086	0
Tspan9	1.5009e-179	1.08715	0.72	0.334	2.64955e-175
Cdc42ep2	0	1.08242	0.572	0.102	0
Kcnb1	0	1.07146	0.52	0.064	0
Ralgps2	0	1.06461	0.565	0.086	0
Cavin2	8.15847e-161	1.05856	0.932	0.687	1.44022e-156
Sema6d	9.94311e-234	1.05426	0.648	0.197	1.75526e-229
Spred1	5.09073e-209	1.05343	0.634	0.212	8.98666e-205
Dhrs3	1.19524e-251	1.0486	0.639	0.184	2.10996e-247
Cd38	8.1098e-218	1.0466	0.648	0.211	1.43162e-213
Cd47	2.24046e-176	1.04625	0.904	0.716	3.95508e-172
Scn1b	0	1.03696	0.54	0.05	0
Myct11	2.04172e-166	1.03626	0.758	0.369	3.60424e-162
Lama3	0	1.03069	0.51	0.053	0
Efnb2	1.49496e-178	1.02071	0.641	0.225	2.63905e-174
Tinagl1	2.38009e-125	1.0155	0.85	0.597	4.20157e-121
Eng1	4.47041e-171	1.01319	0.949	0.803	7.89162e-167
Nrarp	1.49982e-220	1.01114	0.564	0.157	2.64763e-216
Mndal	1.48084e-238	1.00861	0.645	0.181	2.61412e-234
Aldh2	2.93151e-122	1.00278	0.814	0.583	5.17499e-118
Tspan15	0	0.991749	0.521	0.057	0
Sgk11	9.89949e-101	0.989845	0.748	0.471	1.74756e-96
Cald1	3.61997e-267	0.960808	0.885	0.376	6.39034e-263
Gng2	0	0.958396	0.523	0.077	0
Cavin3	2.32082e-134	0.955739	0.779	0.432	4.09694e-130
Ctdspl	6.38314e-249	0.950823	0.537	0.124	1.12682e-244
Mdfic	3.58922e-250	0.935002	0.565	0.143	6.33604e-246
Rbms1	3.3144e-148	0.934099	0.888	0.682	5.85091e-144
Tspan12	1.40199e-152	0.929252	0.696	0.321	2.47493e-148
Sntb2	1.76722e-154	0.92645	0.627	0.253	3.11968e-150
Trib2	1.26354e-127	0.923451	0.695	0.35	2.23052e-123
Tm4sf11	2.42973e-150	0.92021	0.953	0.758	4.2892e-146
Tspan18	0	0.920027	0.518	0.095	0
Pitpnm2	1.45756e-191	0.914012	0.599	0.199	2.57302e-187
Cdh5	2.12193e-169	0.912871	0.944	0.776	3.74584e-165
Cx3cl11	5.31699e-113	0.910332	0.684	0.346	9.38609e-109
Tubb4b	2.5506e-95	0.890669	0.755	0.484	4.50257e-91
Eva1b	5.1715e-116	0.888646	0.728	0.415	9.12925e-112
Anxa2	1.03477e-120	0.888312	0.817	0.514	1.82667e-116
H2-D1	1.76949e-145	0.874995	0.965	0.857	3.12367e-141
Rgl1	5.43336e-123	0.871893	0.676	0.334	9.59151e-119
Ifi203	2.51291e-184	0.868515	0.634	0.206	4.43603e-180
Gimap4	6.61369e-266	0.863892	0.508	0.106	1.16751e-261
Srgn	4.0786e-141	0.862712	0.94	0.811	7.19996e-137
Pecam1	2.87411e-159	0.855043	0.961	0.819	5.07367e-155
Ehd2	3.22532e-109	0.851249	0.73	0.407	5.69366e-105
Msn	1.21127e-130	0.848287	0.901	0.758	2.13826e-126
Egfl7	4.57683e-152	0.84191	0.959	0.858	8.07948e-148
Txn1	7.78781e-115	0.836301	0.891	0.673	1.37478e-110
Cemip2	2.17889e-171	0.83455	0.548	0.176	3.84639e-167
Nr4a11	2.11112e-120	0.832937	0.707	0.324	3.72676e-116
H2-K11	3.76517e-130	0.832394	0.962	0.844	6.64665e-126
Bst2	1.17847e-98	0.830634	0.83	0.607	2.08035e-94
Cmip	0	0.829311	0.513	0.082	0
Syn3	3.69432e-177	0.81754	0.508	0.143	6.52158e-173
Tnfsf10	9.19792e-105	0.817224	0.778	0.492	1.62371e-100
Plekho11	0	0.813327	0.549	0.093	0
Txnip1	1.22651e-89	0.809082	0.837	0.638	2.16516e-85
Klf7	7.98458e-100	0.808039	0.845	0.655	1.40952e-95
Itga1	6.11491e-119	0.807671	0.932	0.788	1.07946e-114
Elk3	5.46353e-103	0.80354	0.791	0.535	9.64477e-99
Sox181	5.13889e-96	0.79159	0.85	0.605	9.07168e-92
Tagln2	1.89572e-101	0.788188	0.864	0.66	3.34651e-97
Degs1	3.20897e-117	0.785289	0.599	0.268	5.66479e-113
Calcrl	9.32229e-97	0.783701	0.766	0.46	1.64566e-92
Rapgef51	1.27755e-105	0.783075	0.691	0.352	2.25526e-101
Ecscr2	1.40183e-105	0.780844	0.767	0.457	2.47465e-101
Shank3	1.14374e-122	0.776136	0.63	0.28	2.01904e-118
Nedd9	2.37525e-103	0.773322	0.649	0.334	4.19302e-99
Tmem176a1	1.89328e-135	0.770767	0.558	0.201	3.3422e-131
Myo1c	2.93135e-93	0.770013	0.669	0.38	5.17471e-89
Gm13889	0	0.768887	0.56	0.085	0
Calm12	3.28629e-172	0.761753	0.992	0.958	5.80128e-168
Fzd4	3.90339e-89	0.760121	0.763	0.502	6.89065e-85
Plxnd11	6.3285e-91	0.758973	0.749	0.473	1.11717e-86
Ifngr11	3.46669e-124	0.755772	0.733	0.38	6.11975e-120
Nrp21	2.80404e-108	0.75445	0.659	0.301	4.94997e-104
Slc12a7	2.02143e-154	0.753567	0.51	0.162	3.56844e-150
Endod1	3.5326e-120	0.74859	0.624	0.274	6.23609e-116
Flt4	1.96907e-96	0.740643	0.629	0.323	3.476e-92
Socs3	3.94778e-105	0.740551	0.523	0.21	6.96902e-101
Arhgap29	1.38299e-109	0.739632	0.937	0.774	2.4414e-105
Slc29a1	9.44398e-153	0.734823	0.503	0.16	1.66715e-148
Tnfrsf1a	1.09511e-105	0.73294	0.583	0.272	1.9332e-101
Asap1	1.2656e-88	0.732711	0.729	0.441	2.23416e-84
Rai14	2.56527e-83	0.728145	0.696	0.415	4.52847e-79
Lrrfip1	1.42333e-88	0.720329	0.645	0.345	2.51261e-84
Actg1	4.47334e-136	0.719307	0.975	0.909	7.89679e-132
Stard8	1.42456e-84	0.713436	0.631	0.355	2.51478e-80
Iigp1	2.51285e-46	0.70456	0.603	0.384	4.43593e-42
Tsc22d3	1.38165e-69	0.697862	0.755	0.504	2.43903e-65
Amotl1	6.29702e-78	0.696806	0.7	0.432	1.11161e-73
Efna1	7.18476e-97	0.693279	0.545	0.244	1.26833e-92
Ier5l	1.81494e-95	0.693023	0.596	0.288	3.20391e-91
B2m	3.95823e-117	0.687331	0.984	0.926	6.98747e-113
Fndc3b	2.18395e-82	0.685512	0.548	0.263	3.85534e-78
Clstn1	7.95093e-80	0.68373	0.779	0.534	1.40358e-75
Tie1	1.45233e-88	0.682454	0.863	0.635	2.56381e-84
Lysmd2	6.93102e-94	0.676752	0.574	0.269	1.22353e-89
Mrpl17	2.21403e-83	0.67433	0.602	0.314	3.90842e-79
Plk21	1.41773e-73	0.67282	0.764	0.498	2.50273e-69
Rsad2	3.97892e-59	0.671937	0.544	0.285	7.024e-55
Myo18a	2.81567e-81	0.668979	0.584	0.305	4.9705e-77
Ppia	5.48405e-123	0.668452	0.984	0.932	9.681e-119
Rarg	2.29226e-119	0.668218	0.545	0.214	4.04652e-115
Rab13	1.38061e-111	0.666171	0.518	0.204	2.43719e-107
Egr11	9.90926e-87	0.661304	0.798	0.471	1.74928e-82
Prdx4	9.10111e-83	0.66052	0.586	0.291	1.60662e-78
S100a10	1.88359e-81	0.653552	0.602	0.297	3.3251e-77
Wars	2.23252e-85	0.651416	0.529	0.244	3.94107e-81
Thbd	3.22786e-70	0.647885	0.75	0.475	5.69815e-66
Caskin2	3.36941e-83	0.644544	0.599	0.307	5.94802e-79
Slc9a3r21	5.15158e-85	0.643557	0.924	0.769	9.09408e-81
Psmb8	1.82151e-65	0.641127	0.739	0.497	3.21551e-61
Ceacam1	5.73116e-71	0.639594	0.634	0.364	1.01172e-66
Mmp15	3.77548e-96	0.637251	0.508	0.211	6.66485e-92
Ece1	2.40774e-78	0.633582	0.88	0.71	4.25039e-74
Rtl8a	6.25782e-71	0.630295	0.697	0.423	1.10469e-66
Serpinh11	5.82998e-73	0.625793	0.759	0.527	1.02917e-68
Mxd4	2.85595e-57	0.623195	0.772	0.595	5.04161e-53
Psmb9	4.97542e-71	0.620513	0.658	0.373	8.78311e-67
Peak1	3.73666e-74	0.616967	0.594	0.317	6.59633e-70
Sox42	1.43383e-71	0.616653	0.591	0.312	2.53114e-67
Zmiz1	1.11722e-63	0.616605	0.763	0.56	1.97223e-59
Arap3	4.67399e-64	0.6165	0.707	0.473	8.251e-60
Pitpnc1	1.79029e-72	0.615685	0.741	0.485	3.16039e-68
Clic5	3.41724e-71	0.614753	0.871	0.684	6.03245e-67
Ackr3	3.01686e-70	0.614315	0.603	0.327	5.32566e-66
Robo41	1.28578e-63	0.612424	0.776	0.549	2.26978e-59
Nav1	1.70645e-64	0.610338	0.733	0.493	3.0124e-60
Smad71	4.51298e-71	0.608107	0.798	0.581	7.96676e-67
Ncoa7	4.10207e-88	0.603654	0.53	0.232	7.24138e-84
Slfn5	2.91705e-62	0.601198	0.873	0.719	5.14947e-58
Rhoc1	1.12753e-62	0.598453	0.811	0.594	1.99044e-58
Bvht	1.77504e-58	0.597811	0.663	0.42	3.13348e-54
Rhoj	2.11215e-65	0.597068	0.739	0.471	3.72858e-61
Anp32a	5.46967e-67	0.596944	0.847	0.7	9.65561e-63
Plcb1	3.20804e-59	0.594197	0.747	0.504	5.66316e-55
Flywch1	4.253e-87	0.591692	0.511	0.225	7.50782e-83
Actb	6.24271e-139	0.588787	1	0.991	1.10203e-134
Smagp	9.58253e-73	0.586925	0.587	0.3	1.6916e-68
Unc45b	5.39323e-68	0.586922	0.575	0.312	9.52066e-64
Cyb5r3	1.55636e-54	0.580382	0.741	0.526	2.74744e-50
H2-T23	2.07681e-40	0.579965	0.71	0.524	3.66619e-36
Selenom	5.69916e-52	0.574494	0.786	0.567	1.00607e-47
Hmbox1	1.23361e-59	0.574166	0.669	0.419	2.1777e-55
Apbb2	1.12925e-58	0.573838	0.786	0.591	1.99346e-54
Ctsl1	1.73861e-69	0.569669	0.817	0.614	3.06917e-65
Tnfaip11	1.77681e-61	0.568613	0.715	0.466	3.13659e-57
Itpkb	1.23839e-60	0.5661	0.767	0.541	2.18613e-56
Tns2	4.13697e-60	0.565495	0.648	0.396	7.30299e-56
B4galt4	1.43579e-63	0.562487	0.635	0.376	2.5346e-59
Cnn2	1.82167e-63	0.561157	0.621	0.349	3.2158e-59
Hras	1.85794e-57	0.559702	0.619	0.374	3.27982e-53
Nxn	1.7288e-55	0.557326	0.603	0.358	3.05185e-51
Syne2	4.62909e-45	0.551752	0.731	0.523	8.17174e-41
Hpcal1	3.44812e-75	0.547862	0.518	0.248	6.08697e-71
Klf13	1.0311e-53	0.544241	0.792	0.625	1.8202e-49
Numb1	8.74346e-66	0.537439	0.606	0.333	1.54348e-61
Cyb5a	3.63809e-49	0.536351	0.755	0.543	6.42232e-45
Zfpm1	4.64715e-73	0.535402	0.51	0.243	8.20361e-69
Tmem2041	5.40277e-51	0.535366	0.778	0.592	9.53751e-47
Tgfb11	8.65039e-57	0.535235	0.627	0.372	1.52705e-52
Mbd2	1.64549e-52	0.534139	0.654	0.426	2.90478e-48
Sertad1	3.35617e-56	0.533141	0.56	0.31	5.92464e-52
Mgat1	1.27888e-72	0.531462	0.511	0.24	2.2576e-68
Plxna21	9.89318e-52	0.530702	0.752	0.522	1.74644e-47
Ephb4	5.89166e-67	0.530443	0.577	0.3	1.04006e-62
Notch4	4.86728e-63	0.52899	0.553	0.29	8.59222e-59
Fkbp3	5.10802e-46	0.524935	0.691	0.471	9.01719e-42
Ncoa3	1.01549e-59	0.524078	0.55	0.294	1.79264e-55
Ltbp41	7.28916e-53	0.523933	0.906	0.774	1.28676e-48
Actn4	4.06825e-61	0.521158	0.891	0.747	7.18167e-57
Lrrc8c1	1.82248e-51	0.519657	0.714	0.478	3.21722e-47
Stab1	2.62206e-64	0.510824	0.564	0.292	4.62873e-60
Fmo11	1.53223e-78	0.510488	0.521	0.226	2.70484e-74
Gnaq	8.21513e-40	0.508686	0.686	0.496	1.45022e-35
Vat1	2.68169e-49	0.505663	0.715	0.496	4.73399e-45
Xiap	3.11038e-44	0.502385	0.778	0.609	5.49075e-40
Kctd121	5.08237e-76	0.501527	0.782	0.527	8.97191e-72

## Sheet: Cluster 6
Cluster 6
gene	p_val	avg_log2FC	pct.1	pct.2	p_val_adj
Acta2	0	6.11937	0.887	0.065	0
Tagln	0	5.85907	0.869	0.055	0
Myh11	0	5.11821	0.885	0.035	0
Tpm2	0	4.89969	0.864	0.058	0
Myl9	0	4.65606	0.884	0.08	0
Mylk	0	3.87006	0.882	0.151	0
Crip1	0	3.67428	0.933	0.652	0
Pln	0	3.31396	0.709	0.01	0
Gm138891	0	3.12213	0.808	0.075	0
Cald11	0	2.97139	0.927	0.375	0
Tpm1	0	2.93301	0.925	0.684	0
Flna	0	2.91737	0.843	0.361	0
Filip1l	0	2.77319	0.834	0.194	0
Mustn1	0	2.77002	0.753	0.041	0
Palld	0	2.74371	0.741	0.015	0
Lmod1	0	2.7304	0.741	0.019	0
Rgs5	0	2.64913	0.711	0.152	0
Pde3a	0	2.57676	0.789	0.033	0
Rgs4	0	2.53223	0.772	0.053	0
Ppp1r14a	0	2.52583	0.725	0.053	0
Sncg	0	2.46061	0.745	0.074	0
Csrp1	1.36392e-229	2.4411	0.767	0.375	2.40772e-225
Fxyd1	0	2.43852	0.77	0.036	0
Wtip	0	2.43723	0.791	0.177	0
Ckb1	8.13753e-304	2.4307	0.787	0.295	1.43652e-299
Des	0	2.38165	0.717	0.039	0
Dstn1	5.41757e-237	2.37669	0.902	0.728	9.56364e-233
Ntn4	0	2.34754	0.789	0.165	0
Notch3	0	2.22916	0.766	0.053	0
Mcam1	0	2.22493	0.766	0.107	0
Gucy1a1	0	2.16213	0.767	0.044	0
Lbh	0	2.1253	0.759	0.102	0
Ppp1r12b	0	2.11574	0.737	0.082	0
Nudt4	0	2.08972	0.796	0.229	0
Errfi11	0	2.06663	0.681	0.176	0
Fos2	5.44613e-224	2.06647	0.906	0.521	9.61405e-220
Dgkb	0	2.03603	0.72	0.016	0
Mfge81	0	2.02497	0.84	0.336	0
Rgs7bp	0	2.01507	0.716	0.029	0
Map1b	1.04895e-286	1.94844	0.736	0.254	1.8517e-282
Aspn	0	1.9426	0.694	0.031	0
Atp1a2	0	1.94031	0.713	0.098	0
Atp1b1	0	1.92397	0.696	0.058	0
Crispld2	0	1.91985	0.568	0.008	0
Mrvi1	0	1.9096	0.695	0.023	0
Cspg4	0	1.88838	0.729	0.041	0
Cebpb1	8.86534e-238	1.85996	0.589	0.163	1.565e-233
Atp2a2	1.75964e-240	1.84693	0.852	0.536	3.10629e-236
Ppp1r12a	6.83075e-235	1.82712	0.844	0.506	1.20583e-230
Gucy1b1	0	1.81534	0.753	0.058	0
Zfhx31	1.40369e-301	1.7945	0.808	0.296	2.47794e-297
Myl6	1.96705e-237	1.79218	0.979	0.935	3.47244e-233
Mgp	0	1.77026	0.767	0.144	0
Pde5a	0	1.76861	0.733	0.144	0
Atp1b2	0	1.766	0.725	0.06	0
Actn1	1.5114e-227	1.73337	0.795	0.393	2.66807e-223
Nexn	0	1.72853	0.596	0.026	0
Map3k7cl	0	1.72757	0.644	0.004	0
Slc38a11	0	1.72477	0.686	0.029	0
Lgals1	0	1.70537	0.7	0.068	0
Rcan2	0	1.70375	0.682	0.099	0
Ltbp1	0	1.69541	0.623	0.031	0
Cryab	0	1.69392	0.703	0.048	0
Lpp	4.66803e-228	1.66829	0.779	0.357	8.24047e-224
Gja4	0	1.65802	0.681	0.068	0
Dmd	0	1.65037	0.733	0.148	0
Rbm24	0	1.64582	0.601	0.003	0
Map3k20	5.54374e-234	1.6384	0.819	0.417	9.78637e-230
Rasl11a	0	1.63751	0.555	0.029	0
Npy1r	0	1.60439	0.619	0.016	0
Hspb2	0	1.59509	0.64	0.017	0
Myom1	0	1.58932	0.609	0.014	0
Sdc2	0	1.58464	0.67	0.049	0
Pdlim3	0	1.57693	0.602	0.005	0
Pdgfrb	0	1.57589	0.724	0.059	0
Marveld1	0	1.56163	0.687	0.132	0
Gsn	0	1.52896	0.64	0.028	0
Ccnd21	2.01311e-239	1.52075	0.785	0.313	3.55374e-235
Atp2b41	0	1.51626	0.695	0.101	0
Snhg18	0	1.49559	0.643	0.098	0
Uba2	4.46506e-248	1.48573	0.776	0.321	7.88217e-244
Inpp4b	0	1.47826	0.596	0.071	0
Aoc3	0	1.47658	0.568	0.024	0
Parm1	0	1.47165	0.582	0.017	0
Sparcl11	5.02383e-181	1.46778	0.979	0.879	8.86858e-177
Gm13861	0	1.4592	0.585	0.024	0
Nr2f21	4.78218e-299	1.43493	0.78	0.232	8.44198e-295
Phldb2	3.04815e-206	1.42866	0.783	0.366	5.38089e-202
Rbpms2	0	1.40964	0.607	0.019	0
Nrip2	0	1.40297	0.572	0.004	0
Kcnab1	0	1.39396	0.53	0.006	0
Cd631	0	1.39316	0.751	0.113	0
Lhfp	0	1.37946	0.682	0.087	0
Dpysl3	0	1.37554	0.543	0.031	0
Slc25a4	1.45983e-190	1.37461	0.865	0.642	2.57703e-186
Fgf1	0	1.37184	0.573	0.01	0
Pdgfa	0	1.37177	0.708	0.187	0
Cox8a	1.44548e-188	1.37034	0.897	0.777	2.5517e-184
Calm21	5.85425e-167	1.34798	0.873	0.701	1.03345e-162
Cavin1	5.02955e-201	1.33703	0.901	0.662	8.87867e-197
Arhgef7	1.35806e-202	1.33612	0.703	0.277	2.39739e-198
Vim	4.23503e-164	1.33608	0.914	0.807	7.47609e-160
Tuba1c	0	1.33459	0.55	0.053	0
Lgalsl	8.53243e-251	1.3302	0.715	0.25	1.50623e-246
Cavin31	1.46218e-176	1.32702	0.787	0.432	2.58119e-172
Camk2g	4.511e-276	1.31617	0.66	0.187	7.96326e-272
Cog7	0	1.31576	0.631	0.138	0
Rarres2	0	1.31342	0.64	0.044	0
Rock1	4.40395e-168	1.30968	0.881	0.686	7.77429e-164
Bgn	0	1.30157	0.637	0.088	0
Rasl12	0	1.294	0.582	0.014	0
Enah	3.72112e-208	1.28747	0.637	0.216	6.56889e-204
Eln	3.94595e-225	1.27046	0.534	0.136	6.96579e-221
Mob2	1.29981e-221	1.26256	0.703	0.259	2.29456e-217
Ndrg2	0	1.25767	0.586	0.045	0
Plce1	0	1.25385	0.563	0.033	0
Perp	0	1.23962	0.547	0.021	0
Ednra	0	1.23609	0.559	0.027	0
Lmna	5.13479e-209	1.23289	0.737	0.298	9.06444e-205
Cd91	2.31668e-188	1.2292	0.781	0.344	4.08964e-184
Limd1	5.71812e-242	1.22043	0.674	0.215	1.00942e-237
Adcy5	0	1.21541	0.527	0.011	0
Crim11	5.28028e-136	1.21238	0.819	0.535	9.32127e-132
S1pr3	0	1.19783	0.524	0.037	0
Fosb2	5.46974e-122	1.19309	0.805	0.447	9.65574e-118
Dst	1.73459e-140	1.16962	0.823	0.567	3.06207e-136
Heyl	0	1.16946	0.53	0.032	0
Fth11	2.14437e-186	1.16827	0.963	0.911	3.78546e-182
Pde1a	0	1.16138	0.524	0.016	0
Ppp1r15a1	1.46399e-96	1.15978	0.687	0.378	2.58438e-92
Prelp	0	1.15937	0.531	0.031	0
Junb2	1.57557e-111	1.15298	0.902	0.629	2.78135e-107
Col1a2	0	1.14735	0.53	0.033	0
Kcnk3	0	1.13714	0.508	0.008	0
Zeb21	0	1.1323	0.687	0.147	0
Hey2	0	1.13013	0.537	0.027	0
Rnf152	8.68351e-239	1.12852	0.628	0.179	1.5329e-234
Vcl	1.15934e-150	1.12301	0.767	0.41	2.04658e-146
Slc4a3	0	1.12087	0.51	0.015	0
Zic1	0	1.11892	0.56	0.045	0
Oxct1	2.45945e-268	1.11116	0.609	0.153	4.34166e-264
Col18a1	0	1.1111	0.512	0.069	0
Arhgef17	0	1.09696	0.537	0.042	0
Pbxip1	9.25863e-194	1.08975	0.652	0.233	1.63443e-189
Prkg1	1.84236e-287	1.08803	0.562	0.122	3.25231e-283
Sh3bgrl	1.196e-128	1.0795	0.843	0.622	2.1113e-124
Ppp1r12c	1.75122e-168	1.07563	0.652	0.265	3.09143e-164
Mark1	0	1.07356	0.51	0.057	0
Rbpms	7.39087e-139	1.07301	0.835	0.595	1.30471e-134
Nr4a12	1.74168e-134	1.06959	0.715	0.324	3.07459e-130
Tinagl11	1.40194e-97	1.05892	0.789	0.6	2.47485e-93
Crtc3	2.56002e-196	1.05797	0.647	0.227	4.5192e-192
Ptms	1.68796e-160	1.05228	0.901	0.763	2.97976e-156
Bmpr1a	0	1.04279	0.5	0.027	0
2025-09-08	5.86514e-226	1.03305	0.567	0.15	1.03537e-221
Ift43	1.26942e-281	1.0299	0.596	0.139	2.24091e-277
Serping1	0	1.01862	0.508	0.022	0
Tgfb1i1	2.50183e-173	0.997693	0.651	0.246	4.41648e-169
Dbndd2	7.31513e-280	0.995752	0.592	0.137	1.29134e-275
Nbl1	0	0.993201	0.546	0.077	0
Rap1a	1.45441e-107	0.983626	0.838	0.644	2.56747e-103
Mapre2	1.54136e-165	0.976798	0.632	0.238	2.72097e-161
Serpine21	1.38838e-194	0.97071	0.596	0.175	2.45091e-190
Aopep	1.46488e-107	0.96827	0.728	0.415	2.58594e-103
Egr12	1.77663e-114	0.962303	0.838	0.47	3.13629e-110
Ptp4a3	3.82893e-86	0.959204	0.703	0.437	6.75921e-82
Sorbs21	1.11686e-72	0.957528	0.88	0.765	1.97159e-68
Timp21	1.8691e-265	0.947019	0.611	0.144	3.29952e-261
Ndufa13	3.05301e-111	0.929874	0.839	0.662	5.38948e-107
Jag1	1.8137e-137	0.929168	0.643	0.274	3.20172e-133
Tspan2	7.07404e-284	0.923359	0.5	0.095	1.24878e-279
Btg22	1.11372e-91	0.916633	0.891	0.767	1.96605e-87
Dag1	5.02911e-104	0.915481	0.746	0.469	8.87789e-100
Smtn	5.74336e-85	0.912924	0.628	0.348	1.01388e-80
Lrrc32	3.04173e-223	0.910207	0.508	0.119	5.36957e-219
S100a11	3.50021e-115	0.907547	0.825	0.556	6.17892e-111
Rcn3	6.83958e-276	0.903448	0.526	0.108	1.20739e-271
Oat	3.16621e-214	0.900861	0.538	0.141	5.58931e-210
Atpif1	3.92563e-102	0.899101	0.779	0.497	6.92992e-98
Endod11	1.05185e-134	0.898682	0.649	0.273	1.85683e-130
Itgb11	5.25599e-148	0.893555	0.941	0.809	9.27841e-144
Slmap	1.36883e-114	0.892015	0.637	0.304	2.41639e-110
Zfp362	6.71541e-57	0.888974	0.764	0.544	1.18547e-52
Actb1	9.08227e-205	0.884874	0.996	0.991	1.60329e-200
Itpr1	1.12164e-110	0.883698	0.67	0.34	1.98003e-106
Cpe1	4.34452e-115	0.876171	0.74	0.372	7.66938e-111
Hcfc1r1	1.12484e-93	0.874475	0.702	0.416	1.98569e-89
Hmgn3	5.37139e-184	0.874125	0.599	0.197	9.48211e-180
mt-Cytb	4.71294e-154	0.870935	0.996	0.992	8.31975e-150
Mef2c2	7.01242e-110	0.870447	0.864	0.665	1.2379e-105
Syne21	1.19292e-79	0.867437	0.767	0.522	2.10586e-75
Atp5b	4.57434e-110	0.863406	0.857	0.712	8.07508e-106
St5	1.77055e-115	0.859508	0.527	0.207	3.12555e-111
Tns1	1.89976e-111	0.851757	0.864	0.719	3.35365e-107
Zc2hc1a	9.23791e-210	0.847436	0.548	0.147	1.63077e-205
Ppp1cb	4.27762e-98	0.841237	0.839	0.638	7.55128e-94
Timp32	2.00397e-112	0.834529	0.918	0.71	3.53762e-108
Bcam	1.1074e-88	0.829756	0.825	0.601	1.95489e-84
Map1lc3a	9.68557e-83	0.82875	0.762	0.531	1.70979e-78
Tln1	4.57666e-94	0.824232	0.829	0.636	8.07917e-90
Sorbs1	8.03307e-88	0.810614	0.764	0.488	1.41808e-83
mt-Nd4	1.59339e-145	0.809813	0.99	0.985	2.8128e-141
Ndufb9	8.01657e-88	0.803831	0.801	0.621	1.41517e-83
Rex1bd	1.7301e-94	0.803216	0.675	0.37	3.05415e-90
Cox6c	4.26806e-108	0.796652	0.915	0.815	7.5344e-104
Atp5a1	2.03877e-91	0.776059	0.812	0.62	3.59904e-87
mt-Co3	2.41574e-143	0.767563	0.996	0.995	4.26451e-139
Rasgrp2	3.8787e-95	0.766912	0.709	0.385	6.84707e-91
Fam241a	2.37318e-184	0.766273	0.513	0.142	4.18937e-180
Cbx6	2.85065e-90	0.765292	0.63	0.326	5.03225e-86
mt-Nd4l	7.82237e-74	0.75882	0.914	0.822	1.38088e-69
Hes11	2.08141e-44	0.741447	0.728	0.512	3.67432e-40
Pdcl3	1.00288e-79	0.741064	0.679	0.398	1.77039e-75
Sdhc	1.31791e-86	0.739187	0.619	0.326	2.32652e-82
Trp53inp2	6.52839e-118	0.736289	0.525	0.201	1.15246e-113
Dynlrb1	5.72083e-72	0.736285	0.77	0.536	1.0099e-67
Kank2	1.06268e-107	0.735979	0.542	0.224	1.87594e-103
Pdlim7	1.51104e-135	0.735387	0.525	0.183	2.66744e-131
Filip1	1.28852e-74	0.734316	0.694	0.42	2.27462e-70
Actn41	7.27837e-96	0.733297	0.887	0.748	1.28485e-91
Cnn21	7.47622e-90	0.717302	0.661	0.348	1.31978e-85
Ndufa5	2.89815e-69	0.715554	0.753	0.534	5.1161e-65
Synpo2	1.72065e-63	0.715529	0.579	0.317	3.03747e-59
Sort1	3.94292e-92	0.709547	0.606	0.293	6.96043e-88
Prdx5	7.86463e-92	0.708855	0.661	0.343	1.38834e-87
4930523C07Rik	2.53563e-71	0.707072	0.681	0.402	4.47615e-67
Ehd21	2.63109e-87	0.695625	0.708	0.409	4.64466e-83
Camk2d1	1.83414e-82	0.69115	0.658	0.355	3.23781e-78
Neat1	1.06811e-32	0.690159	0.746	0.613	1.88554e-28
mt-Nd5	7.98194e-54	0.688372	0.898	0.815	1.40905e-49
Ccn12	2.78306e-71	0.686582	0.624	0.345	4.91293e-67
Lamb2	5.39276e-61	0.686114	0.766	0.559	9.51983e-57
Uqcrh	3.22698e-76	0.683185	0.855	0.712	5.69658e-72
Atp5g3	3.02316e-72	0.681936	0.759	0.522	5.33678e-68
Ppm1l1	7.91399e-89	0.673595	0.571	0.258	1.39706e-84
Hspa1a2	6.60523e-51	0.672061	0.634	0.384	1.16602e-46
Nab1	1.12179e-78	0.671487	0.581	0.291	1.98029e-74
Plpp31	0	0.66537	0.763	0.186	0
Calm3	1.26526e-66	0.650992	0.702	0.461	2.23356e-62
Malat1	2.62438e-76	0.647338	0.997	0.991	4.63282e-72
Mprip	2.18775e-53	0.646897	0.814	0.655	3.86203e-49
Gjc1	1.14722e-56	0.641147	0.664	0.416	2.02519e-52
Uqcr10	1.70165e-61	0.639672	0.805	0.632	3.00392e-57
Pcp4l11	2.96955e-83	0.638617	0.927	0.787	5.24214e-79
Hmgn1	5.87969e-62	0.627684	0.793	0.57	1.03794e-57
Cystm1	5.75482e-93	0.622858	0.552	0.236	1.0159e-88
Ackr31	4.86066e-28	0.621852	0.5	0.332	8.58053e-24
Emd	1.29791e-62	0.618678	0.529	0.272	2.29121e-58
Ttll7	1.15523e-50	0.613413	0.723	0.514	2.03932e-46
Eml2	3.10636e-97	0.612046	0.509	0.206	5.48366e-93
Acadm	5.45988e-66	0.610789	0.649	0.375	9.63833e-62
Cox7c	2.51687e-62	0.607274	0.882	0.778	4.44303e-58
Ebf1	3.71884e-77	0.604577	0.885	0.746	6.56487e-73
Peak11	4.45433e-66	0.604029	0.59	0.317	7.86323e-62
Pbx1	7.24621e-59	0.59763	0.664	0.404	1.27917e-54
mt-Atp6	3.47856e-103	0.595699	0.999	0.997	6.1407e-99
Aldoa	7.82771e-52	0.589437	0.781	0.605	1.38183e-47
mt-Nd3	2.15052e-69	0.582495	0.933	0.898	3.79631e-65
Cap1	2.00622e-56	0.581744	0.609	0.36	3.54159e-52
mt-Co1	5.34994e-86	0.576662	0.991	0.991	9.44425e-82
2025-09-11	6.27119e-42	0.575596	0.665	0.448	1.10705e-37
Msrb3	1.58818e-65	0.575308	0.618	0.344	2.80361e-61
Tob21	2.08788e-53	0.575189	0.597	0.356	3.68574e-49
Atp5k	4.02789e-48	0.570729	0.796	0.613	7.11043e-44
Myadm	6.73565e-64	0.569268	0.554	0.287	1.18904e-59
Cox7a2	5.30356e-52	0.566371	0.839	0.71	9.36238e-48
Prss231	4.17445e-58	0.547304	0.741	0.472	7.36915e-54
Ndufb10	2.52965e-45	0.543331	0.726	0.515	4.4656e-41
Tbc1d1	8.12287e-60	0.540253	0.51	0.26	1.43393e-55
Ndufb2	3.12483e-46	0.540228	0.695	0.472	5.51625e-42
Eif4ebp2	7.39751e-46	0.527703	0.615	0.391	1.30588e-41
Cycs	6.7985e-50	0.522686	0.627	0.391	1.20014e-45
Ttc28	3.68236e-37	0.515646	0.679	0.478	6.50047e-33
Vdac1	3.81538e-43	0.515487	0.635	0.414	6.73529e-39
Cdkn1c1	6.45464e-48	0.513932	0.58	0.343	1.13944e-43
Ndufs7	9.31324e-45	0.512285	0.669	0.447	1.64407e-40
Igfbp72	2.28151e-76	0.507824	0.971	0.891	4.02755e-72

## Sheet: Cluster 7
Cluster 7
gene	p_val	avg_log2FC	pct.1	pct.2	p_val_adj
Vtn	0	5.61691	1	0.076	0	7
Atp1a21	0	4.83139	0.996	0.1	0	7
Rgs51	0	4.12668	0.998	0.154	0	7
Pdgfrb1	0	3.4025	0.962	0.063	0	7
Higd1b	0	3.23095	0.937	0.049	0	7
Abcc9	0	3.21254	0.916	0.029	0	7
Atp13a5	0	3.19546	0.935	0.018	0	7
Cald12	0	3.05617	0.994	0.382	0	7
Ndufa4l2	0	2.91602	0.909	0.045	0	7
Kcnj8	0	2.56335	0.821	0.021	0	7
Rgs41	0	2.48244	0.888	0.062	0	7
Cspg41	0	2.44945	0.865	0.049	0	7
Slc6a20a	0	2.43377	0.762	0.016	0	7
Gucy1b11	0	2.35827	0.865	0.066	0	7
Art3	0	2.35015	0.753	0.034	0	7
Plxdc21	0	2.27247	0.84	0.073	0	7
P2ry14	0	2.26347	0.772	0.024	0	7
Sod3	0	2.22837	0.791	0.024	0	7
2025-09-04	1.09266e-260	2.21407	0.943	0.391	1.92888e-256	7
Cox4i2	0	2.20446	0.749	0.035	0	7
Zic11	0	2.19642	0.804	0.047	0	7
Colec12	0	2.12379	0.802	0.043	0	7
Cd632	0	2.09787	0.878	0.12	0	7
Ifitm1	0	2.09566	0.713	0.048	0	7
Nbl11	0	2.09477	0.814	0.077	0	7
Pde8b	0	2.07806	0.785	0.026	0	7
Notch31	0	2.07453	0.804	0.063	0	7
Atp1b21	0	2.04846	0.833	0.068	0	7
Rarres21	0	2.01902	0.753	0.051	0	7
Pth1r	0	1.98927	0.705	0.025	0	7
Mfge82	2.67301e-223	1.87705	0.914	0.343	4.71867e-219	7
Slc19a1	0	1.87261	0.743	0.04	0	7
Gucy1a11	0	1.87203	0.751	0.056	0	7
Pcdh18	0	1.86276	0.669	0.041	0	7
Bgn1	0	1.8609	0.77	0.093	0	7
Lhfp1	0	1.85449	0.751	0.095	0	7
Lama2	0	1.83461	0.66	0.022	0	7
Mgp1	2.7543e-283	1.82434	0.77	0.154	4.86216e-279	7
S1pr31	0	1.81223	0.7	0.041	0	7
Ecm2	9.49494e-225	1.7999	0.793	0.225	1.67614e-220	7
Dmd1	0	1.76652	0.785	0.157	0	7
Ptn1	8.56475e-133	1.75162	0.989	0.767	1.51193e-128	7
2025-09-07	7.59237e-187	1.73918	0.962	0.718	1.34028e-182	7
Cd248	0	1.72673	0.622	0.029	0	7
Pitpnc11	9.23891e-156	1.72162	0.905	0.485	1.63095e-151	7
Lamc11	1.7287e-181	1.70874	0.854	0.361	3.05167e-177	7
Myl91	0	1.6913	0.905	0.093	0	7
Arhgap42	0	1.67987	0.675	0.041	0	7
Slc12a2	2.79344e-221	1.67323	0.753	0.2	4.93126e-217	7
Sdc21	0	1.65781	0.692	0.058	0	7
Adap21	0	1.65631	0.734	0.07	0	7
Myo1b	6.09802e-164	1.63169	0.928	0.489	1.07648e-159	7
Sept111	2.00724e-172	1.62597	0.899	0.445	3.54338e-168	7
Nid12	1.1009e-181	1.6246	0.806	0.285	1.94342e-177	7
Slc30a10	0	1.606	0.643	0.009	0	7
Aspn1	0	1.57431	0.599	0.045	0	7
Atp2a3	0	1.56156	0.658	0.069	0	7
Enpep	0	1.5588	0.586	0.027	0	7
Ggt5	0	1.55535	0.605	0.021	0	7
Lrp11	0	1.54992	0.726	0.088	0	7
Slc38a111	0	1.52377	0.652	0.041	0	7
Gper1	0	1.50822	0.65	0.059	0	7
Slco3a1	0	1.50686	0.654	0.049	0	7
Foxd1	0	1.4866	0.616	0.029	0	7
Inpp4b1	0	1.48566	0.654	0.078	0	7
Uchl1	1.14337e-288	1.46953	0.584	0.09	2.0184e-284	7
Plce11	0	1.45234	0.612	0.041	0	7
Arhgef171	0	1.43266	0.631	0.047	0	7
Ppp1r14a1	0	1.41863	0.662	0.066	0	7
Gjc11	3.41764e-109	1.40515	0.806	0.416	6.03316e-105	7
Ano1	0	1.40206	0.557	0.03	0	7
Ggt1	0	1.39492	0.515	0.004	0	7
Ddit4l	0	1.39381	0.506	0.05	0	7
Efhd21	1.87702e-237	1.39004	0.692	0.148	3.31351e-233	7
Phlda1	7.11519e-183	1.37667	0.648	0.168	1.25604e-178	7
Lgals11	1.3013e-233	1.37095	0.527	0.084	2.29718e-229	7
Klhl23	0	1.35541	0.601	0.079	0	7
Plcl1	0	1.33816	0.532	0.037	0	7
Heyl1	0	1.32566	0.586	0.039	0	7
Ctdspl1	3.35399e-266	1.31362	0.679	0.128	5.92079e-262	7
Hspa2	0	1.29902	0.58	0.077	0	7
Lamc3	0	1.28741	0.559	0.06	0	7
Daam1	2.13937e-144	1.28544	0.711	0.241	3.77663e-140	7
Lbh1	3.09558e-252	1.28086	0.639	0.116	5.46463e-248	7
Gm138892	0	1.27721	0.643	0.092	0	7
Vstm4	0	1.24254	0.525	0.024	0	7
Gpx8	0	1.23471	0.561	0.054	0	7
Il34	0	1.22691	0.54	0.027	0	7
Adap2os1	0	1.22478	0.549	0.05	0	7
Nr2f22	3.53091e-144	1.21915	0.747	0.242	6.23311e-140	7
Pid1	0	1.21276	0.536	0.036	0	7
Egflam	1.5533e-194	1.20605	0.578	0.122	2.74204e-190	7
Ankrd50	7.92832e-148	1.19303	0.679	0.21	1.39959e-143	7
Slc16a12	0	1.18982	0.515	0.031	0	7
Itga41	7.44661e-134	1.18976	0.648	0.201	1.31455e-129	7
Sema6d1	1.0808e-149	1.18112	0.681	0.204	1.90793e-145	7
Gng21	2.16148e-280	1.1631	0.572	0.084	3.81566e-276	7
Wls	9.87691e-116	1.16032	0.787	0.354	1.74357e-111	7
Pten	1.71587e-98	1.15322	0.814	0.471	3.02903e-94	7
Daam2	0	1.15097	0.532	0.035	0	7
Pla1a	0	1.14485	0.5	0.007	0	7
Axl	0	1.13882	0.511	0.038	0	7
Eva1b1	4.72284e-96	1.12558	0.793	0.419	8.33723e-92	7
Dtx3	2.37169e-158	1.11546	0.601	0.153	4.18674e-154	7
Cdh2	1.68973e-129	1.1114	0.643	0.208	2.98288e-125	7
Sdc3	1.72631e-95	1.1062	0.766	0.362	3.04745e-91	7
Cped1	0	1.09644	0.517	0.055	0	7
Tbxa2r1	5.03185e-177	1.09552	0.521	0.104	8.88272e-173	7
Btbd3	1.15283e-88	1.08446	0.656	0.274	2.03509e-84	7
Mcam2	2.80228e-174	1.08164	0.572	0.123	4.94686e-170	7
Pde5a1	1.83694e-159	1.07652	0.616	0.157	3.24275e-155	7
Limd11	1.74568e-140	1.07398	0.69	0.222	3.08165e-136	7
Phldb21	1.7181e-81	1.05604	0.743	0.374	3.03297e-77	7
Mprip1	3.37937e-93	1.04758	0.897	0.655	5.96561e-89	7
Zeb22	8.9656e-177	1.04207	0.658	0.157	1.5827e-172	7
Filip1l1	8.58306e-129	1.03909	0.66	0.209	1.51517e-124	7
Ptprk	4.11213e-111	1.02919	0.65	0.229	7.25914e-107	7
Itga11	2.49113e-90	1.02847	0.947	0.79	4.39759e-86	7
Pdzd2	1.41362e-84	1.02674	0.73	0.339	2.49547e-80	7
Pald1	6.52502e-142	1.0057	0.551	0.139	1.15186e-137	7
Dock6	1.4196e-56	1.00044	0.732	0.401	2.50602e-52	7
Mylk1	3.49549e-265	0.995969	0.778	0.166	6.17059e-261	7
Raph1	2.17627e-94	0.978606	0.593	0.218	3.84176e-90	7
Ptpn9	8.27624e-154	0.948105	0.521	0.12	1.461e-149	7
Eps8	4.26932e-87	0.944891	0.635	0.246	7.53662e-83	7
Col4a12	9.07614e-27	0.939435	0.871	0.771	1.60221e-22	7
Marcks2	8.4888e-98	0.928842	0.797	0.382	1.49853e-93	7
Epb41l21	6.85627e-84	0.918507	0.768	0.377	1.21034e-79	7
Arhgdib1	2.80799e-82	0.90329	0.671	0.295	4.95694e-78	7
Akap7	2.73369e-99	0.879155	0.521	0.161	4.82578e-95	7
Itpr11	4.63303e-65	0.869349	0.692	0.345	8.17869e-61	7
1981-09-01	7.43622e-116	0.865024	0.551	0.158	1.31272e-111	7
Vcl1	7.19407e-55	0.857568	0.724	0.417	1.26997e-50	7
Tnfaip12	1.77256e-56	0.847571	0.768	0.469	3.12911e-52	7
Xpc	3.37854e-99	0.839626	0.513	0.158	5.96413e-95	7
Myh91	7.63169e-74	0.838074	0.926	0.788	1.34722e-69	7
Tfpi	1.17545e-46	0.833055	0.504	0.236	2.07503e-42	7
Tmem134	1.46947e-56	0.826489	0.684	0.37	2.59405e-52	7
Tbc1d11	2.94318e-71	0.822871	0.614	0.261	5.19559e-67	7
Lama41	3.1243e-50	0.810773	0.654	0.36	5.51532e-46	7
Rapgef52	3.07265e-53	0.807412	0.694	0.358	5.42415e-49	7
Rasgrp21	3.1203e-55	0.805132	0.728	0.39	5.50827e-51	7
Tns21	1.88497e-60	0.801979	0.73	0.399	3.32753e-56	7
Dlc11	1.42677e-53	0.801025	0.867	0.636	2.51867e-49	7
Des1	1.5931e-306	0.794355	0.502	0.056	2.8123e-302	7
Igfbp73	5.64022e-81	0.790918	0.989	0.892	9.95668e-77	7
Plat	1.9277e-44	0.779759	0.785	0.504	3.40297e-40	7
Acsl1	2.13041e-87	0.778653	0.523	0.173	3.76081e-83	7
Eif4ebp21	7.17469e-43	0.771868	0.673	0.393	1.26655e-38	7
Hlf	2.32971e-49	0.763438	0.521	0.231	4.11264e-45	7
Itgb12	2.90318e-58	0.758559	0.926	0.811	5.12498e-54	7
Ryk	1.95233e-47	0.755975	0.601	0.307	3.44645e-43	7
Itgb51	1.40442e-178	0.75499	0.519	0.097	2.47922e-174	7
Pik3r11	1.64396e-55	0.751579	0.622	0.307	2.90208e-51	7
Cp1	1.03387e-47	0.749022	0.795	0.489	1.82509e-43	7
Col4a22	1.18991e-19	0.746862	0.804	0.692	2.10055e-15	7
Lims1	5.4025e-48	0.746095	0.766	0.499	9.53704e-44	7
Cbx5	1.55177e-38	0.738796	0.713	0.461	2.73934e-34	7
Cyb5r31	1.81775e-42	0.726829	0.745	0.53	3.20887e-38	7
Gng111	9.86328e-55	0.724537	0.909	0.804	1.74116e-50	7
Gnb4	1.93779e-51	0.72352	0.711	0.404	3.42078e-47	7
Tnks1bp1	9.56248e-57	0.717792	0.582	0.27	1.68806e-52	7
Sesn3	3.26936e-63	0.706524	0.565	0.237	5.7714e-59	7
Malat11	2.12074e-50	0.701337	0.998	0.991	3.74374e-46	7
Slc25a41	1.73635e-52	0.697265	0.869	0.645	3.06518e-48	7
Tspan3	1.10859e-50	0.694709	0.633	0.316	1.957e-46	7
Map1lc3a1	3.85636e-33	0.68972	0.755	0.535	6.80763e-29	7
Fermt2	7.43665e-58	0.682676	0.916	0.752	1.31279e-53	7
4930523C07Rik1	7.49017e-49	0.67397	0.722	0.406	1.32224e-44	7
Dbp	3.33928e-30	0.66489	0.542	0.307	5.89483e-26	7
Ackr32	1.08826e-32	0.664834	0.586	0.333	1.92111e-28	7
Dpysl2	6.26189e-38	0.660629	0.65	0.392	1.10541e-33	7
Aldoa1	7.04615e-34	0.649945	0.814	0.607	1.24386e-29	7
Serpinh12	1.22574e-32	0.647078	0.749	0.532	2.16379e-28	7
Ugp2	1.94722e-48	0.62632	0.519	0.233	3.43743e-44	7
Csk	4.96754e-66	0.623769	0.504	0.188	8.76919e-62	7
Eif4g3	1.1547e-36	0.623103	0.711	0.453	2.03839e-32	7
Notch1	9.98908e-33	0.618911	0.814	0.615	1.76337e-28	7
Dag11	1.11408e-34	0.614198	0.715	0.475	1.96668e-30	7
Zbtb20	4.03976e-44	0.612841	0.951	0.855	7.13139e-40	7
Nedd4	3.05322e-44	0.610928	0.909	0.762	5.38985e-40	7
Ptk2	7.90525e-36	0.602138	0.669	0.395	1.39551e-31	7
Drap1	3.46805e-32	0.593416	0.743	0.491	6.12215e-28	7
Cox8a1	3.42042e-43	0.592484	0.903	0.779	6.03808e-39	7
Amotl11	1.19011e-33	0.588074	0.665	0.438	2.1009e-29	7
Comt1	2.84797e-37	0.585157	0.595	0.32	5.02751e-33	7
Cystm11	2.67184e-42	0.577857	0.527	0.241	4.7166e-38	7
Stard81	8.27633e-35	0.576405	0.62	0.36	1.46102e-30	7
Rcsd1	2.04502e-43	0.575727	0.584	0.285	3.61007e-39	7
Zeb1	5.14094e-27	0.564136	0.69	0.479	9.0753e-23	7
Pkd2	3.51724e-36	0.561421	0.559	0.292	6.20898e-32	7
Tns11	3.81642e-33	0.560345	0.886	0.72	6.73713e-29	7
Kank21	9.64741e-43	0.558263	0.502	0.23	1.70306e-38	7
Myadm1	3.10126e-31	0.557152	0.525	0.292	5.47466e-27	7
Glud1	3.54905e-27	0.55334	0.684	0.471	6.26514e-23	7
Mylip1	4.31341e-45	0.5504	0.536	0.248	7.61446e-41	7
Lmna1	4.31854e-38	0.549058	0.584	0.309	7.62351e-34	7
Laptm4a	5.13248e-34	0.544275	0.926	0.827	9.06036e-30	7
Gab1	1.34624e-32	0.540688	0.574	0.317	2.37651e-28	7
Fam162a	6.78429e-32	0.533447	0.551	0.298	1.19763e-27	7
Ppp1r12c1	1.53474e-34	0.532343	0.54	0.275	2.70928e-30	7
Spry1	1.23213e-45	0.522378	0.508	0.226	2.17507e-41	7
Prdx51	2.78329e-30	0.517846	0.599	0.35	4.91335e-26	7
Itm2b2	4.64953e-41	0.517023	0.992	0.957	8.20782e-37	7
Diaph2	3.53985e-31	0.513516	0.511	0.265	6.2489e-27	7
Lamp11	7.09872e-28	0.513408	0.865	0.723	1.25314e-23	7
Itpr2	9.90859e-23	0.510212	0.637	0.429	1.74916e-18	7
Ate1	5.24097e-25	0.507732	0.561	0.338	9.25189e-21	7
Jak1	2.44002e-26	0.506248	0.65	0.432	4.30737e-22	7
Svil	1.12546e-23	0.502589	0.572	0.349	1.98677e-19	7
Ndufs2	2.07585e-29	0.500118	0.616	0.362	3.66451e-25	7

## Sheet: Cluster 8
Cluster 8
gene	p_val	avg_log2FC	pct.1	pct.2	p_val_adj
Igkc	0	6.48551	0.931	0.007	0
Cd74	0	6.14342	0.974	0.023	0
Cd79a	0	4.98041	0.982	0.019	0
Ighm1	0	4.84787	0.982	0.035	0
Ly6d	0	4.73229	0.905	0.002	0
H2-Aa	0	4.62305	0.883	0.01	0
H2-Eb1	0	4.55872	0.891	0.02	0
H2-Ab1	0	4.47201	0.909	0.015	0
Iglc2	0	4.44829	0.894	0.002	0
Cd79b	0	4.3422	0.96	0.009	0
Cd521	0	4.12486	0.956	0.04	0
Ms4a1	0	3.73395	0.825	0.001	0
Iglc3	0	3.68205	0.839	0.001	0
Ighd	0	3.33711	0.755	0.004	0
Cd371	0	3.13616	0.894	0.043	0
Vpreb3	0	3.05524	0.588	0.001	0
Ltb	0	3.04515	0.745	0.011	0
Coro1a1	0	2.9912	0.891	0.052	0
Dusp2	0	2.86106	0.715	0.038	0
Fcmr	0	2.8563	0.745	0.001	0
Gm8369	0	2.85503	0.628	0.003	0
Ptprcap	0	2.84193	0.788	0.008	0
Cd69	0	2.73924	0.635	0.005	0
Btg11	1.89746e-150	2.73509	0.967	0.578	3.34959e-146
Bank1	0	2.59096	0.712	0.012	0
Rac2	0	2.53138	0.766	0.025	0
BE692007	0	2.50852	0.617	0.002	0
Stk17b	2.77598e-182	2.43276	0.726	0.162	4.90044e-178
Ptprc1	0	2.43273	0.748	0.043	0
Cd55	0	2.42734	0.635	0.05	0
Rps27	8.56975e-162	2.41656	0.996	0.889	1.51282e-157
Lsp1	0	2.41059	0.697	0.018	0
Arhgdib2	2.21104e-158	2.31929	0.854	0.297	3.90315e-154
Rps24	5.67694e-160	2.31467	0.996	0.918	1.00215e-155
H2-Ob	0	2.31447	0.624	0.011	0
Ifi27l2a	1.63383e-119	2.30863	0.555	0.123	2.8842e-115
Rpl12	1.87688e-142	2.28887	0.993	0.786	3.31325e-138
Ralgps21	9.4234e-278	2.28719	0.712	0.097	1.66351e-273
Ebf11	1.51225e-136	2.25227	0.982	0.748	2.66957e-132
Sell	0	2.23144	0.526	0.004	0
Fau	2.29273e-163	2.19736	0.996	0.928	4.04735e-159
Rps28	1.54919e-152	2.19377	0.993	0.848	2.73479e-148
Pax5	0	2.19341	0.609	0.001	0
Fcer2a	0	2.18995	0.515	0.001	0
Rpsa	7.82729e-153	2.18866	0.996	0.838	1.38175e-148
Rps15a	7.09532e-158	2.18603	1	0.876	1.25254e-153
Rpl39	1.67081e-148	2.15712	0.989	0.868	2.94949e-144
Siglecg	0	2.15107	0.54	0.002	0
Ccr7	0	2.13815	0.544	0.003	0
Fcrla	0	2.12871	0.529	0.001	0
Cxcr4	0	2.12539	0.529	0.035	0
Napsa	0	2.10028	0.595	0.022	0
Rps13	1.62895e-147	2.07517	0.993	0.853	2.87559e-143
Rps26	8.01615e-142	2.07212	0.982	0.837	1.41509e-137
H2-DMa	0	2.05291	0.609	0.042	0
Cytip	0	2.03963	0.573	0.007	0
H2-DMb2	0	2.03805	0.536	0.002	0
Rpl32	2.13734e-150	2.01253	0.993	0.88	3.77304e-146
Rpl18a	4.9424e-153	2.01152	1	0.898	8.72482e-149
Syk	0	1.98942	0.566	0.026	0
Rps19	3.26373e-150	1.9759	0.996	0.897	5.76146e-146
Limd21	7.28283e-194	1.97496	0.65	0.113	1.28564e-189
Rps9	2.49134e-152	1.96259	1	0.876	4.39796e-148
Rps18	8.87961e-147	1.95967	0.993	0.865	1.56752e-142
Rps201	1.54645e-149	1.94937	0.996	0.917	2.72995e-145
Serp1	2.38014e-106	1.91867	0.712	0.261	4.20167e-102
Ripor2	0	1.90717	0.515	0.032	0
Mzb1	0	1.89847	0.504	0.001	0
Ptpn181	3.4688e-140	1.89664	0.639	0.146	6.12347e-136
Rps5	7.1248e-143	1.8966	0.993	0.856	1.25774e-138
Gm31243	0	1.8868	0.5	0.006	0
Gmfg	0	1.87777	0.569	0.045	0
Rps7	7.61968e-146	1.87756	0.985	0.877	1.3451e-141
Rps11	1.07198e-139	1.87421	0.996	0.841	1.89237e-135
Rps10	2.10028e-142	1.86734	0.993	0.893	3.70763e-138
Serpinb1a	4.0943e-212	1.81415	0.515	0.062	7.22767e-208
Pou2f21	7.41506e-304	1.81108	0.536	0.043	1.30898e-299
Rpl10a	1.32837e-122	1.80019	0.974	0.769	2.34497e-118
Ifi209	0	1.79362	0.5	0.005	0
Rpl19	3.47255e-151	1.79175	0.993	0.893	6.13009e-147
H3f3a	2.24287e-135	1.76178	0.993	0.92	3.95934e-131
Rps3a1	7.67453e-144	1.75978	0.989	0.88	1.35478e-139
Rpl37a	1.54014e-141	1.74496	1	0.925	2.71881e-137
Rpl18	1.20506e-135	1.74239	0.989	0.852	2.1273e-131
2410006H16Rik1	7.91066e-87	1.7422	0.69	0.278	1.39647e-82
Rpl17	2.69174e-131	1.73397	0.985	0.862	4.75172e-127
Rps16	1.6172e-143	1.73368	0.996	0.911	2.85485e-139
Rpl23	2.27017e-142	1.71754	0.996	0.916	4.00752e-138
Rps4x	1.25363e-137	1.68919	0.996	0.868	2.21304e-133
S100a101	5.48106e-70	1.68363	0.672	0.304	9.67572e-66
Rpl34	5.80543e-136	1.67236	0.989	0.9	1.02483e-131
Rpl8	4.16461e-141	1.66975	0.993	0.887	7.35179e-137
Rps3	3.02871e-132	1.6688	0.989	0.855	5.34658e-128
Rpl35	7.09347e-93	1.65754	0.912	0.708	1.25221e-88
Rplp0	2.90705e-116	1.65593	0.978	0.823	5.13182e-112
Rpl13	3.65185e-136	1.63853	0.996	0.938	6.44661e-132
Irf81	1.64682e-235	1.63755	0.551	0.059	2.90713e-231
Shisa5	2.37648e-57	1.63362	0.712	0.449	4.19521e-53
Rpl35a	1.05089e-141	1.6336	1	0.905	1.85513e-137
Rpl21	7.91098e-129	1.62774	0.996	0.886	1.39652e-124
Rpl30	4.09618e-126	1.62584	0.993	0.9	7.23099e-122
Slfn2	2.5419e-67	1.61565	0.606	0.244	4.48721e-63
Rpl36	1.98262e-127	1.59884	0.993	0.895	3.49993e-123
Sh3bgrl3	3.23013e-87	1.56634	0.916	0.671	5.70215e-83
Rplp2	3.81391e-111	1.55847	0.989	0.867	6.7327e-107
Rpl27	1.62754e-121	1.55354	0.978	0.888	2.8731e-117
Rpl11	3.04858e-124	1.55213	0.989	0.886	5.38166e-120
Mndal1	3.79017e-77	1.54751	0.58	0.196	6.69078e-73
Rps29	5.86207e-139	1.54717	1	0.951	1.03483e-134
Pold4	1.2072e-58	1.5464	0.588	0.264	2.13107e-54
Rpl10	7.98114e-79	1.54112	0.901	0.695	1.40891e-74
Crlf3	1.81292e-56	1.52211	0.555	0.23	3.20034e-52
Rack1	3.11208e-97	1.51747	0.956	0.779	5.49376e-93
Rps21	8.39871e-120	1.46081	0.996	0.918	1.48262e-115
Apobec3	8.13703e-58	1.44879	0.588	0.262	1.43643e-53
Rpl26	6.89197e-120	1.43321	1	0.91	1.21664e-115
Rpl91	1.27959e-114	1.42684	0.989	0.875	2.25887e-110
Rpl22	2.21369e-103	1.4247	0.978	0.84	3.90783e-99
Rpl36a	2.86053e-81	1.42399	0.938	0.741	5.04969e-77
Tsc22d31	4.02024e-46	1.42194	0.73	0.512	7.09692e-42
Rps2	1.37059e-87	1.4202	0.964	0.827	2.4195e-83
Rpl27a	1.40638e-123	1.4181	0.993	0.933	2.48269e-119
Rpl6	3.37338e-108	1.3963	0.989	0.877	5.95503e-104
Rpl37	8.08845e-119	1.39495	0.996	0.919	1.42785e-114
Rps23	6.16305e-122	1.39409	0.996	0.901	1.08796e-117
Pfn11	3.17706e-70	1.3918	0.901	0.75	5.60847e-66
Hspe11	1.20581e-46	1.3891	0.675	0.425	2.12861e-42
Rpl13a	9.28299e-90	1.38839	0.993	0.881	1.63873e-85
Rpl28	2.09497e-108	1.36978	0.996	0.889	3.69825e-104
Rps12	1.38979e-95	1.36123	0.993	0.904	2.45339e-91
Rpl7	1.73121e-103	1.33933	0.974	0.862	3.0561e-99
Arpc5l	5.35471e-34	1.3259	0.609	0.411	9.45266e-30
4930523C07Rik2	7.05647e-54	1.32253	0.708	0.409	1.24568e-49
Rps27rt	8.96511e-38	1.317	0.533	0.283	1.58261e-33
Lcp11	2.20844e-54	1.30363	0.5	0.186	3.89856e-50
Ifi2031	3.45716e-43	1.29638	0.507	0.221	6.10293e-39
Mef2c3	3.64011e-44	1.2919	0.818	0.671	6.42589e-40
Rps27a	2.39998e-107	1.29151	0.989	0.911	4.23669e-103
Rpl3	1.71078e-86	1.28271	0.967	0.837	3.02004e-82
Rpl22l1	5.67974e-51	1.28089	0.807	0.614	1.00264e-46
Rps14	4.63711e-99	1.22711	0.993	0.923	8.18589e-95
Ly861	7.03884e-245	1.22466	0.562	0.054	1.24257e-240
Rpl36al	4.32032e-60	1.21853	0.85	0.669	7.62666e-56
Tsc22d41	1.64921e-41	1.21264	0.515	0.235	2.91136e-37
Rpl41	7.536e-111	1.203	0.993	0.926	1.33033e-106
Rplp1	4.40293e-90	1.18571	0.993	0.938	7.77249e-86
Rps8	1.30843e-111	1.18463	0.993	0.94	2.30977e-107
Rps25	5.63035e-69	1.17417	0.956	0.856	9.93926e-65
Cyba1	1.27372e-41	1.17412	0.77	0.594	2.24849e-37
Gas5	3.73445e-43	1.16881	0.785	0.583	6.59242e-39
Eef1b2	2.34172e-55	1.15365	0.891	0.726	4.13384e-51
Samhd1	3.42622e-31	1.13947	0.624	0.443	6.04831e-27
Hsp90aa11	5.25641e-47	1.13901	0.887	0.717	9.27914e-43
Laptm51	5.05182e-165	1.13414	0.599	0.092	8.91797e-161
Dmxl1	7.71988e-21	1.10666	0.536	0.388	1.36279e-16
Smap21	1.75779e-33	1.08986	0.522	0.277	3.10302e-29
Tmsb101	1.20359e-56	1.08206	0.96	0.697	2.12469e-52
Rpl5	2.78738e-46	1.06294	0.88	0.779	4.92056e-42
Rpl15	3.95595e-72	1.06291	0.96	0.862	6.98344e-68
Tpt1	7.92182e-90	1.05782	1	0.957	1.39844e-85
Rpl29	1.15079e-62	1.03872	0.949	0.8	2.0315e-58
Rpl24	3.32355e-66	1.0256	0.96	0.881	5.86707e-62
Smim14	1.43679e-30	1.01493	0.704	0.565	2.53637e-26
Rpl14	9.32752e-54	1.00725	0.927	0.821	1.64659e-49
Rps6	4.54673e-57	0.989295	0.949	0.829	8.02633e-53
Sub1	8.90155e-32	0.988904	0.77	0.672	1.57139e-27
Snrpg	7.70178e-38	0.980976	0.788	0.659	1.3596e-33
Snhg8	4.14444e-20	0.980377	0.529	0.373	7.31618e-16
Nsa2	1.14016e-22	0.96987	0.65	0.546	2.01272e-18
Srsf71	6.79927e-29	0.959767	0.719	0.595	1.20028e-24
Slc38a21	1.68193e-25	0.958066	0.781	0.675	2.96911e-21
Rpl4	1.95148e-50	0.956123	0.891	0.759	3.44494e-46
Jak11	5.39462e-14	0.950832	0.526	0.436	9.52313e-10
Rpl7a	8.37119e-42	0.946719	0.883	0.758	1.47777e-37
Rps15	4.62717e-32	0.940055	0.923	0.849	8.16835e-28
Tut4	9.62216e-18	0.922447	0.558	0.445	1.6986e-13
Npm1	1.09029e-34	0.89661	0.799	0.689	1.9247e-30
Uba52	5.58671e-13	0.886809	0.504	0.406	9.86222e-09
Psmb81	1.7965e-26	0.882936	0.668	0.506	3.17136e-22
Arhgap171	2.0075e-12	0.880574	0.536	0.469	3.54384e-08
Rpl23a	5.91674e-30	0.874537	0.836	0.765	1.04448e-25
Jund2	2.75328e-39	0.869002	0.971	0.815	4.86036e-35
Lyn1	1.44711e-19	0.868295	0.533	0.373	2.55459e-15
Scand1	6.75722e-17	0.857038	0.529	0.408	1.19285e-12
Erp291	1.26813e-14	0.852875	0.555	0.458	2.23863e-10
Eif3f	7.30027e-23	0.850704	0.697	0.607	1.28872e-18
H3f3b1	3.34412e-46	0.848704	0.985	0.928	5.90338e-42
Tra2a1	2.45838e-19	0.843712	0.653	0.557	4.33977e-15
Gimap1	1.29966e-17	0.83668	0.606	0.497	2.29429e-13
Naca	1.00053e-35	0.836586	0.869	0.805	1.76623e-31
Hnrnpa1	2.78814e-25	0.834467	0.668	0.534	4.92191e-21
Arhgef1	4.26549e-15	0.820674	0.562	0.472	7.52986e-11
Gimap61	3.42835e-11	0.791661	0.591	0.554	6.05207e-07
Rpl381	3.64447e-55	0.785542	0.996	0.946	6.43358e-51
Ppp1r15a2	3.10683e-14	0.782215	0.518	0.389	5.48448e-10
Supt4a	7.61743e-15	0.756134	0.518	0.413	1.34471e-10
Xrn2	2.07953e-14	0.756119	0.544	0.44	3.671e-10
Tma7	2.46779e-20	0.748092	0.69	0.6	4.35638e-16
Zfp7061	7.38994e-11	0.745055	0.529	0.464	1.30455e-06
Rps17	1.34576e-25	0.741509	0.898	0.832	2.37568e-21
Eef1d	2.67647e-16	0.737479	0.635	0.536	4.72477e-12
Swap70	2.24733e-13	0.736963	0.588	0.529	3.96722e-09
Eef1g	2.3357e-18	0.736705	0.675	0.62	4.12321e-14
Pnrc11	2.34853e-11	0.728466	0.65	0.621	4.14586e-07
Snrpf	5.19241e-11	0.722693	0.584	0.546	9.16617e-07
Eef1a1	4.46123e-51	0.72221	1	0.964	7.87542e-47
Irf2	7.05026e-15	0.71826	0.646	0.589	1.24458e-10
Rbm391	2.937e-31	0.707959	0.934	0.857	5.18469e-27
Actr3	5.17419e-10	0.704483	0.588	0.559	9.134e-06
Rbm3	1.08014e-16	0.702914	0.704	0.668	1.90677e-12
Fth12	1.75941e-45	0.697021	0.996	0.912	3.10588e-41
Foxp11	3.60338e-21	0.688538	0.883	0.803	6.36105e-17
Sp100	5.53152e-11	0.683703	0.595	0.556	9.7648e-07
Ddx51	9.06086e-35	0.680016	0.978	0.94	1.59951e-30
Ptp4a31	1.95774e-08	0.668462	0.5	0.447	0.0003456
Eif3k	3.31967e-13	0.667352	0.62	0.567	5.86022e-09
mt-Co11	2.96582e-50	0.66511	0.996	0.991	5.23556e-46
Clic11	1.61167e-16	0.66116	0.715	0.679	2.84508e-12
Klhl24	5.49678e-10	0.64469	0.58	0.542	9.70346e-06
Oaz1	1.37065e-20	0.642913	0.839	0.799	2.41961e-16
Arpc5	1.2854e-08	0.64021	0.566	0.549	0.000226911
Pabpc11	4.42586e-16	0.631212	0.737	0.666	7.81298e-12
Akap13	7.39008e-09	0.629863	0.606	0.586	0.000130457
Uqcrh1	1.48999e-18	0.624836	0.803	0.717	2.63028e-14
Snrpe	2.52466e-10	0.617002	0.599	0.565	4.45679e-06
Clk11	1.19057e-11	0.613559	0.712	0.689	2.10171e-07
Junb3	1.30294e-12	0.611485	0.792	0.638	2.30008e-08
Ndufb1-ps	2.23526e-11	0.603306	0.653	0.623	3.9459e-07
Tra2b1	2.77181e-07	0.597549	0.544	0.521	0.00489308
Ucp2	8.36555e-09	0.591204	0.624	0.576	0.000147677
Ier51	1.83848e-07	0.58825	0.566	0.52	0.00324547
Rpl31	1.47249e-21	0.577892	0.854	0.789	2.59939e-17
Eif1	1.50923e-31	0.571343	0.978	0.899	2.66425e-27
Pfdn5	2.82304e-15	0.558628	0.81	0.755	4.98351e-11
Ctss1	6.78028e-215	0.555146	0.624	0.076	1.19692e-210
H2-T231	9.80244e-07	0.541855	0.562	0.532	0.0173042
H2-K12	3.06595e-19	0.541018	0.934	0.848	5.41233e-15
H2-D11	3.14678e-19	0.532007	0.934	0.861	5.55502e-15
Slc25a3	1.20605e-08	0.527723	0.693	0.674	0.000212903
Ftl11	9.23542e-16	0.525989	0.872	0.841	1.63033e-11
mt-Co31	1.78255e-32	0.522246	0.996	0.995	3.14674e-28
Srsf31	5.9684e-11	0.505007	0.726	0.748	1.0536e-06

## Sheet: Cluster 9
Cluster 9
gene	p_val	avg_log2FC	pct.1	pct.2	p_val_adj
Hbb-bs	1.44147e-221	8.43078	1	0.341	2.54463e-217	9
Hba-a1	0	7.62751	0.996	0.13	0	9
Hba-a2	0	7.43985	0.992	0.111	0	9
Hbb-bt	0	7.04541	0.932	0.071	0	9
Alas2	0	1.72279	0.683	0.003	0	9
Bpgm	1.25154e-101	1.23292	0.562	0.124	2.20935e-97	9
Mkrn1	3.86624e-50	0.928341	0.723	0.305	6.82507e-46	9
Epb41	3.44029e-35	0.546786	0.655	0.282	6.07315e-31	9

[truncated: 3 more sheets: Cluster 10, Cluster 11, Cluster 12]
