# Supplementary material for: Loss of angiopoietin-2 leads to region-specific brain malformations and blood-brain barrier leakage
Source: JCI Insight. 2026 Feb 19;11(7):e198256. doi: 10.1172/jci.insight.198256 (PMC13134733; doi:10.1172/jci.insight.198256)
Supplement: Supplemental table 3 [file jciinsight-11-198256-s130.xlsx]

## Sheet: Cluster 0
Supplemental Table 3. Marker genes for each cell cluster in all isolated endothelial cells with resolution 0.4. Differentially expressed genes were calculated comparing each cluster to the rest of the clusters. Only genes with avg_log2FC ≥ 0.5 are included in the list.
Cluster 0
gene	p_val	avg_log2FC	pct.1	pct.2	p_val_adj
Lars2	0	1.57618	0.995	0.988	0
Gm26917	4.19512e-289	1.40602	0.591	0.377	7.40564e-285
Gm42418	0	1.1915	1	0.998	0
Syne1	2.25121e-220	0.960195	0.747	0.688	3.97406e-216
Ddx17	3.41767e-201	0.932311	0.69	0.632	6.03321e-197
Ttr	1.55437e-162	0.902222	0.811	0.79	2.74392e-158
Ivns1abp	1.94449e-81	0.859448	0.572	0.491	3.43261e-77
Igf1r	0	0.841191	0.952	0.922	0
Sorbs2	5.39618e-236	0.828604	0.842	0.837	9.52587e-232
Eogt	1.19473e-154	0.826031	0.702	0.68	2.10906e-150
Fry	1.1412e-194	0.818565	0.786	0.786	2.01457e-190
Nfat5	1.59377e-115	0.812568	0.634	0.611	2.81349e-111
Insr	6.04994e-112	0.799897	0.626	0.603	1.068e-107
St8sia4	5.20811e-137	0.786396	0.72	0.723	9.19387e-133
Slco1a4	0	0.779452	0.99	0.972	0
Slc16a1	2.05069e-68	0.774158	0.684	0.683	3.62007e-64
Esyt2	5.82724e-267	0.764504	0.878	0.866	1.02868e-262
Dock4	2.48345e-94	0.756207	0.609	0.604	4.38404e-90
Mcf2l	4.56116e-89	0.742733	0.583	0.578	8.05181e-85
Slc7a5	9.14397e-199	0.722769	0.87	0.849	1.61419e-194
Hmcn1	6.10843e-171	0.711854	0.817	0.774	1.07832e-166
Slc39a10	7.60008e-256	0.709746	0.906	0.897	1.34164e-251
Ttc14	1.42091e-44	0.706169	0.495	0.504	2.50834e-40
Efr3b	1.01309e-84	0.690777	0.615	0.609	1.78841e-80
Luc7l2	1.77966e-103	0.690508	0.698	0.727	3.14163e-99
Ogt	6.39594e-60	0.681042	0.53	0.526	1.12908e-55
Ccdc141	5.39526e-163	0.674359	0.847	0.853	9.52425e-159
Macf1	1.00733e-291	0.672037	0.952	0.943	1.77824e-287
Slc30a1	1.13733e-139	0.667724	0.754	0.759	2.00773e-135
Map4k2	8.23302e-38	0.652104	0.486	0.507	1.45338e-33
Msi2	3.69716e-80	0.645421	0.649	0.67	6.5266e-76
Pnisr	1.387e-39	0.640644	0.525	0.558	2.44848e-35
Tmem245	6.45422e-37	0.633933	0.503	0.524	1.13936e-32
Ptprg	2.70505e-203	0.63278	0.879	0.877	4.77523e-199
Cyyr1	1.75185e-142	0.63039	0.816	0.838	3.09254e-138
Sgms1	3.56977e-225	0.628196	0.913	0.912	6.30172e-221
Lrp8	4.55896e-39	0.626631	0.529	0.543	8.04794e-35
Heg1	8.70522e-128	0.622617	0.776	0.787	1.53673e-123
Zbtb20	2.14021e-150	0.619795	0.882	0.894	3.77811e-146
Tasor	1.81689e-23	0.608543	0.47	0.51	3.20736e-19
Git2	1.38955e-50	0.602552	0.59	0.634	2.45297e-46
Hnrnph1	1.0235e-40	0.601345	0.56	0.611	1.80678e-36
Itga6	1.07075e-133	0.598225	0.839	0.858	1.89019e-129
Sema7a	2.93149e-82	0.589344	0.695	0.74	5.17496e-78
Neat1	1.18533e-58	0.588084	0.621	0.631	2.09247e-54
Tfrc	6.25602e-48	0.586875	0.671	0.693	1.10438e-43
Dnm3	1.88537e-38	0.585834	0.606	0.656	3.32825e-34
Bmpr2	6.21327e-160	0.583965	0.866	0.871	1.09683e-155
Slco1c1	3.81479e-247	0.576998	0.962	0.95	6.73424e-243
Col4a3bp	2.94343e-105	0.562893	0.791	0.82	5.19604e-101
Utrn	8.15166e-203	0.558818	0.932	0.933	1.43901e-198
Mcc	2.81127e-31	0.553308	0.536	0.582	4.96273e-27
Atp10a	5.58638e-43	0.55282	0.581	0.634	9.86164e-39
Sema3c	7.62351e-91	0.544529	0.807	0.83	1.34578e-86
Itga1	3.10892e-105	0.536502	0.82	0.841	5.48818e-101
Ushbp1	7.38476e-33	0.534817	0.558	0.62	1.30363e-28
Apcdd1	4.64675e-77	0.531664	0.764	0.779	8.20291e-73
Abhd2	2.23005e-140	0.531012	0.856	0.884	3.93671e-136
Atp8a1	2.33696e-35	0.530328	0.564	0.607	4.12543e-31
Nbeal1	2.33126e-30	0.530135	0.565	0.624	4.11538e-26
Stk38	1.75063e-23	0.527353	0.524	0.593	3.09039e-19
Slc7a1	2.65914e-49	0.519434	0.712	0.733	4.69418e-45
Slc22a8	5.88169e-60	0.513488	0.714	0.744	1.0383e-55
Fcho2	4.99347e-39	0.512436	0.628	0.707	8.81497e-35
Tmtc2	9.10837e-11	0.512088	0.445	0.511	1.6079e-06
Sorbs1	5.58701e-13	0.51195	0.474	0.55	9.86275e-09
Dock9	1.89187e-62	0.50744	0.698	0.753	3.33973e-58
Taok1	1.62576e-19	0.501108	0.521	0.589	2.86995e-15

## Sheet: Cluster 1
Cluster 1
Gene	p_val	avg_log2FC	pct.1	pct.2	p_val_adj
Glul	0	1.39663	0.976	0.767	0
Alpl	0	1.3187	0.675	0.169	0
Cdkn1c	0	1.18884	0.648	0.282	0
Tm4sf1	0	1.16737	0.951	0.773	0
Cdk19	0	1.1194	0.608	0.275	0
Sema3g	0	1.10914	0.556	0.126	0
Apold1	1.09999e-182	0.904317	0.749	0.511	1.94182e-178
Tgfb2	1.60974e-226	0.861238	0.749	0.504	2.84167e-222
Crip1	1.1958e-200	0.841013	0.841	0.609	2.11094e-196
Fos	7.88464e-78	0.835951	0.613	0.434	1.39188e-73
Unc5b	0	0.83518	0.533	0.175	0
Timp3	1.15318e-226	0.825509	0.888	0.707	2.03571e-222
Adamts1	1.01779e-125	0.76564	0.651	0.442	1.79671e-121
Slc9a3r2	5.05926e-304	0.75402	0.96	0.812	8.93111e-300
Btg2	7.10313e-167	0.725963	0.901	0.716	1.25392e-162
Plk2	3.46797e-147	0.672445	0.706	0.501	6.122e-143
Fxyd5	8.26866e-191	0.664343	0.912	0.725	1.45967e-186
Ly6c1	0	0.64217	0.999	0.971	0
S100a11	4.56545e-118	0.593473	0.726	0.525	8.05938e-114
Entpd1	1.95308e-118	0.585104	0.561	0.364	3.44777e-114
Ier2	6.78662e-87	0.580831	0.78	0.614	1.19804e-82
Srarp	3.52038e-143	0.577307	0.769	0.561	6.21453e-139
Gcnt2	5.42325e-149	0.562863	0.577	0.343	9.57366e-145
Nebl	2.70072e-150	0.546803	0.798	0.607	4.76758e-146
Tspo	6.3945e-126	0.544967	0.781	0.585	1.12882e-121
Lmo7	5.26047e-128	0.544476	0.605	0.39	9.28631e-124
Stmn1	7.00433e-101	0.541688	0.655	0.461	1.23647e-96
Klf2	3.61382e-142	0.538625	0.978	0.891	6.37948e-138
Tsc22d1	8.65565e-232	0.538422	0.984	0.928	1.52798e-227
Ifitm3	9.09641e-145	0.53491	0.982	0.863	1.60579e-140
Hspb1	8.26708e-135	0.534408	0.958	0.823	1.45939e-130
Jag2	1.40607e-110	0.521343	0.661	0.494	2.48213e-106
Sox17	2.00656e-109	0.513403	0.757	0.595	3.54218e-105
Id1	2.89734e-121	0.509529	0.934	0.795	5.11467e-117

## Sheet: Cluster 2
Cluster 2
Gene	p_val	avg_log2FC	pct.1	pct.2	p_val_adj
Tmsb10	0	1.12923	0.997	0.669	0
Junb	7.36121e-301	0.951344	0.879	0.52	1.29948e-296
Fosb	0	0.950216	0.778	0.324	0
Jun	0	0.940484	0.98	0.801	0
Ier3	0	0.939367	0.825	0.391	0
Jund	0	0.939182	0.985	0.75	0
Flrt2	0	0.901273	0.734	0.173	0
Car4	0	0.885945	0.988	0.651	0
Ndnf	0	0.882504	0.89	0.427	0
Hspa1a	5.9679e-276	0.849775	0.659	0.278	1.05351e-271
Rbp1	0	0.833684	0.741	0.219	0
Cfh	0	0.798891	0.767	0.25	0
Slc38a5	0	0.796735	0.877	0.375	0
Nampt	0	0.755892	0.907	0.534	0
Net1	0	0.749192	0.855	0.389	0
Ndufa8	0	0.718006	0.873	0.452	0
Hspa1b	5.87196e-288	0.714229	0.601	0.223	1.03658e-283
Ptn	3.24656e-257	0.712715	0.99	0.834	5.73115e-253
Arl4a	0	0.698612	0.987	0.776	0
Zfp36	1.17744e-203	0.656213	0.794	0.439	2.07854e-199
Nr2f2	0	0.65616	0.604	0.132	0
Pcp4l1	1.22134e-303	0.636024	0.994	0.817	2.15604e-299
Itm2a	0	0.602953	1	0.972	0
Hs3st1	0	0.58016	0.667	0.212	0
Ctsc	0	0.562874	0.696	0.24	0
Klf4	1.53376e-162	0.552292	0.951	0.71	2.70754e-158
Chn2	0	0.550156	0.656	0.213	0
Ier21	3.12675e-167	0.544277	0.899	0.59	5.51965e-163
Car14	0	0.543158	0.524	0.113	0
Rnase4	0	0.527137	0.6	0.165	0
Fos1	6.58304e-189	0.52509	0.75	0.406	1.1621e-184
Tgm2	2.49438e-269	0.523133	0.815	0.373	4.40333e-265
Rflnb	1.68324e-194	0.520897	0.916	0.581	2.97143e-190
Fmo2	1.16429e-297	0.510832	0.641	0.223	2.05532e-293
Cldn5	0	0.504916	1	0.987	0

## Sheet: Cluster 3
Cluster 3
Gene	p_val	avg_log2FC	pct.1	pct.2	p_val_adj
Car4	2.42914e-149	0.706707	0.852	0.682	4.28815e-145
Rpl38	0	0.664932	0.992	0.946	0
Gsta4	3.4688e-69	0.662519	0.642	0.588	6.12347e-65
Mt1	1.38991e-75	0.643274	0.8	0.725	2.4536e-71
Ndufa7	1.26964e-131	0.617522	0.828	0.756	2.24129e-127
Rpl13	4.01939e-262	0.614981	0.99	0.921	7.09544e-258
Rps19	9.69111e-207	0.603048	0.969	0.878	1.71077e-202
Fau	1.03585e-224	0.58584	0.982	0.91	1.82859e-220
Ndufa4	8.32171e-157	0.584609	0.876	0.789	1.46903e-152
Rps5	1.26862e-166	0.57821	0.938	0.827	2.23949e-162
Bsg	0	0.575062	0.999	0.998	0
Rpl21	5.95788e-174	0.570923	0.95	0.859	1.05174e-169
Rpl9	4.14281e-166	0.567178	0.962	0.842	7.31329e-162
Rps18	1.61481e-170	0.563049	0.95	0.836	2.85062e-166
Atp5e	6.70766e-127	0.562894	0.849	0.761	1.1841e-122
Ctla2a	2.16646e-124	0.560182	0.92	0.82	3.82445e-120
Atox1	8.18296e-147	0.559106	0.931	0.849	1.44454e-142
Rpl37a	3.5428e-234	0.557539	0.985	0.908	6.2541e-230
Rpl27a	1.13326e-218	0.556102	0.989	0.917	2.00054e-214
Rpl30	1.02846e-201	0.554789	0.974	0.875	1.81554e-197
Rpl11	1.39985e-170	0.55167	0.956	0.863	2.47115e-166
Rps24	1.10849e-187	0.551106	0.977	0.898	1.95681e-183
Atp5j	3.57612e-130	0.549234	0.87	0.8	6.31293e-126
Tmsb101	8.68041e-103	0.546964	0.856	0.701	1.53235e-98
Rpl35a	1.75268e-196	0.544956	0.98	0.878	3.09401e-192
Rpl27	1.01608e-158	0.544086	0.932	0.877	1.79368e-154
Gng11	1.38032e-118	0.540748	0.892	0.841	2.43668e-114
Rps23	3.20603e-170	0.540304	0.981	0.873	5.6596e-166
Tmsb4x	2.82937e-306	0.539722	1	0.996	4.99469e-302
Rpl36	3.74762e-176	0.537407	0.95	0.879	6.61567e-172
Rps29	3.46246e-238	0.536391	0.996	0.939	6.11228e-234
Rps27	3.90609e-178	0.536324	0.972	0.859	6.89543e-174
Rps15a	6.6821e-168	0.535871	0.96	0.846	1.17959e-163
Rps10	1.20967e-162	0.534635	0.953	0.871	2.13543e-158
Rpl18	3.975e-139	0.533849	0.92	0.826	7.01707e-135
Rpl18a	3.7534e-155	0.533832	0.959	0.876	6.62588e-151
Rpl34	4.90219e-174	0.532543	0.969	0.876	8.65384e-170
Pfdn5	6.72807e-83	0.529862	0.786	0.737	1.18771e-78
Rpl8	5.732e-161	0.528795	0.951	0.865	1.01187e-156
Rpl19	2.19496e-166	0.528439	0.964	0.868	3.87476e-162
Rps26	1.68052e-120	0.527602	0.893	0.819	2.96662e-116
Rps7	5.61303e-142	0.526257	0.952	0.854	9.90868e-138
Rps27a	1.54407e-175	0.524021	0.972	0.892	2.72574e-171
Gng5	9.56699e-135	0.522041	0.905	0.828	1.68886e-130
Rpl41	1.12629e-188	0.521024	0.985	0.909	1.98824e-184
Rpl26	5.68126e-159	0.519603	0.97	0.891	1.00291e-154
Rplp1	1.20153e-173	0.518078	0.99	0.921	2.12106e-169
Rps3a1	1.15787e-138	0.516768	0.959	0.851	2.04399e-134
Rps4x	2.33357e-134	0.516114	0.941	0.841	4.11945e-130
Rpl22	1.81938e-121	0.514117	0.9	0.818	3.21175e-117
Cst3	2.33965e-142	0.51159	0.964	0.933	4.13019e-138
Rpl15	2.8467e-138	0.510649	0.943	0.836	5.02527e-134
Tpt1	2.09508e-182	0.510089	0.993	0.943	3.69844e-178
Rpl32	6.92187e-141	0.509594	0.952	0.855	1.22192e-136
Cox6b1	4.62184e-81	0.509181	0.745	0.692	8.15894e-77
Rpl28	6.14272e-139	0.509093	0.947	0.871	1.08438e-134
Ubl5	5.87906e-71	0.508004	0.725	0.683	1.03783e-66
Ttr1	1.43865e-62	0.503865	0.818	0.791	2.53964e-58
AW112010	4.87773e-34	0.503722	0.638	0.629	8.61066e-30
Cox8a	1.22244e-88	0.503562	0.805	0.753	2.15798e-84
Rpl37	3.86741e-176	0.502454	0.977	0.9	6.82714e-172
Elob	2.75299e-81	0.501785	0.799	0.754	4.85986e-77
Rps20	1.40619e-173	0.501486	0.982	0.903	2.48234e-169
Rpl29	2.40296e-88	0.500978	0.859	0.778	4.24194e-84

## Sheet: Cluster 4
Cluster 4
Gene	p_val	avg_log2FC	pct.1	pct.2	p_val_adj
Cpe	0	1.99189	0.892	0.327	0
Ccn2	0	1.87761	0.682	0.154	0
Ccnd1	0	1.81393	0.889	0.346	0
Itga4	0	1.56118	0.668	0.125	0
Meox1	0	1.25862	0.678	0.096	0
Edn1	2.12785e-189	1.24486	0.761	0.45	3.75629e-185
Dstn	0	1.2385	0.95	0.72	0
Igfbp7	0	1.23312	0.997	0.934	0
Tceal9	7.47409e-253	1.14492	0.808	0.479	1.3194e-248
Ctla2a	9.08515e-299	1.14149	0.986	0.816	1.6038e-294
Cxcl12	4.89171e-294	1.12392	0.968	0.909	8.63534e-290
Cebpd	9.65891e-251	1.09673	0.797	0.424	1.70509e-246
Plekhh2	0	1.0837	0.777	0.301	0
Col4a2	3.34367e-238	1.07329	0.924	0.69	5.90258e-234
Myo10	0	1.07046	0.967	0.723	0
Ccn1	1.1597e-104	1.06558	0.565	0.316	2.04721e-100
Sparc	0	1.04266	0.999	0.959	0
Ivns1abp1	2.13779e-295	1.01972	0.882	0.458	3.77384e-291
Plxnd1	2.17638e-294	1.01105	0.829	0.459	3.84196e-290
Nid1	0	0.997836	0.615	0.21	0
Nrp1	0	0.988231	0.932	0.629	0
Hspg2	2.02685e-267	0.931978	0.829	0.471	3.578e-263
Cdc42ep3	6.53802e-222	0.927876	0.775	0.45	1.15416e-217
Col4a1	3.9732e-183	0.923533	0.953	0.792	7.01388e-179
Rgcc	8.2276e-186	0.867708	0.856	0.566	1.45242e-181
Cd93	1.39516e-173	0.867534	0.941	0.767	2.46287e-169
Lpar6	7.29708e-259	0.864759	0.853	0.475	1.28815e-254
Pls3	1.35489e-265	0.861608	0.933	0.685	2.3918e-261
Csrp2	1.32884e-200	0.851313	0.861	0.57	2.34581e-196
Eng	0	0.847053	0.986	0.857	0
Adgrl4	0	0.83118	0.998	0.944	0
Lama4	1.06625e-191	0.827636	0.665	0.336	1.88225e-187
Stra6	5.67408e-210	0.823323	0.707	0.331	1.00164e-205
Plxna2	1.49951e-234	0.820466	0.868	0.535	2.64709e-230
Pglyrp1	4.30499e-194	0.796378	0.978	0.85	7.59959e-190
Myh9	6.7549e-202	0.79251	0.96	0.79	1.19244e-197
Palmd	1.17606e-258	0.789334	0.972	0.792	2.07609e-254
Adgrl3	0	0.778773	0.619	0.203	0
Myl12a	5.13066e-207	0.771908	0.958	0.793	9.05716e-203
Kdr	3.9154e-229	0.769986	0.982	0.853	6.91186e-225
Arhgap18	3.10898e-232	0.762005	0.615	0.259	5.48829e-228
Gng111	4.14894e-213	0.756876	0.972	0.833	7.32412e-209
Ism1	0	0.750943	0.604	0.18	0
Itgb1	1.67103e-175	0.749244	0.96	0.807	2.94986e-171
Crim1	1.44548e-183	0.740774	0.809	0.495	2.5517e-179
Dusp3	1.50077e-218	0.736489	0.915	0.659	2.64931e-214
Camk2n1	1.08981e-218	0.734968	0.726	0.351	1.92384e-214
Ecscr	1.12433e-138	0.725635	0.718	0.424	1.98477e-134
Lamc1	2.38072e-180	0.723645	0.637	0.313	4.20269e-176
Tmsb4x1	1.44241e-211	0.723579	0.999	0.997	2.54628e-207
Tpm4	4.15915e-210	0.716036	0.963	0.787	7.34214e-206
Sox4	9.37464e-166	0.713964	0.555	0.259	1.6549e-161
Rhoc	4.13033e-126	0.712355	0.837	0.589	7.29127e-122
Myct1	1.09015e-204	0.710656	0.712	0.362	1.92444e-200
St3gal5	0	0.70652	0.5	0.122	0
Robo4	5.43478e-213	0.700128	0.882	0.572	9.59403e-209
Slc1a1	2.75987e-198	0.690766	0.896	0.571	4.872e-194
Sparcl1	4.10575e-239	0.690401	0.995	0.934	7.24788e-235
Sh3bp5	1.63524e-225	0.685514	0.554	0.216	2.88669e-221
Slc39a8	9.29674e-184	0.679021	0.823	0.495	1.64115e-179
Akr1c14	1.52012e-213	0.677275	0.613	0.254	2.68346e-209
Hbegf	1.00168e-180	0.67075	0.729	0.384	1.76827e-176
Nfib	4.43477e-205	0.661446	0.968	0.802	7.82869e-201
Serpinh1	1.57848e-132	0.652023	0.786	0.508	2.78649e-128
Calm1	9.61444e-273	0.651494	0.995	0.968	1.69724e-268
Abcg1	9.30405e-235	0.64594	0.507	0.173	1.64244e-230
Sat1	6.71701e-41	0.642603	0.577	0.408	1.18575e-36
Ccnd2	1.97596e-116	0.637439	0.516	0.258	3.48816e-112
Vwa1	2.20831e-191	0.629914	0.975	0.828	3.89832e-187
Tmem204	5.47398e-171	0.624929	0.873	0.605	9.66321e-167
Ppm1l	9.70101e-223	0.624907	0.571	0.22	1.71252e-218
Kctd12b	3.01833e-137	0.618353	0.676	0.382	5.32825e-133
Enpp2	4.08577e-133	0.616997	0.652	0.353	7.21261e-129
Sept4	1.98852e-163	0.61249	0.666	0.348	3.51033e-159
Tcf4	3.57324e-193	0.609671	0.994	0.925	6.30785e-189
Wwtr1	1.82331e-158	0.60442	0.895	0.659	3.21869e-154
Fkbp1a	1.46035e-122	0.603625	0.865	0.634	2.57795e-118
Smarca2	2.42919e-138	0.601763	0.887	0.651	4.28826e-134
Tnfaip1	1.61352e-161	0.601657	0.753	0.438	2.84835e-157
Endod1	1.33088e-192	0.600433	0.531	0.212	2.3494e-188
Myo1e	4.35016e-171	0.598815	0.666	0.333	7.67934e-167
Gng51	7.90053e-137	0.592158	0.961	0.825	1.39468e-132
Synm	5.68271e-134	0.588444	0.871	0.619	1.00317e-129
Csrp1	2.29871e-96	0.588271	0.593	0.35	4.05791e-92
Cd34	1.72449e-193	0.579671	0.978	0.867	3.04425e-189
Lrrc8c	1.37401e-153	0.578829	0.791	0.478	2.42554e-149
Hrct1	7.69195e-184	0.573599	0.551	0.221	1.35786e-179
4930523C07Rik	8.40301e-148	0.572139	0.67	0.355	1.48338e-143
Tpm1	2.24234e-101	0.568984	0.881	0.696	3.9584e-97
Pea15a	1.22082e-140	0.567588	0.785	0.504	2.15512e-136
Tm9sf3	8.08302e-109	0.555393	0.845	0.631	1.4269e-104
AW1120101	5.58062e-90	0.554434	0.84	0.601	9.85146e-86
Htra1	5.81705e-146	0.553712	0.529	0.235	1.02688e-141
Nes	5.2329e-113	0.553535	0.872	0.655	9.23764e-109
Msn	8.71856e-125	0.552622	0.93	0.744	1.53909e-120
H2afj	6.46507e-121	0.540509	0.667	0.391	1.14128e-116
Galnt1	8.16569e-138	0.539776	0.623	0.331	1.44149e-133
Map1b	2.12862e-151	0.539226	0.501	0.219	3.75765e-147
Limch1	7.50337e-124	0.539178	0.888	0.658	1.32457e-119
Tspan13	1.01097e-173	0.538466	0.98	0.878	1.78467e-169
Trim16	1.01918e-163	0.536967	0.544	0.239	1.79916e-159
Galnt15	5.21373e-158	0.530299	0.522	0.223	9.20379e-154
Ppic	3.45025e-102	0.526687	0.613	0.366	6.09073e-98
Gimap6	2.25101e-125	0.525649	0.821	0.547	3.9737e-121
Fam129a	3.10966e-141	0.524839	0.525	0.246	5.48949e-137
Anxa3	3.35566e-130	0.524343	0.943	0.764	5.92374e-126
Actb	4.53241e-128	0.518441	0.998	0.991	8.00107e-124
Actn4	6.909e-137	0.518028	0.936	0.752	1.21965e-132
Cx3cl1	1.65732e-134	0.516301	0.643	0.337	2.92566e-130
Mt2	1.48736e-97	0.514246	0.761	0.476	2.62564e-93
Pde4b	3.42281e-171	0.510898	0.507	0.203	6.04229e-167
Mt11	8.29946e-88	0.505264	0.914	0.713	1.4651e-83
S100a111	1.18171e-91	0.503666	0.773	0.534	2.08606e-87
Gnb4	3.94792e-101	0.50281	0.643	0.387	6.96926e-97
Gnai2	4.47745e-180	0.501926	0.994	0.937	7.90404e-176
Rflnb1	1.9955e-101	0.501132	0.856	0.611	3.52265e-97

## Sheet: Cluster 5
Cluster 5
Gene	p_val	avg_log2FC	pct.1	pct.2	p_val_adj
Vwf	0	2.58103	0.953	0.415	0
Vcam1	0	2.26312	0.85	0.145	0
Cfh1	0	2.1479	0.939	0.31	0
Tmem252	0	1.8866	0.888	0.36	0
Adgrg6	0	1.87688	0.79	0.026	0
Fth1	3.18502e-279	1.79189	0.989	0.895	5.62252e-275
Myof	0	1.76593	0.852	0.17	0
Nr2f21	0	1.73989	0.842	0.183	0
Nrp2	0	1.69633	0.876	0.277	0
Ier3	2.12885e-177	1.64555	0.822	0.45	3.75806e-173
Ptgs2	0	1.636	0.705	0.069	0
Il1r1	0	1.52116	0.821	0.15	0
Ch25h	0	1.51127	0.586	0.031	0
Slc38a5	1.62591e-243	1.40858	0.914	0.441	2.87021e-239
Clec14a	2.45054e-228	1.33037	0.922	0.513	4.32593e-224
Tgm21	4.97218e-246	1.31727	0.881	0.429	8.77739e-242
Wnt5a	0	1.31472	0.767	0.13	0
Il6st	8.34619e-214	1.28791	0.899	0.516	1.47335e-209
Ctsc1	5.12148e-284	1.24052	0.841	0.294	9.04095e-280
Ptn1	6.63193e-222	1.23824	0.992	0.855	1.17073e-217
Pla2g4a	0	1.22129	0.783	0.191	0
Col6a6	0	1.21407	0.605	0.011	0
Zfp361	5.62199e-122	1.17523	0.818	0.486	9.92449e-118
Clint1	3.37294e-208	1.16169	0.825	0.379	5.95425e-204
Tmem176a	0	1.16001	0.725	0.129	0
Gadd45g	7.92817e-216	1.15963	0.693	0.209	1.39956e-211
Hs3st11	3.09423e-254	1.12052	0.803	0.266	5.46224e-250
Net11	5.4144e-189	1.11211	0.863	0.451	9.55804e-185
Tmem176b	2.1276e-248	1.09968	0.815	0.288	3.75585e-244
Tmsb102	1.14575e-139	1.09684	0.95	0.716	2.0226e-135
Apoe	3.95317e-163	1.09205	0.962	0.822	6.97853e-159
Junb1	6.50502e-129	1.07668	0.884	0.568	1.14833e-124
Fos2	5.67327e-118	1.06644	0.827	0.448	1.0015e-113
H2-Q7	5.60798e-275	1.04014	0.72	0.189	9.89976e-271
Icam1	9.3552e-235	1.03249	0.662	0.174	1.65147e-230
Flrt21	1.21764e-221	1.00443	0.772	0.247	2.1495e-217
Cd9	1.8447e-215	1.00216	0.814	0.289	3.25644e-211
Egr1	4.6764e-96	0.953025	0.776	0.398	8.25524e-92
Rps201	9.74463e-169	0.952523	0.984	0.913	1.72022e-164
Rps11	1.59411e-147	0.948178	0.957	0.818	2.81408e-143
Ndufa81	1.01961e-140	0.941453	0.852	0.51	1.79992e-136
Prcp	4.81456e-260	0.929677	0.753	0.207	8.49913e-256
Klf21	6.16448e-103	0.928436	0.982	0.904	1.08822e-98
Ifitm31	4.47459e-144	0.913014	0.969	0.881	7.89899e-140
Pcp4l11	1.18803e-165	0.901246	0.97	0.843	2.09724e-161
Apod	6.11756e-131	0.898196	0.786	0.369	1.07993e-126
Rbp11	4.73161e-175	0.894565	0.768	0.288	8.35272e-171
Rps28	1.14378e-120	0.880332	0.958	0.828	2.01912e-116
Ddit4	2.09602e-164	0.879965	0.726	0.278	3.70011e-160
Socs3	9.291e-200	0.878595	0.578	0.155	1.64014e-195
Atp1b3	4.1613e-131	0.87729	0.867	0.534	7.34595e-127
Fmo1	1.75838e-230	0.876635	0.744	0.222	3.10406e-226
Rps21	2.76207e-137	0.875596	0.991	0.907	4.87588e-133
Rpl39	2.37941e-123	0.874342	0.969	0.848	4.20037e-119
Rapgef5	3.55027e-175	0.858623	0.799	0.309	6.26729e-171
Zfp36l2	2.24949e-147	0.839267	0.768	0.332	3.97102e-143
H2-K1	1.2908e-148	0.82614	0.973	0.859	2.27865e-144
Rpl35a1	3.0438e-129	0.816221	0.97	0.892	5.37322e-125
Usp53	1.78644e-114	0.809269	0.857	0.518	3.1536e-110
Prss23	1.67132e-113	0.807983	0.837	0.455	2.95037e-109
Rnase41	3.00749e-225	0.801216	0.74	0.216	5.30913e-221
Fmo21	4.55659e-162	0.797186	0.737	0.274	8.04374e-158
Rpl37a1	3.85589e-117	0.792523	0.978	0.918	6.80681e-113
Rpl301	1.27187e-107	0.78898	0.981	0.887	2.24524e-103
Rps15a1	1.07977e-130	0.788425	0.964	0.861	1.90612e-126
Rpl36a	5.03124e-104	0.786184	0.925	0.716	8.88164e-100
Rpl10	3.25875e-93	0.773055	0.865	0.654	5.75267e-89
Csf1	5.23631e-191	0.770687	0.685	0.208	9.24366e-187
Rpl23a	1.49865e-89	0.763052	0.927	0.741	2.64558e-85
Rps271	2.25957e-113	0.762268	0.978	0.873	3.98881e-109
Rpl23	2.846e-131	0.760565	0.982	0.905	5.02405e-127
Rps241	6.89797e-129	0.75763	0.981	0.908	1.2177e-124
Ppp1r15a	5.1251e-103	0.744826	0.69	0.312	9.04735e-99
Rps9	8.14134e-119	0.74478	0.951	0.861	1.43719e-114
Rps3a11	4.16609e-130	0.742431	0.973	0.864	7.3544e-126
Eef1a1	4.14315e-182	0.734182	0.996	0.961	7.3139e-178
Gm5127	0	0.733142	0.559	0.033	0
Adh1	0	0.731329	0.575	0.052	0
Lap3	1.0989e-191	0.727998	0.685	0.215	1.9399e-187
Rpl341	7.66068e-116	0.718662	0.974	0.888	1.35234e-111
Rps4x1	4.76982e-110	0.715374	0.956	0.854	8.42017e-106
Rpl91	4.01111e-108	0.712676	0.957	0.858	7.08081e-104
Rplp0	1.04903e-99	0.701988	0.935	0.801	1.85185e-95
Rpl371	1.29713e-96	0.696794	0.973	0.91	2.28982e-92
Rps12	8.04823e-118	0.695525	0.976	0.895	1.42075e-113
Jun1	5.55422e-62	0.694923	0.929	0.828	9.80486e-58
Rps231	1.6168e-120	0.694419	0.972	0.888	2.85414e-116
Rpl261	2.20387e-135	0.692917	0.976	0.901	3.89049e-131
Rps291	1.07463e-96	0.680743	0.985	0.947	1.89704e-92
Rpl3	4.8839e-96	0.67512	0.935	0.82	8.62155e-92
Rps2	2.98774e-87	0.674134	0.934	0.81	5.27425e-83
Car141	5.77928e-221	0.673579	0.647	0.161	1.02022e-216
Acsl4	1.63609e-281	0.668916	0.6	0.118	2.88819e-277
Kbtbd11	7.53216e-189	0.664393	0.695	0.209	1.32965e-184
Rps14	4.01973e-131	0.658198	0.991	0.916	7.09602e-127
Rps27a1	7.34043e-105	0.655992	0.978	0.902	1.29581e-100
Gpr182	0	0.65475	0.519	0.02	0
Rps3	3.46064e-96	0.653336	0.946	0.836	6.10906e-92
Cavin3	4.08292e-98	0.646069	0.788	0.419	7.20758e-94
Cavin1	4.22113e-91	0.644615	0.922	0.687	7.45155e-87
Rpl6	7.89535e-103	0.643161	0.956	0.863	1.39377e-98
Nfkbia	1.08682e-94	0.639303	0.972	0.884	1.91857e-90
Rps181	5.4229e-96	0.638631	0.958	0.85	9.57304e-92
Rpsa	4.29048e-92	0.63779	0.943	0.818	7.57398e-88
Foxp1	7.60908e-110	0.637284	0.965	0.831	1.34323e-105
Rps13	4.70758e-97	0.634898	0.957	0.834	8.31028e-93
Hspa1a1	1.39242e-86	0.634841	0.695	0.327	2.45804e-82
Paqr5	6.90081e-94	0.633804	0.873	0.563	1.2182e-89
Slc12a7	2.15781e-264	0.632141	0.642	0.14	3.80918e-260
Rpl211	5.44811e-97	0.630402	0.964	0.871	9.61755e-93
Calcrl	5.4038e-78	0.630211	0.837	0.481	9.53932e-74
Rpl181	1.57259e-98	0.628016	0.946	0.837	2.7761e-94
Nfkbiz	1.47387e-178	0.62747	0.542	0.14	2.60182e-174
Rpl321	1.83213e-94	0.625822	0.958	0.867	3.23426e-90
Rpl221	6.88049e-92	0.624698	0.946	0.826	1.21461e-87
Rps8	4.75451e-102	0.624245	0.988	0.934	8.39314e-98
Rps101	1.88686e-105	0.621752	0.966	0.881	3.33088e-101
Rpl411	4.30289e-92	0.621711	0.989	0.919	7.59589e-88
Rpl17	3.55668e-98	0.620993	0.95	0.846	6.27861e-94
Cebpd1	5.91344e-68	0.620651	0.774	0.454	1.0439e-63
Rplp2	4.78197e-93	0.616108	0.958	0.849	8.44161e-89
Xbp1	1.67383e-91	0.614334	0.764	0.392	2.95481e-87
Rpl22l1	1.15686e-78	0.610708	0.877	0.565	2.04221e-74
Rps6	2.00771e-92	0.609513	0.935	0.814	3.54422e-88
Rpl191	5.00653e-97	0.603625	0.96	0.881	8.83803e-93
Rps16	7.1103e-103	0.603237	0.969	0.903	1.25518e-98
Rpl7	2.64019e-94	0.601442	0.949	0.851	4.66072e-90
Hspa1b1	1.84532e-89	0.597835	0.636	0.272	3.25755e-85
Rps51	3.66233e-78	0.596283	0.942	0.841	6.46512e-74
Rps71	5.33733e-95	0.59271	0.958	0.866	9.42198e-91
Eln	7.22571e-287	0.591583	0.562	0.099	1.27555e-282
H2-Q6	0	0.590042	0.539	0.084	0
Ncoa4	2.89288e-91	0.58938	0.761	0.39	5.1068e-87
Hacd4	6.56437e-261	0.586647	0.571	0.113	1.15881e-256
Rpl281	1.29146e-89	0.586211	0.962	0.88	2.27981e-85
Tpt11	6.55283e-110	0.58331	0.997	0.949	1.15677e-105
Tmem64	1.0444e-143	0.583305	0.647	0.221	1.84369e-139
Arhgap20	1.34232e-251	0.581739	0.512	0.094	2.3696e-247
Nr3c1	9.4474e-80	0.576835	0.898	0.67	1.66775e-75
Rpl31	1.04275e-63	0.573863	0.927	0.779	1.84077e-59
Rps15	1.80365e-70	0.573019	0.956	0.836	3.18399e-66
Rpl111	4.89094e-85	0.566705	0.961	0.875	8.63398e-81
Rplp11	1.36052e-106	0.566369	0.982	0.93	2.40173e-102
Eef1b2	4.31998e-77	0.565482	0.904	0.7	7.62607e-73
Ogfrl1	4.71302e-270	0.564891	0.585	0.114	8.31989e-266
Lifr	2.08466e-81	0.564041	0.761	0.385	3.68005e-77
Rpl131	1.55089e-93	0.561871	0.98	0.931	2.73779e-89
Frmd5	3.82809e-177	0.55894	0.643	0.185	6.75773e-173
Rpl27a1	4.29577e-82	0.55758	0.987	0.927	7.58332e-78
mt-Co1	2.48991e-99	0.557352	1	0.992	4.39543e-95
Itm2c	1.92278e-78	0.553587	0.788	0.426	3.39429e-74
Ecscr1	7.8194e-87	0.553253	0.801	0.442	1.38036e-82
Rps25	1.58685e-76	0.548113	0.945	0.844	2.80127e-72
Rpl151	1.53739e-76	0.544879	0.953	0.85	2.71395e-72
Lfng	3.68794e-176	0.543864	0.629	0.179	6.51033e-172
Gas5	1.01319e-61	0.542373	0.827	0.542	1.78859e-57
Rpl4	2.49922e-72	0.541085	0.892	0.743	4.41188e-68
Rpl10a	9.1562e-72	0.535311	0.916	0.742	1.61634e-67
Rpl12	4.66855e-66	0.533273	0.91	0.761	8.2414e-62
Cadm1	1.13945e-113	0.532432	0.718	0.292	2.01147e-109
Rpl381	2.83007e-59	0.531371	0.992	0.952	4.99593e-55
Rpl24	2.53423e-71	0.531349	0.957	0.871	4.47367e-67
Lcp1	3.86599e-239	0.530618	0.593	0.128	6.82463e-235
H2-D1	1.22415e-76	0.52936	0.965	0.872	2.16099e-72
Cd200	7.05306e-52	0.525099	0.894	0.683	1.24508e-47
Rnf7	7.48309e-68	0.524711	0.809	0.514	1.32099e-63
Nme2	3.75955e-63	0.522214	0.892	0.734	6.63674e-59
Rps191	1.59985e-73	0.521981	0.951	0.891	2.82422e-69
Ostf1	3.94216e-70	0.521145	0.896	0.673	6.95909e-66
Rpl291	3.25767e-64	0.51984	0.91	0.786	5.75077e-60
Sbno2	3.70519e-125	0.518195	0.59	0.202	6.54076e-121
Eps8	1.26814e-132	0.517866	0.686	0.246	2.23865e-128
Tcn2	1.22712e-99	0.517326	0.749	0.338	2.16623e-95
Bambi	3.16785e-167	0.511414	0.549	0.144	5.59221e-163
Mfge8	1.51075e-95	0.507799	0.663	0.276	2.66693e-91
Auts2	4.37607e-98	0.505564	0.732	0.323	7.72507e-94
Serpinb6b	9.03023e-88	0.502963	0.71	0.322	1.59411e-83
Dusp1	4.62765e-37	0.501668	0.881	0.747	8.1692e-33

## Sheet: Cluster 6
Cluster 6
Gene	p_val	avg_log2FC	pct.1	pct.2	p_val_adj
Mgp	0	5.48088	0.99	0.096	0
Gkn3	0	3.61552	0.888	0.085	0
Clu	0	3.10944	0.837	0.05	0
Fbln5	0	3.09508	0.629	0.006	0
Eln1	0	2.80582	0.796	0.108	0
Stmn2	0	2.36583	0.923	0.147	0
Fbln2	0	2.32458	0.85	0.071	0
Egfl8	0	2.26686	0.805	0.101	0
Bmx	0	2.2581	0.891	0.115	0
Ccnd21	2.81796e-180	2.068	0.898	0.276	4.97455e-176
Vcam11	7.61074e-179	2.01647	0.764	0.169	1.34352e-174
Fos3	1.40306e-80	1.93306	0.898	0.459	2.47682e-76
Vegfc	0	1.88476	0.812	0.112	0
Timp2	0	1.85059	0.76	0.082	0
Timp31	9.17746e-110	1.83483	0.971	0.737	1.6201e-105
Tm4sf11	1.26012e-141	1.83418	0.984	0.804	2.22449e-137
Sema3g1	2.21556e-211	1.81842	0.859	0.195	3.91113e-207
Alpl1	1.95435e-150	1.74582	0.827	0.255	3.45002e-146
Cp	3.25232e-107	1.66566	0.904	0.513	5.74133e-103
Nos1	0	1.65917	0.604	0.011	0
Itprid2	9.03171e-137	1.6103	0.888	0.381	1.59437e-132
Ltbp4	2.01746e-143	1.60133	0.997	0.853	3.56143e-139
Nuak1	8.28701e-200	1.57854	0.69	0.128	1.46291e-195
Col18a1	0	1.52897	0.709	0.048	0
Egr11	3.69557e-53	1.50747	0.78	0.409	6.52379e-49
Cd91	1.85806e-116	1.50165	0.837	0.305	3.28003e-112
Tmem100	5.95498e-254	1.49138	0.588	0.069	1.05123e-249
Emp1	0	1.43765	0.502	0.02	0
Mylk	1.21905e-249	1.42401	0.725	0.114	2.15199e-245
Emp3	3.38617e-188	1.42312	0.518	0.073	5.9776e-184
Edn11	1.53754e-63	1.4221	0.859	0.481	2.71423e-59
Jag1	4.01561e-103	1.37786	0.748	0.271	7.08876e-99
Crip11	9.3298e-85	1.36221	0.942	0.647	1.64699e-80
Rps211	1.34124e-39	1.35354	0.965	0.911	2.3677e-35
Tspo1	2.46198e-79	1.33016	0.875	0.617	4.34614e-75
Sat11	3.91363e-69	1.30271	0.827	0.42	6.90873e-65
Azin1	4.14524e-107	1.29018	0.728	0.242	7.31759e-103
Gja4	0	1.28231	0.588	0.028	0
Atp2b4	0	1.27614	0.655	0.052	0
Atp2a3	0	1.26786	0.629	0.032	0
Reck	4.47532e-51	1.26487	0.786	0.451	7.90028e-47
Igfbp3	7.74328e-212	1.25282	0.514	0.061	1.36692e-207
Cdk191	1.19595e-95	1.24169	0.796	0.329	2.1112e-91
Nr4a1	1.35199e-56	1.23821	0.684	0.291	2.38666e-52
Eps8l2	6.48491e-137	1.21036	0.773	0.228	1.14478e-132
Cdkn1c1	1.60907e-43	1.20881	0.674	0.345	2.84049e-39
Vim	1.21598e-93	1.20757	0.965	0.865	2.14657e-89
Gadd45g1	1.68903e-68	1.20428	0.623	0.225	2.98164e-64
Hspa1b2	1.22953e-43	1.20058	0.623	0.284	2.1705e-39
Adamts11	1.03155e-50	1.19878	0.824	0.475	1.821e-46
Cfh2	1.12196e-32	1.19328	0.655	0.336	1.98059e-28
Nr4a2	5.90756e-72	1.17935	0.562	0.184	1.04286e-67
Rps281	2.45884e-32	1.16305	0.942	0.832	4.34059e-28
Mmrn2	2.95244e-81	1.16279	0.898	0.544	5.21195e-77
Smad6	2.24253e-117	1.14188	0.668	0.182	3.95875e-113
Ptprr	3.61129e-73	1.13608	0.84	0.454	6.375e-69
Junb2	3.83937e-45	1.13587	0.888	0.578	6.77764e-41
Hspa1a2	7.79374e-50	1.11244	0.722	0.338	1.37583e-45
Dusp11	1.49041e-58	1.08745	0.962	0.75	2.63103e-54
Laptm5	0	1.07824	0.502	0.025	0
Ace	1.38542e-262	1.06893	0.575	0.065	2.44569e-258
S100a112	2.24204e-68	1.05856	0.901	0.557	3.95787e-64
Ehd2	6.49378e-71	1.05472	0.792	0.401	1.14635e-66
Olfml2a	0	1.02753	0.534	0.035	0
Zeb2	2.68711e-233	1.02562	0.543	0.062	4.74356e-229
Ccn11	4.65406e-30	1.01636	0.642	0.341	8.21581e-26
Crispld1	9.7708e-109	1.01329	0.652	0.176	1.72484e-104
Rps111	1.3312e-39	1.01323	0.958	0.823	2.34997e-35
Rhob	8.51484e-36	1.00975	0.927	0.769	1.50313e-31
Rasd1	8.17639e-62	1.00178	0.629	0.246	1.44338e-57
Rps272	1.63635e-29	1.00146	0.965	0.877	2.88866e-25
Klf41	3.2032e-47	0.999539	0.942	0.749	5.65462e-43
Syt15	0	0.999035	0.508	0.038	0
Ntn4	1.36801e-109	0.992385	0.585	0.141	2.41494e-105
Pdcd4	6.41309e-63	0.991358	0.735	0.356	1.1321e-58
Ppp1r15a1	7.25916e-53	0.982724	0.687	0.324	1.28146e-48
Ehd4	1.04863e-46	0.978086	0.741	0.385	1.85115e-42
Mgst1	4.89028e-109	0.971163	0.658	0.184	8.63281e-105
Entpd11	5.03406e-70	0.967744	0.815	0.393	8.88663e-66
Hey1	2.05298e-104	0.966454	0.652	0.175	3.62413e-100
Zfp362	1.32323e-31	0.958982	0.799	0.497	2.33589e-27
Rpl302	1.13123e-19	0.955036	0.965	0.891	1.99697e-15
Myof1	1.53229e-85	0.945708	0.639	0.196	2.70496e-81
Rpl37a2	1.88047e-13	0.945611	0.958	0.921	3.3196e-09
Pdgfa	1.64748e-110	0.935558	0.613	0.158	2.9083e-106
Fchsd2	1.5425e-83	0.932459	0.626	0.199	2.72298e-79
Jag21	3.02662e-52	0.92734	0.815	0.52	5.34288e-48
Tspan2	2.61429e-162	0.922843	0.537	0.086	4.615e-158
Fosb1	6.77376e-27	0.922736	0.706	0.399	1.19577e-22
Lmcd1	1.2996e-67	0.88469	0.508	0.158	2.29418e-63
Hrct11	8.40396e-52	0.884096	0.62	0.254	1.48355e-47
Amd1	1.91622e-85	0.883879	0.62	0.193	3.3827e-81
Ifitm32	3.85364e-65	0.876979	0.968	0.884	6.80283e-61
Sox13	5.193e-64	0.865645	0.671	0.279	9.16721e-60
Lrrc32	1.65513e-140	0.849562	0.514	0.09	2.92181e-136
Arl15	1.06151e-69	0.848943	0.671	0.248	1.87389e-65
Glul1	8.20775e-33	0.848181	0.875	0.806	1.44891e-28
Klf22	3.38812e-53	0.843108	0.987	0.906	5.98105e-49
Btg21	8.3853e-28	0.833944	0.917	0.748	1.48026e-23
H2-D11	2.10428e-59	0.832772	0.946	0.876	3.71469e-55
Rpl23a1	2.04579e-18	0.828948	0.904	0.747	3.61143e-14
Id2	3.36754e-42	0.828431	0.636	0.297	5.94471e-38
Rpl22l11	6.7274e-28	0.826716	0.824	0.576	1.18759e-23
Rpl35a2	8.24176e-22	0.822658	0.958	0.894	1.45492e-17
Dst	1.72685e-41	0.821069	0.843	0.575	3.04842e-37
Emp2	6.35061e-40	0.820725	0.792	0.502	1.12107e-35
Rps202	2.57955e-23	0.818489	0.958	0.916	4.55367e-19
Smad7	4.63052e-41	0.81676	0.84	0.57	8.17425e-37
Rpl391	4.28167e-08	0.81589	0.955	0.852	0.000755843
Rpl372	1.43322e-10	0.811583	0.968	0.912	2.53006e-06
H2-Q71	1.39565e-72	0.810429	0.629	0.208	2.46373e-68
Fth11	1.33692e-66	0.801473	0.971	0.898	2.36006e-62
Rps121	2.43061e-22	0.79788	0.952	0.898	4.29075e-18
Plec	1.15927e-39	0.795125	0.792	0.513	2.04646e-35
Marcks	1.05124e-35	0.794209	0.613	0.308	1.85576e-31
Vwf1	4.66251e-51	0.790344	0.85	0.434	8.23073e-47
Ier22	3.00275e-27	0.789462	0.847	0.641	5.30076e-23
Rps292	9.35833e-10	0.786983	0.974	0.948	1.65203e-05
Rpl36a1	3.86251e-16	0.780322	0.895	0.723	6.81849e-12
Epas1	2.42723e-62	0.76491	0.952	0.956	4.28479e-58
Ptprj	7.49577e-57	0.762358	0.527	0.185	1.32323e-52
Sox171	2.85679e-38	0.756013	0.843	0.622	5.0431e-34
Rplp21	9.24484e-22	0.754151	0.949	0.852	1.63199e-17
H2-K11	2.46498e-44	0.753401	0.971	0.862	4.35142e-40
Lmo71	1.61184e-42	0.747549	0.76	0.424	2.84539e-38
Tinagl1	4.15292e-36	0.746194	0.837	0.624	7.33116e-32
Htra11	6.56321e-38	0.742002	0.594	0.265	1.1586e-33
Rps251	1.40084e-22	0.730601	0.946	0.848	2.47291e-18
Efnb2	8.91668e-69	0.726535	0.652	0.222	1.57406e-64
Lima1	1.3225e-36	0.723228	0.818	0.596	2.33461e-32
Pbx1	6.22396e-25	0.718475	0.684	0.401	1.09872e-20
Sept11	1.19201e-40	0.717025	0.757	0.443	2.10426e-36
Cavin31	1.15394e-39	0.716958	0.757	0.431	2.03705e-35
Cald1	3.29376e-34	0.712861	0.652	0.331	5.81447e-30
Itpr3	1.38215e-42	0.697291	0.617	0.284	2.43992e-38
Ccnl1	8.47665e-16	0.695214	0.741	0.491	1.49638e-11
Gas6	2.20392e-34	0.694586	0.805	0.504	3.89057e-30
Sh3bgrl3	9.88238e-35	0.691635	0.866	0.668	1.74454e-30
Ptprb	1.96398e-51	0.691112	0.997	0.973	3.46701e-47
Aggf1	4.23596e-42	0.690095	0.578	0.255	7.47773e-38
Atp13a3	5.65528e-43	0.684346	0.565	0.232	9.98327e-39
Rpl231	4.2906e-17	0.676552	0.971	0.908	7.5742e-13
Ctsd	4.26474e-30	0.675404	0.738	0.467	7.52854e-26
Sox18	3.47528e-29	0.672661	0.843	0.672	6.13491e-25
Rpl311	1.52008e-11	0.67089	0.907	0.784	2.68339e-07
Cthrc1	2.39181e-79	0.668652	0.591	0.172	4.22226e-75
S1pr1	1.34072e-42	0.663829	0.952	0.832	2.36678e-38
Rpl342	1.20809e-18	0.663618	0.958	0.891	2.13264e-14
Mecom	2.59421e-31	0.648975	0.898	0.677	4.57955e-27
Lap31	3.54144e-39	0.647281	0.543	0.233	6.2517e-35
Ebf1	2.39093e-19	0.641909	0.875	0.772	4.2207e-15
Tmem176a1	2.47039e-79	0.641622	0.55	0.152	4.36098e-75
Avpi1	3.21442e-70	0.636936	0.502	0.146	5.67442e-66
Pabpc1	3.38747e-30	0.63436	0.879	0.632	5.97989e-26
Tgfb21	8.72203e-20	0.632647	0.741	0.547	1.5397e-15
Slc38a2	1.09401e-15	0.627113	0.847	0.649	1.93125e-11
Cavin2	3.29738e-38	0.62314	0.901	0.762	5.82087e-34
Fxyd51	4.77391e-32	0.605039	0.901	0.758	8.42738e-28
Trim47	7.49664e-29	0.599435	0.668	0.384	1.32338e-24
Rgs3	1.46634e-29	0.595218	0.681	0.387	2.58853e-25
Pam	2.62883e-23	0.594448	0.744	0.466	4.64067e-19
Tmem176b1	5.43812e-44	0.589388	0.69	0.307	9.59992e-40
Rps151	1.3823e-16	0.589321	0.946	0.84	2.44017e-12
Gas51	2.1653e-16	0.589069	0.805	0.551	3.82241e-12
1810037I17Rik	1.61213e-23	0.587728	0.933	0.745	2.84589e-19
Rps131	3.2223e-22	0.583618	0.933	0.838	5.68832e-18
St8sia6	5.24451e-39	0.58306	0.629	0.294	9.25814e-35
Aif1l	3.01127e-59	0.58088	0.514	0.161	5.3158e-55
Arhgap5	1.10621e-22	0.580282	0.786	0.547	1.95279e-18
Acvr1	9.504e-36	0.57415	0.55	0.242	1.67774e-31
Clstn1	2.27467e-13	0.574009	0.738	0.555	4.01547e-09
Prss231	1.15415e-26	0.57381	0.748	0.469	2.03742e-22
Lifr1	3.13181e-40	0.572174	0.77	0.397	5.52859e-36
Atp1b31	9.58111e-21	0.570889	0.786	0.546	1.69135e-16
Rfk	3.86787e-38	0.567561	0.636	0.304	6.82795e-34
Podxl	1.98998e-34	0.566255	0.936	0.866	3.51291e-30
Smco4	6.89067e-27	0.566122	0.76	0.514	1.21641e-22
Tulp4	8.98009e-27	0.564488	0.696	0.409	1.58526e-22
Rps81	2.74535e-10	0.560871	0.974	0.936	4.84638e-06
Rps232	2.03911e-26	0.55759	0.955	0.891	3.59964e-22
Cyth3	6.88661e-26	0.553304	0.764	0.51	1.21569e-21
Rps27a2	1.58835e-09	0.551104	0.968	0.904	2.80392e-05
Jun2	1.613e-23	0.549656	0.974	0.83	2.84743e-19
Ptprm	1.02769e-25	0.54869	0.815	0.599	1.81419e-21
Cav1	3.96529e-18	0.546203	0.911	0.695	6.99993e-14
Pcmtd1	2.67117e-23	0.545673	0.898	0.779	4.71541e-19
Sfxn3	1.41858e-53	0.545251	0.55	0.195	2.50421e-49
S100a10	1.78712e-37	0.543188	0.626	0.287	3.1548e-33
Cavin11	1.33154e-22	0.539909	0.882	0.696	2.35058e-18
Zfp36l21	1.93464e-25	0.537862	0.642	0.348	3.41521e-21
Smpdl3a	7.92919e-27	0.537067	0.776	0.503	1.39974e-22
Rps161	4.09225e-18	0.53608	0.952	0.905	7.22405e-14
Nr1d1	3.9146e-23	0.535878	0.725	0.445	6.91044e-19
Slc9a3r21	2.7311e-27	0.535062	0.936	0.839	4.82121e-23
Atpif1	1.25266e-18	0.534186	0.725	0.466	2.21133e-14
Cd2ap	3.73215e-24	0.532582	0.911	0.861	6.58836e-20
Rps17	5.14347e-13	0.528705	0.93	0.822	9.07976e-09
Rpl101	1.33808e-16	0.526576	0.827	0.662	2.36211e-12
Bhlhe40	3.24259e-20	0.526212	0.565	0.321	5.72414e-16
Laptm4a	1.62887e-34	0.521641	0.949	0.837	2.87544e-30
Stom	5.45621e-30	0.520083	0.62	0.319	9.63184e-26
Spaar	6.3058e-26	0.513153	0.502	0.243	1.11316e-21
Rpl262	2.0624e-20	0.512039	0.968	0.904	3.64075e-16
Clic4	3.00848e-26	0.507305	0.955	0.857	5.31086e-22
Rapgef51	1.74909e-28	0.506419	0.639	0.328	3.08767e-24
Ddit41	3.69867e-30	0.505368	0.62	0.295	6.52927e-26
Slc6a6	3.74514e-18	0.500761	0.936	0.88	6.6113e-14
Ifngr1	1.52981e-29	0.50073	0.649	0.347	2.70058e-25
Selenom	1.29547e-21	0.500292	0.821	0.58	2.28689e-17
