# Supplementary material for: Loss of angiopoietin-2 leads to region-specific brain malformations and blood-brain barrier leakage
Source: JCI Insight. 2026 Feb 19;11(7):e198256. doi: 10.1172/jci.insight.198256 (PMC13134733; doi:10.1172/jci.insight.198256)
Supplement: Supplemental table 4 [file jciinsight-11-198256-s131.xlsx]

## Sheet: cluster 4 vs cluster 0
Supplemental Table 4. Differential gene expression analyses between Cluster 4 and the other endothelial cell clusters. The comparisons were made using equal number of cells to cluster 4 for cluster with higher number of cells.
Cluster 4 vs Cluster 0
Gene	p_val	avg_log2FC	pct,1	pct,2	p_val_adj
Cpe	0	1.80875	0.892	0.27	0
Tmsb4x	0	1.71927	0.999	0.994	0
Igfbp7	0	1.69692	0.997	0.835	0
Ccnd1	0	1.68793	0.889	0.27	0
Dstn	3,76964161381914e-312	1.61945	0.95	0.484	6.65455e-308
Esm1	3.0589e-142	1.60762	0.302	0.015	5.39987e-138
Cebpd	1.16605e-298	1.59849	0.797	0.198	2.05843e-294
Ctla2a	2.14943e-305	1.564	0.986	0.704	3.79439e-301
Ccn2	4.68522e-240	1.53871	0.682	0.148	8.27081e-236
Rps2	8.10382e-293	1.45817	0.931	0.465	1.43057e-288
Edn1	1.86994e-176	1.43895	0.761	0.295	3.30101e-172
Tceal9	1.83126e-264	1.43885	0.808	0.245	3.23273e-260
Gng5	4,15234383865253e-313	1.41442	0.961	0.56	0
Rgcc	1.53571e-243	1.37633	0.856	0.329	2.71099e-239
Rplp0	7.0937e-294	1.37436	0.933	0.45	1.25225e-289
Tpt1	0	1.37339	0.99	0.816	0
Tmsb10	1.245e-170	1.37095	0.908	0.52	2.19781e-166
Gng11	8.02866e-304	1.35269	0.972	0.606	1.4173e-299
Myl12a	5.87164e-294	1.34552	0.958	0.543	1.03652e-289
Itga4	3.91985e-256	1.32372	0.668	0.125	6.91972e-252
Rps11	1.40015e-281	1.3219	0.944	0.498	2.47168e-277
Fos	9.6684e-107	1.30697	0.477	0.141	1.70676e-102
Rpl41	6,78748305202133e-311	1.30612	0.979	0.707	1.19819e-306
Csrp2	1.33248e-263	1.30439	0.861	0.313	2.35222e-259
Rps23	1.4157e-295	1.29765	0.971	0.62	2.49913e-291
Rpl15	3.46424e-284	1.29351	0.951	0.548	6.11542e-280
Rps18	8.50115e-273	1.28483	0.945	0.536	1.50071e-268
Rpl23	1.43914e-302	1.26758	0.98	0.683	2.54052e-298
Rpl27a	1,66648342342252e-320	1.26254	0.984	0.728	2,94184318736778e-316
Rpl39	2.22432e-275	1.25884	0.955	0.553	3.92659e-271
Rpl32	1.36135e-278	1.25494	0.959	0.573	2.40319e-274
Rps13	8.64021e-275	1.24416	0.944	0.509	1.52526e-270
Rps8	9,78887323448803e-319	1.22938	0.986	0.772	1,72802979208417e-314
Rps15a	3.61294e-265	1.22371	0.955	0.558	6.37793e-261
S100a11	1.43594e-255	1.21775	0.773	0.214	2.53487e-251
Rpl19	3.05579e-275	1.20603	0.964	0.628	5.39438e-271
Rpl9	1.15997e-252	1.20594	0.947	0.556	2.0477e-248
Rps21	7.78523e-287	1.20053	0.98	0.695	1.37433e-282
Calm1	0	1.19853	0.995	0.9	0
Rplp2	3.67376e-278	1.19666	0.958	0.544	6.4853e-274
Rpl3	4.35981e-249	1.1821	0.932	0.491	7.69638e-245
Rps12	3.12577e-266	1.18054	0.974	0.653	5.51791e-262
Sparc	1.00372e-301	1.17896	0.999	0.91	1.77187e-297
Rhoc	6.1538e-227	1.17523	0.837	0.319	1.08633e-222
Rpl34	1.16527e-263	1.17315	0.966	0.625	2.05706e-259
Ecscr	2.2191e-265	1.16708	0.718	0.156	3.91737e-261
Rpl37	2.80443e-278	1.1667	0.972	0.706	4.95066e-274
Jund	1.13941e-180	1.16544	0.886	0.469	2.0114e-176
Rpl17	1.38981e-257	1.16355	0.947	0.526	2.45343e-253
AW112010	1.08339e-232	1.16249	0.84	0.313	1.91251e-228
Rplp1	1.36885e-292	1.15808	0.983	0.763	2.41643e-288
Rps4x	4.92113e-244	1.15079	0.951	0.558	8.68727e-240
Meox1	6.59608e-300	1.1475	0.678	0.099	1.16441e-295
Rps9	4.55213e-254	1.14589	0.957	0.571	8.03587e-250
Rps5	2.07531e-235	1.14506	0.934	0.516	3.66354e-231
Hspb1	9.20489e-220	1.14222	0.956	0.593	1.62494e-215
Rps27	1.45149e-251	1.13497	0.958	0.589	2.56232e-247
Mt1	4.13471e-169	1.13466	0.914	0.546	7.29901e-165
Rps24	2.81288e-258	1.12508	0.972	0.699	4.96558e-254
Rps3	9.93802e-237	1.12214	0.942	0.53	1.75436e-232
Ubb	1.08639e-203	1.11504	0.953	0.644	1.9178e-199
Rpl37a	2.74558e-274	1.114	0.982	0.731	4.84678e-270
Rpl12	1.73968e-235	1.10996	0.907	0.423	3.07106e-231
Atox1	3.31425e-245	1.10369	0.959	0.573	5.85064e-241
Rps7	2.56539e-238	1.09885	0.955	0.582	4.52869e-234
Rpsa	2.37195e-238	1.09679	0.939	0.501	4.18721e-234
Rpl18a	1.91202e-228	1.09604	0.961	0.658	3.37529e-224
Rps27a	1.61027e-265	1.0953	0.978	0.682	2.84262e-261
Rpl36a	2.94381e-238	1.0921	0.846	0.317	5.1967e-234
Rps17	2.50255e-233	1.08995	0.933	0.518	4.41775e-229
Rps3a1	6.30841e-226	1.08453	0.944	0.585	1.11362e-221
Rpl18	2.45623e-234	1.0793	0.941	0.516	4.33598e-230
Col4a2	1.73516e-166	1.07238	0.924	0.557	3.06307e-162
Myl6	7.3031e-286	1.06975	0.993	0.832	1.28922e-281
Rpl24	1.4019e-245	1.06727	0.964	0.618	2.47478e-241
Ftl1	2.12536e-208	1.06392	0.931	0.53	3.7519e-204
Ptma	2.12463e-302	1.0618	0.995	0.899	3.75061e-298
Rpl13	3.36641e-257	1.05695	0.985	0.756	5.94273e-253
Junb	7.44839e-142	1.05643	0.652	0.233	1.31486e-137
Rpl6	3.36202e-229	1.0549	0.959	0.602	5.93497e-225
Sat1	2.41544e-127	1.05371	0.577	0.19	4.26398e-123
Pglyrp1	1.07357e-189	1.04994	0.978	0.729	1.89517e-185
Rpl11	1.44828e-228	1.04278	0.955	0.611	2.55665e-224
Rpl35a	3.89098e-231	1.03958	0.969	0.637	6.86875e-227
Rpl30	2.65711e-219	1.03956	0.961	0.636	4.6906e-215
Rps29	1.31664e-264	1.03933	0.985	0.812	2.32426e-260
Rps28	2.47429e-205	1.03603	0.931	0.525	4.36786e-201
Pfn1	1.05539e-207	1.03589	0.888	0.416	1.86308e-203
Rps16	1.16168e-230	1.03222	0.972	0.685	2.05072e-226
Rpl23a	2.86755e-186	1.03051	0.875	0.445	5.06209e-182
Ppia	9.02866e-249	1.02675	0.983	0.767	1.59383e-244
Rpl28	7.24657e-220	1.01428	0.963	0.636	1.27924e-215
Rps26	4.22557e-206	1.01066	0.932	0.54	7.4594e-202
Rps6	1.01178e-229	1.00859	0.938	0.503	1.78609e-225
Nme2	2.43403e-226	1.00692	0.861	0.35	4.2968e-222
Myl12b	3.1549e-226	1.00533	0.971	0.656	5.56935e-222
Rps14	9.05424e-223	1.00248	0.973	0.717	1.59835e-218
Rpl38	1.20598e-253	0.999032	0.992	0.84	2.12892e-249
H3f3b	2.15472e-232	0.997853	0.981	0.742	3.80373e-228
Rpl36	2.26591e-212	0.991895	0.961	0.656	4.00002e-208
Rps20	2.86561e-220	0.988034	0.973	0.716	5.05865e-216
Rps19	2.37191e-209	0.987015	0.964	0.644	4.18714e-205
Fau	6.35849e-219	0.982989	0.973	0.737	1.12246e-214
Mt2	4.51449e-200	0.981352	0.761	0.265	7.96944e-196
Gpx1	2.66207e-195	0.97507	0.756	0.264	4.69935e-191
Sem1	1.22192e-220	0.974565	0.891	0.407	2.15706e-216
Oaz1	2.05267e-220	0.974439	0.902	0.424	3.62358e-216
Ccn1	4.94366e-133	0.97117	0.565	0.178	8.72705e-129
Hint1	7.96686e-220	0.970694	0.87	0.371	1.40639e-215
Rpl7a	1.05173e-215	0.967773	0.889	0.406	1.85661e-211
Rps15	5.88928e-183	0.957764	0.935	0.577	1.03963e-178
Serf2	1.51446e-198	0.956362	0.93	0.529	2.67347e-194
Rpl7	3.35266e-206	0.951662	0.945	0.567	5.91846e-202
Atp5e	1.14377e-212	0.950128	0.885	0.403	2.0191e-208
Rpl27	1.48833e-206	0.944087	0.967	0.662	2.62735e-202
Rps25	1.09868e-197	0.934705	0.942	0.578	1.9395e-193
Rpl8	8.41025e-207	0.932267	0.959	0.629	1.48466e-202
Rpl10	1.04055e-151	0.930992	0.738	0.303	1.83688e-147
Cdc42ep3	1.90441e-182	0.930344	0.775	0.299	3.36185e-178
Rpl26	7.04589e-205	0.926789	0.968	0.684	1.24381e-200
Jun	1.17609e-104	0.923632	0.905	0.622	2.07615e-100
Anxa3	5.2514e-203	0.922218	0.943	0.542	9.2703e-199
Atp5g2	4.52695e-222	0.920352	0.813	0.293	7.99142e-218
Rpl29	3.80525e-188	0.919901	0.892	0.459	6.71741e-184
Cox6c	1.90533e-194	0.918514	0.93	0.527	3.36349e-190
Eef1b2	5.89267e-214	0.917197	0.85	0.348	1.04023e-209
Rps10	2.41563e-197	0.915569	0.959	0.642	4.26431e-193
Chchd2	6.23547e-204	0.912934	0.951	0.589	1.10075e-199
Anxa5	5.72197e-197	0.911339	0.88	0.415	1.0101e-192
Txn1	3.13529e-222	0.901292	0.834	0.318	5.53473e-218
Btf3	1.90078e-212	0.900886	0.866	0.371	3.35544e-208
Rpl22	1.38747e-194	0.899829	0.926	0.514	2.4493e-190
Ndufa4	5.64524e-218	0.899718	0.916	0.447	9.96554e-214
Arpc3	3.15048e-194	0.898793	0.907	0.468	5.56154e-190
Tomm7	5.04438e-214	0.897517	0.816	0.306	8.90484e-210
Rack1	2.26001e-192	0.896445	0.886	0.433	3.9896e-188
Rpl21	2.56443e-203	0.895148	0.959	0.599	4.527e-199
Col4a1	2.42767e-123	0.893516	0.953	0.693	4.28557e-119
Fth1	1.03494e-178	0.893265	0.965	0.674	1.82699e-174
Tpm4	2.31213e-189	0.884952	0.963	0.625	4.08161e-185
Cst3	8.02275e-185	0.883925	0.987	0.81	1.41626e-180
Cox7c	1.13108e-211	0.882778	0.894	0.415	1.9967e-207
Rps27l	7.27535e-229	0.879497	0.768	0.241	1.28432e-224
Calm2	2.65896e-185	0.879264	0.836	0.368	4.69386e-181
Rpl22l1	4.09144e-222	0.878745	0.718	0.203	7.22261e-218
Atp5h	1.50381e-197	0.876663	0.895	0.44	2.65468e-193
Angpt2	1.03165e-205	0.875548	0.469	0.052	1.82117e-201
Fxyd5	5.06898e-201	0.873797	0.929	0.493	8.94827e-197
Rpl10a	8.6883e-200	0.872716	0.876	0.403	1.53375e-195
Ifitm2	4.655e-213	0.86296	0.864	0.368	8.21748e-209
Id3	4.18046e-147	0.862418	0.941	0.625	7.37977e-143
Eif1	3.15043e-179	0.862147	0.958	0.647	5.56145e-175
Tmem176b	4.5521e-161	0.859518	0.465	0.079	8.03582e-157
Eef1a1	5.95414e-212	0.855498	0.997	0.875	1.05108e-207
Rpl5	3.44627e-184	0.848028	0.896	0.457	6.08369e-180
Actb	2.31905e-185	0.846277	0.998	0.977	4.09382e-181
Rpl14	2.45702e-192	0.844935	0.931	0.521	4.33737e-188
Gda	3.00554e-222	0.844527	0.453	0.033	5.30568e-218
Elob	3.70158e-212	0.84008	0.895	0.415	6.5344e-208
Nid1	4.96299e-175	0.835773	0.615	0.171	8.76117e-171
Cox8a	3.93502e-193	0.835694	0.876	0.411	6.94649e-189
Rpl35	1.80828e-165	0.834786	0.807	0.36	3.19215e-161
Smdt1	1.75547e-225	0.83465	0.8	0.278	3.09893e-221
Npm1	2.20998e-210	0.833241	0.833	0.333	3.90128e-206
Plxnd1	2.59223e-187	0.832048	0.829	0.358	4.57606e-183
Cox5a	1.20882e-212	0.829805	0.799	0.292	2.13393e-208
Cox6b1	2.27776e-211	0.828924	0.825	0.322	4.02093e-207
Fkbp1a	9.49189e-185	0.827353	0.865	0.406	1.6756e-180
Gapdh	8.34946e-187	0.822717	0.738	0.26	1.47393e-182
Cfl1	2.76627e-172	0.821873	0.942	0.59	4.88329e-168
Ifitm3	1.55301e-154	0.820572	0.959	0.64	2.74153e-150
Cox4i1	4.37084e-196	0.820462	0.892	0.432	7.71584e-192
Atp5l	1.21807e-199	0.818008	0.887	0.419	2.15026e-195
Arpc2	2.83734e-175	0.817927	0.897	0.476	5.00876e-171
Hsp90ab1	3.23028e-221	0.805969	0.994	0.857	5.7024e-217
Cox7a2	2.3985e-216	0.804932	0.842	0.337	4.23407e-212
Cdkn1a	9.49699e-117	0.804266	0.664	0.286	1.6765e-112
Ica1l	1.20442e-184	0.798372	0.392	0.027	2.12616e-180
Prdx1	6.38959e-195	0.794788	0.916	0.473	1.12795e-190
H2afz	1.10482e-204	0.793071	0.774	0.277	1.95034e-200
Tma7	1.60473e-216	0.791074	0.743	0.235	2.83282e-212
Actg1	6.98618e-135	0.787201	0.979	0.786	1.23327e-130
Hbegf	5.68263e-205	0.785852	0.729	0.237	1.00315e-200
Fosb	2.6332e-135	0.783247	0.354	0.047	4.64838e-131
Ybx1	4.03065e-166	0.783039	0.941	0.595	7.1153e-162
Atp5j	2.23197e-183	0.781692	0.908	0.475	3.9401e-179
S100a13	1.14374e-180	0.781218	0.881	0.436	2.01904e-176
Atp5g1	5.31324e-223	0.779611	0.695	0.19	9.37947e-219
Sox4	3.26789e-161	0.774461	0.555	0.141	5.76881e-157
Hsp90aa1	6.88537e-174	0.774122	0.853	0.406	1.21547e-169
Rpl13a	1.28822e-159	0.771638	0.954	0.643	2.2741e-155
Sec61g	4.36084e-220	0.770906	0.781	0.269	7.69819e-216
Tm4sf1	6.39121e-153	0.765842	0.936	0.576	1.12824e-148
Rpl36al	6.14793e-208	0.758214	0.788	0.29	1.08529e-203
Uqcrb	4.10942e-199	0.757866	0.848	0.366	7.25436e-195
Cxcl12	5.23454e-80	0.757656	0.968	0.909	9.24053e-76
Gnai2	4.46254e-202	0.757574	0.994	0.856	7.87773e-198
Tuba1a	2.11318e-157	0.755746	0.841	0.414	3.73041e-153
Clta	9.03839e-209	0.755023	0.743	0.244	1.59555e-204
H2afj	1.79952e-198	0.754942	0.667	0.191	3.17669e-194
Ndufb1-ps	3.07035e-202	0.753512	0.768	0.275	5.42008e-198
Csrp1	6.05546e-156	0.751766	0.593	0.176	1.06897e-151
Atp5j2	5.3577e-203	0.750795	0.826	0.335	9.45795e-199
Hrct1	6.93563e-199	0.749478	0.551	0.108	1.22435e-194
Brk1	5.64871e-233	0.748825	0.681	0.172	9.97166e-229
Ubl5	7.51038e-202	0.747989	0.824	0.336	1.32581e-197
Pomp	8.70591e-157	0.74791	0.89	0.49	1.53685e-152
Dynll1	5.9898e-153	0.746684	0.931	0.575	1.05738e-148
Cd93	5.88599e-103	0.74625	0.941	0.686	1.03905e-98
Itgb1	4.46134e-125	0.745066	0.96	0.704	7.87561e-121
Pls3	1.16094e-152	0.744853	0.933	0.577	2.0494e-148
Dad1	1.67527e-230	0.743335	0.764	0.246	2.95736e-226
Pcdh17	5.94165e-127	0.743103	0.317	0.032	1.04888e-122
Nedd8	8.11518e-207	0.742831	0.794	0.3	1.43257e-202
Snrpg	2.16703e-210	0.742452	0.766	0.267	3.82547e-206
Egr1	1.58321e-76	0.741837	0.435	0.162	2.79483e-72
Plekhh2	1.66846e-182	0.740003	0.777	0.312	2.94533e-178
Prdx2	3.70033e-214	0.739836	0.726	0.225	6.53219e-210
Sumo2	1.33272e-195	0.738042	0.859	0.385	2.35265e-191
H2-D1	2.96929e-150	0.735501	0.957	0.653	5.24169e-146
Bst2	2.74669e-180	0.734001	0.805	0.343	4.84873e-176
Ccdc85b	2.01206e-180	0.730722	0.887	0.444	3.55188e-176
Cyba	1.6088e-180	0.729152	0.693	0.236	2.84001e-176
Uqcr10	1.48542e-212	0.728561	0.763	0.261	2.62222e-208
Edf1	2.77166e-223	0.726435	0.763	0.252	4.89282e-219
Uqcrq	6.53547e-204	0.724902	0.807	0.316	1.15371e-199
Cavin3	4.90221e-189	0.724224	0.575	0.134	8.65387e-185
Rpl31	4.07481e-151	0.723816	0.898	0.511	7.19327e-147
Ccnd2	1.14701e-111	0.719938	0.516	0.171	2.02482e-107
Filip1l	5.56345e-179	0.71652	0.44	0.056	9.82116e-175
Tpm1	6.68448e-128	0.716087	0.881	0.52	1.18001e-123
Sept4	8.76055e-194	0.715666	0.666	0.197	1.5465e-189
Lpar6	6.51608e-203	0.715457	0.853	0.374	1.15028e-198
Tspo	4.18391e-207	0.714113	0.707	0.222	7.38586e-203
Tmem204	4.92382e-172	0.713014	0.873	0.436	8.69201e-168
Naca	2.46936e-159	0.71245	0.895	0.489	4.35917e-155
Cd81	3.66941e-168	0.711899	0.954	0.594	6.47761e-164
Sh3bp5	9.52988e-196	0.706716	0.554	0.112	1.68231e-191
Eva1b	5.85452e-215	0.70669	0.618	0.143	1.0335e-210
Cox5b	1.14526e-200	0.7061	0.755	0.269	2.02173e-196
Uqcrh	7.47138e-192	0.706041	0.81	0.332	1.31892e-187
Eng	2.73337e-165	0.705728	0.986	0.793	4.82521e-161
Psma7	4.03001e-187	0.703893	0.83	0.363	7.11417e-183
Pdia6	7.51055e-203	0.69848	0.693	0.212	1.32584e-198
Rabac1	1.8858e-191	0.698092	0.85	0.382	3.32901e-187
Hmgb1	4.87481e-145	0.695536	0.954	0.664	8.60549e-141
Arhgap18	6.98535e-165	0.694895	0.615	0.186	1.23312e-160
Anxa2	4.11319e-172	0.694543	0.721	0.269	7.26101e-168
Sec61b	2.18862e-222	0.692763	0.686	0.192	3.86356e-218
Palmd	9.04732e-146	0.692043	0.972	0.701	1.59712e-141
Bvht	2.68083e-204	0.687378	0.606	0.145	4.73248e-200
Ifi203	5.9707e-155	0.68435	0.484	0.109	1.05401e-150
Clic1	3.97477e-186	0.683903	0.812	0.345	7.01666e-182
Atp6v0e	2.70068e-222	0.68331	0.777	0.273	4.76751e-218
Uchl1	1.66311e-149	0.682714	0.301	0.012	2.93589e-145
Ywhaq	1.13761e-165	0.681757	0.872	0.444	2.00822e-161
Sh3bgrl3	1.4498e-216	0.680883	0.777	0.278	2.55934e-212
Taldo1	2.27447e-197	0.680698	0.793	0.314	4.01512e-193
Cyb5r3	1.22314e-167	0.678428	0.747	0.3	2.15921e-163
Myo10	5.82492e-129	0.677564	0.967	0.707	1.02827e-124
Tmem256	8.13528e-234	0.676703	0.646	0.154	1.43612e-229
Micos10	9.1252e-213	0.676332	0.727	0.236	1.61087e-208
Park7	1.72652e-218	0.672837	0.73	0.232	3.04782e-214
Atp5md	3.37927e-209	0.672359	0.704	0.221	5.96543e-205
Htra1	4.17449e-158	0.669708	0.529	0.134	7.36923e-154
Hist1h2bc	3.46782e-149	0.666552	0.599	0.193	6.12174e-145
Myh9	1.08637e-107	0.665725	0.96	0.72	1.91777e-103
Grcc10	3.11959e-195	0.659066	0.776	0.299	5.50701e-191
Rras	4.95015e-199	0.658047	0.727	0.25	8.73851e-195
Arpc1b	1.03332e-165	0.657062	0.804	0.361	1.82412e-161
Hspa8	4.44628e-139	0.654487	0.977	0.744	7.84903e-135
Ifi27	7.17087e-161	0.654442	0.757	0.319	1.26587e-156
Gabarapl2	5.15103e-194	0.654091	0.797	0.322	9.09311e-190
Atp5c1	5.95929e-214	0.651852	0.733	0.242	1.05199e-209
Uqcr11	3.29864e-191	0.650407	0.817	0.346	5.82309e-187
Ndufs5	2.34427e-175	0.649282	0.778	0.323	4.13833e-171
Ndufa7	1.19622e-158	0.648276	0.855	0.432	2.11169e-154
Ndufb9	9.46321e-193	0.646665	0.727	0.256	1.67054e-188
Selenow	2.73461e-155	0.646392	0.895	0.495	4.8274e-151
Snrpe	3.67904e-204	0.645034	0.687	0.212	6.4946e-200
Myct1	1.92481e-196	0.641662	0.712	0.244	3.39787e-192
Serpinh1	3.07269e-153	0.639846	0.786	0.363	5.42421e-149
Slc25a5	3.25556e-200	0.636581	0.717	0.244	5.74705e-196
Pea15a	2.37314e-174	0.635863	0.785	0.335	4.1893e-170
Ppic	2.52232e-160	0.634741	0.613	0.197	4.45264e-156
Adgrl4	2.61297e-163	0.633204	0.998	0.912	4.61268e-159
Hspg2	4.77143e-146	0.632971	0.829	0.42	8.423e-142
Krtcap2	1.76459e-185	0.632879	0.73	0.268	3.11502e-181
Slc3a2	4.11236e-160	0.631801	0.955	0.6	7.25956e-156
Ost4	2.33512e-204	0.630691	0.667	0.197	4.12218e-200
Stra6	4.5568e-137	0.629209	0.707	0.306	8.04411e-133
Ppib	3.47268e-187	0.628	0.848	0.388	6.13031e-183
Slc25a4	1.64791e-189	0.627592	0.773	0.307	2.90905e-185
Cox7a2l	3.56694e-194	0.626767	0.706	0.24	6.29672e-190
Tmed9	4.80925e-204	0.625919	0.75	0.271	8.48977e-200
Srp14	1.33575e-200	0.625496	0.773	0.293	2.358e-196
Map1lc3b	1.48136e-192	0.623487	0.819	0.351	2.61505e-188
Atf3	5.16187e-76	0.622759	0.3	0.07	9.11224e-72
Ier2	1.78976e-115	0.616357	0.713	0.341	3.15946e-111
Camk2n1	3.33932e-174	0.612423	0.726	0.28	5.89491e-170
Cops9	2.8273e-209	0.611598	0.619	0.16	4.99103e-205
Pfdn5	1.81273e-155	0.609896	0.835	0.413	3.20002e-151
Aldoa	1.41703e-168	0.606804	0.747	0.305	2.50149e-164
Dusp3	3.3919e-141	0.606661	0.915	0.55	5.98772e-137
Nrp1	1.0829e-134	0.606643	0.932	0.593	1.91165e-130
Atpif1	3.50124e-195	0.605436	0.598	0.158	6.18074e-191
Bax	3.04629e-197	0.603641	0.598	0.154	5.37761e-193
Selenof	1.69648e-163	0.603108	0.87	0.447	2.99479e-159
Atp5d	1.44981e-205	0.601176	0.678	0.209	2.55934e-201
Eif2s2	1.11109e-159	0.599789	0.848	0.425	1.96141e-155
Sub1	7.68059e-178	0.599431	0.806	0.355	1.35585e-173
Mrpl33	6.3451e-212	0.598269	0.646	0.181	1.1201e-207
Atp5mpl	5.59722e-207	0.597392	0.648	0.186	9.88078e-203
Gsta4	3.53282e-118	0.597372	0.648	0.279	6.2365e-114
S100a16	1.60226e-169	0.596454	0.743	0.301	2.82846e-165
Grap	2.76417e-194	0.59536	0.758	0.291	4.8796e-190
Gstm1	2.01604e-152	0.594925	0.765	0.342	3.55892e-148
Ndufc1	2.07405e-212	0.594674	0.661	0.193	3.66132e-208
St3gal5	1.66008e-197	0.594524	0.5	0.09	2.93054e-193
Polr1d	3.64525e-205	0.593431	0.634	0.177	6.43496e-201
Ndufa13	3.16737e-203	0.587602	0.782	0.304	5.59137e-199
Bex3	8.43832e-170	0.585107	0.399	0.045	1.48962e-165
Ly6c1	3.15082e-66	0.583753	0.975	0.934	5.56214e-62
Timm10b	2.51898e-204	0.583424	0.601	0.154	4.44676e-200
Ehd4	3.59005e-190	0.583233	0.632	0.189	6.33752e-186
Tec	8.20893e-165	0.580344	0.425	0.07	1.44912e-160
Eef1g	2.74693e-180	0.579968	0.759	0.307	4.84916e-176
Rbm3	6.98698e-178	0.579736	0.804	0.357	1.23341e-173
Cstb	2.05042e-200	0.57957	0.604	0.159	3.61961e-196
Dynlrb1	6.08339e-212	0.579478	0.693	0.218	1.0739e-207
Chmp2a	9.11314e-197	0.578383	0.78	0.31	1.60874e-192
Mndal	6.23535e-152	0.576519	0.441	0.091	1.10073e-147
Ranbp1	1.10069e-218	0.575705	0.611	0.153	1.94305e-214
Retreg1	4.56784e-143	0.575636	0.46	0.105	8.0636e-139
Atp6v1g1	2.0758e-200	0.573855	0.706	0.24	3.66441e-196
Btg2	1.40395e-116	0.573379	0.861	0.512	2.47839e-112
Bri3	4.70401e-201	0.572896	0.722	0.254	8.30398e-197
Rnasek	2.3321e-198	0.572332	0.726	0.261	4.11686e-194
Ran	1.34952e-191	0.571284	0.678	0.227	2.3823e-187
Eif3c	3.98022e-173	0.570593	0.809	0.366	7.02628e-169
Txndc17	1.03458e-201	0.570327	0.68	0.22	1.82634e-197
Ssr4	1.3577e-199	0.570197	0.616	0.173	2.39676e-195
Snrpb	1.67631e-189	0.569794	0.729	0.273	2.95919e-185
Rflnb	3.42434e-135	0.568416	0.856	0.472	6.04499e-131
Gas5	1.10156e-191	0.568371	0.666	0.218	1.94459e-187
Atp5k	1.43128e-199	0.566997	0.766	0.296	2.52664e-195
Ndufb5	7.78435e-206	0.563952	0.642	0.187	1.37417e-201
Ubc	1.43807e-94	0.563815	0.96	0.743	2.53862e-90
Mrpl20	1.45047e-204	0.563743	0.599	0.152	2.56051e-200
Dpm3	5.33015e-214	0.563635	0.699	0.225	9.40931e-210
Snrpf	3.54788e-207	0.562535	0.68	0.214	6.26307e-203
Fkbp3	1.85213e-188	0.562503	0.661	0.216	3.26957e-184
4430402I18Rik	1.87439e-179	0.562392	0.484	0.096	3.30886e-175
D8Ertd738e	3.11696e-198	0.562077	0.711	0.247	5.50237e-194
Atp6v1f	8.27288e-207	0.562074	0.713	0.244	1.46041e-202
Selenok	6.57223e-149	0.561615	0.859	0.456	1.1602e-144
Rab2a	1.03142e-191	0.561422	0.807	0.345	1.82076e-187
Mpc1	1.01583e-189	0.561055	0.632	0.193	1.79325e-185
Ppp1ca	1.19687e-193	0.558047	0.717	0.258	2.11284e-189
Ddah1	1.03706e-169	0.55766	0.673	0.245	1.83072e-165
Taf10	6.85898e-191	0.556467	0.579	0.149	1.21082e-186
Rnd1	1.81922e-129	0.555919	0.358	0.056	3.21148e-125
Cox7b	6.10326e-159	0.555777	0.625	0.216	1.07741e-154
Cracr2b	3.41597e-201	0.555538	0.617	0.174	6.03021e-197
Mrps24	2.20659e-233	0.553032	0.584	0.125	3.8953e-229
1810058I24Rik	8.28091e-201	0.552079	0.568	0.137	1.46183e-196
Vdac2	3.87941e-197	0.551694	0.717	0.256	6.84832e-193
Apoe	9.06951e-50	0.551374	0.855	0.645	1.60104e-45
Anp32b	1.71821e-181	0.549897	0.696	0.252	3.03315e-177
Odc1	3.98961e-79	0.549552	0.309	0.075	7.04285e-75
Psmb6	5.63838e-220	0.549073	0.669	0.2	9.95344e-216
Tmem14c	4.96316e-224	0.548807	0.666	0.19	8.76147e-220
Rexo2	4.202e-184	0.547506	0.696	0.252	7.41778e-180
Bnip2	1.26742e-159	0.546771	0.887	0.479	2.23737e-155
Romo1	2.1084e-215	0.545569	0.665	0.199	3.72196e-211
Cyb5a	1.19628e-193	0.544523	0.674	0.224	2.1118e-189
4930523C07Rik	8.76093e-178	0.544433	0.67	0.236	1.54657e-173
Lamtor5	7.73479e-209	0.544208	0.631	0.176	1.36542e-204
Ctsz	2.7791e-205	0.541534	0.542	0.116	4.90595e-201
Ndufs6	8.17403e-217	0.541479	0.683	0.213	1.44296e-212
Ndufa2	3.964e-202	0.540798	0.758	0.291	6.99765e-198
Akr1c14	4.34391e-164	0.539488	0.613	0.206	7.66831e-160
Ppa1	4.72828e-153	0.539296	0.361	0.037	8.34684e-149
Vim	1.54947e-71	0.537812	0.924	0.692	2.73527e-67
Pkig	8.05307e-189	0.537569	0.615	0.183	1.42161e-184
Emcn	7.84777e-112	0.537358	0.964	0.713	1.38537e-107
Ndufb3	9.67129e-207	0.536754	0.671	0.215	1.70727e-202
Ndufb4	2.79661e-185	0.536487	0.701	0.256	4.93686e-181
Tpm3	3.03139e-150	0.535856	0.865	0.465	5.35132e-146
Ndufa1	7.61615e-211	0.535553	0.68	0.218	1.34448e-206
Psma2	9.85757e-195	0.535487	0.704	0.25	1.74016e-190
Tomm20	5.78826e-204	0.534421	0.684	0.225	1.0218e-199
Cox17	6.09167e-198	0.534037	0.703	0.245	1.07536e-193
Adgrl3	4.83602e-186	0.532153	0.619	0.189	8.53702e-182
Sh3bgrl	3.35733e-136	0.53205	0.836	0.446	5.9267e-132
Sgk1	6.08595e-133	0.531924	0.649	0.268	1.07435e-128
Gimap6	8.2128e-169	0.531621	0.821	0.388	1.4498e-164
Pdcd5	3.21613e-189	0.531193	0.603	0.173	5.67744e-185
Fermt2	9.74637e-130	0.530989	0.92	0.577	1.72053e-125
Myo1e	4.75527e-181	0.530955	0.666	0.233	8.39448e-177
Bag1	9.7686e-202	0.529689	0.584	0.152	1.72445e-197
Sumo1	5.7785e-203	0.52944	0.639	0.188	1.02008e-198
Spcs1	3.54237e-209	0.529361	0.572	0.137	6.25334e-205
Atp5f1	5.43714e-204	0.527004	0.749	0.283	9.59818e-200
Gpi1	3.6628e-161	0.526764	0.703	0.283	6.46593e-157
Psme1	7.8984e-173	0.526246	0.774	0.339	1.3943e-168
Ndufc2	2.45409e-199	0.526003	0.774	0.312	4.33221e-195
Ctsl	2.03669e-181	0.524103	0.796	0.351	3.59537e-177
Psmb2	4.04934e-207	0.523349	0.636	0.184	7.14829e-203
Ndufb11	4.42478e-179	0.523192	0.733	0.291	7.81106e-175
Hras	3.98557e-191	0.523074	0.528	0.119	7.03573e-187
Tbca	7.48495e-213	0.522452	0.673	0.211	1.32132e-208
Scp2	3.36475e-180	0.522379	0.734	0.292	5.93979e-176
Ndufb8	8.65242e-196	0.521423	0.666	0.22	1.52741e-191
Abcg1	3.10742e-159	0.520986	0.507	0.131	5.48552e-155
Mrpl52	3.70298e-181	0.520008	0.538	0.135	6.53688e-177
Pdap1	9.55557e-186	0.518935	0.72	0.276	1.68685e-181
Dnaja1	8.6591e-121	0.518179	0.878	0.525	1.52859e-116
Lrrfip1	8.32548e-165	0.51784	0.542	0.15	1.4697e-160
Srsf9	2.63955e-214	0.516915	0.613	0.167	4.6596e-210
Rtraf	1.51372e-170	0.516578	0.589	0.182	2.67216e-166
Arpp19	3.73752e-189	0.516557	0.738	0.288	6.59785e-185
Psma5	1.52912e-193	0.516257	0.548	0.131	2.69935e-189
Eif3h	6.67205e-211	0.516046	0.695	0.235	1.17782e-206
Set	2.31051e-164	0.515978	0.769	0.343	4.07875e-160
Lamc1	1.26796e-130	0.514157	0.637	0.264	2.23832e-126
Esd	1.70077e-189	0.51363	0.557	0.142	3.00237e-185
Metap2	4.17466e-193	0.512611	0.785	0.327	7.36952e-189
Eif3k	1.3779e-197	0.512488	0.696	0.246	2.43241e-193
Gabarap	3.38657e-181	0.510054	0.767	0.325	5.97832e-177
Lsm4	2.29363e-188	0.509692	0.444	0.067	4.04895e-184
Vwa1	3.9451e-102	0.509169	0.975	0.76	6.96428e-98
Cycs	6.24758e-188	0.507835	0.534	0.127	1.10289e-183
Snrpd2	3.04131e-201	0.506703	0.63	0.189	5.36883e-197
Lxn	8.13872e-164	0.506699	0.444	0.083	1.43673e-159
Polr2k	1.8418e-219	0.506693	0.574	0.134	3.25132e-215
Thoc7	2.90794e-174	0.506501	0.556	0.157	5.13339e-170
Mrps21	1.9926e-199	0.50583	0.59	0.158	3.51754e-195
Tagln2	1.00266e-132	0.505788	0.798	0.411	1.76999e-128
Sparcl1	6.49931e-93	0.504528	0.995	0.902	1.14732e-88
Ptms	3.92406e-117	0.502325	0.878	0.532	6.92715e-113
Nop10	3.48941e-210	0.502189	0.597	0.157	6.15985e-206
Dbi	1.84563e-201	0.502172	0.72	0.258	3.25809e-197
Capg	6.09544e-162	0.501725	0.454	0.094	1.07603e-157
Timm13	5.67563e-204	0.500873	0.602	0.165	1.00192e-199
Kctd12b	1.33389e-136	0.500363	0.676	0.29	2.35472e-132
Crim1	7.53346e-128	0.499294	0.809	0.433	1.32988e-123
Eef1d	6.89672e-205	0.497736	0.631	0.19	1.21748e-200
Msn	2.57472e-114	0.497497	0.93	0.622	4.54515e-110
Dctn3	1.4136e-203	0.497383	0.567	0.141	2.49543e-199
Ctla2b	2.77306e-144	0.496664	0.502	0.142	4.89528e-140
Tle5	1.48379e-156	0.496144	0.782	0.363	2.61934e-152
Psmb8	2.09077e-168	0.496056	0.569	0.174	3.69084e-164
Ndufa5	8.02643e-220	0.495921	0.657	0.197	1.41691e-215
Gstm2	8.99017e-160	0.495491	0.436	0.085	1.58703e-155
Ywhab	1.12927e-119	0.495328	0.876	0.525	1.99349e-115
Dnajc8	1.67172e-176	0.49482	0.755	0.317	2.95108e-172
Cox6a1	1.908e-167	0.494713	0.759	0.327	3.3682e-163
Prdm1	2.35155e-148	0.494118	0.482	0.127	4.15119e-144
Lama4	7.75929e-119	0.49318	0.665	0.307	1.36975e-114
Ppp1r14b	8.43585e-152	0.493091	0.438	0.091	1.48918e-147
Lysmd2	6.54594e-207	0.492566	0.53	0.115	1.15556e-202
Ndufb7	1.3111e-186	0.492378	0.752	0.307	2.31449e-182
Fam174a	1.12235e-192	0.491761	0.611	0.181	1.98129e-188
Ndufa11	4.83592e-198	0.491475	0.647	0.206	8.53686e-194
Ism1	7.20902e-192	0.488743	0.604	0.182	1.27261e-187
Morf4l1	9.8313e-118	0.487923	0.926	0.609	1.73552e-113
Tomm6	5.09859e-194	0.48726	0.673	0.231	9.00054e-190
Psme2	3.70227e-192	0.486987	0.594	0.172	6.53561e-188
Eif5a	2.226e-180	0.486862	0.74	0.301	3.92955e-176
Zcrb1	9.78618e-196	0.486754	0.635	0.199	1.72755e-191
Ctnnbip1	5.95869e-184	0.486306	0.657	0.228	1.05189e-179
Rpl4	5.0388e-127	0.486096	0.859	0.493	8.895e-123
Tmem160	1.51247e-216	0.485167	0.609	0.164	2.66996e-212
Cdc42	7.97728e-116	0.484505	0.935	0.629	1.40823e-111
Mrpl34	2.83201e-177	0.483428	0.449	0.079	4.99934e-173
Pfdn1	5.78266e-192	0.483214	0.628	0.199	1.02081e-187
Auts2	1.36844e-163	0.483095	0.569	0.178	2.4157e-159
Isg15	2.07193e-116	0.482819	0.602	0.255	3.65757e-112
Actn4	7.93534e-114	0.482304	0.936	0.634	1.40083e-109
Arf5	1.32605e-160	0.481989	0.746	0.329	2.34088e-156
Psmd8	4.35448e-191	0.481786	0.592	0.17	7.68696e-187
Wwtr1	1.99756e-138	0.481677	0.895	0.526	3.52629e-134
Dync1i2	1.63311e-131	0.481361	0.852	0.483	2.88293e-127
H3f3a	4.51866e-88	0.480727	0.963	0.768	7.97678e-84
Commd1	6.55547e-187	0.480436	0.546	0.142	1.15724e-182
Cnpy2	1.25076e-203	0.480029	0.547	0.13	2.20797e-199
Tomm22	6.13857e-190	0.47995	0.528	0.122	1.08364e-185
Mgst3	9.50261e-165	0.479324	0.396	0.056	1.6775e-160
Nol7	4.26998e-186	0.479057	0.695	0.261	7.53779e-182
Ndufb10	1.01231e-180	0.477575	0.617	0.198	1.78702e-176
Tmem50a	9.52858e-161	0.475295	0.768	0.35	1.68208e-156
Rap1a	3.57778e-161	0.475262	0.812	0.398	6.31585e-157
Selenom	4.65803e-168	0.473995	0.642	0.229	8.22283e-164
Crlf2	5.72645e-146	0.473766	0.375	0.058	1.01089e-141
Tomm5	9.55765e-181	0.473079	0.448	0.076	1.68721e-176
Aurkaip1	6.04796e-185	0.472505	0.532	0.134	1.06765e-180
Mpc2	3.04868e-183	0.471881	0.563	0.156	5.38184e-179
Atp5b	2.30603e-142	0.470911	0.845	0.454	4.07083e-138
Ncl	7.52543e-137	0.468567	0.87	0.493	1.32846e-132
Trim16	1.85399e-156	0.468427	0.544	0.167	3.27284e-152
Uqcc2	4.24613e-169	0.468133	0.704	0.285	7.49569e-165
Denr	5.4384e-181	0.46802	0.559	0.153	9.6004e-177
Map1lc3a	1.55558e-182	0.46677	0.653	0.228	2.74606e-178
Paip2	3.41244e-160	0.466533	0.747	0.333	6.02398e-156
Endod1	7.14448e-153	0.46626	0.531	0.161	1.26122e-148
BC031181	2.55768e-195	0.465595	0.636	0.206	4.51507e-191
Tbcb	1.36457e-185	0.463597	0.538	0.138	2.40888e-181
Psmb3	8.9664e-193	0.463581	0.659	0.227	1.58284e-188
Hspe1	5.85212e-185	0.463391	0.52	0.125	1.03307e-180
Nbdy	1.36062e-176	0.462208	0.499	0.114	2.4019e-172
Ndufa6	1.08694e-193	0.4622	0.71	0.27	1.91877e-189
Ubxn1	1.83393e-171	0.461579	0.686	0.267	3.23743e-167
Nrp2	5.2697e-118	0.460928	0.508	0.177	9.30261e-114
Sptssa	2.99338e-187	0.460812	0.665	0.234	5.28421e-183
Serpinb6a	1.70955e-166	0.460514	0.695	0.279	3.01787e-162
Lamtor2	2.10648e-196	0.459562	0.611	0.185	3.71856e-192
Psmb1	1.08481e-193	0.459168	0.749	0.304	1.91501e-189
Psmb5	2.44514e-200	0.458849	0.668	0.225	4.3164e-196
Rwdd1	2.45677e-200	0.458208	0.623	0.194	4.33694e-196
Higd1a	1.79968e-177	0.457793	0.595	0.188	3.17697e-173
Cldn5	5.37851e-91	0.45577	0.997	0.969	9.49468e-87
Ndufb6	6.89079e-191	0.455756	0.469	0.09	1.21643e-186
Mrps5	3.11479e-164	0.455684	0.534	0.152	5.49853e-160
Polr2c	9.44809e-198	0.455137	0.538	0.131	1.66787e-193
Tmed10	8.15914e-137	0.453854	0.87	0.496	1.44033e-132
Gabarapl1	4.16793e-150	0.453665	0.683	0.288	7.35764e-146
Cd34	5.64844e-96	0.45302	0.978	0.788	9.97119e-92
Rab5if	5.0523e-167	0.45275	0.478	0.113	8.91883e-163
Chmp4b	1.46563e-184	0.451826	0.568	0.163	2.58728e-180
Hprt	3.94353e-176	0.45071	0.763	0.336	6.96151e-172
Ndufab1	3.17667e-193	0.450204	0.574	0.161	5.60777e-189
Pebp1	2.83702e-200	0.449609	0.627	0.194	5.0082e-196
Nsa2	1.95409e-160	0.449592	0.665	0.261	3.44955e-156
Tax1bp3	6.60522e-174	0.44908	0.537	0.15	1.16602e-169
Vamp8	3.92151e-186	0.448723	0.572	0.164	6.92264e-182
Psmb4	4.98601e-196	0.44832	0.662	0.226	8.8018e-192
Nid2	8.12238e-130	0.44772	0.447	0.127	1.43384e-125
Ddx21	1.24876e-153	0.446643	0.557	0.181	2.20444e-149
Psma6	8.20453e-174	0.446284	0.646	0.234	1.44835e-169
Atp6v1e1	1.63457e-193	0.445343	0.684	0.248	2.8855e-189
Robo4	3.06737e-151	0.444619	0.882	0.495	5.41483e-147
Bsg	4.83859e-41	0.444345	0.998	0.998	8.54157e-37
Chmp5	1.27409e-190	0.443723	0.713	0.271	2.24914e-186
Plxna2	2.5901e-123	0.443311	0.868	0.517	4.5723e-119
Map1b	2.90044e-135	0.442933	0.501	0.155	5.12015e-131
Serbp1	8.17419e-121	0.442335	0.912	0.58	1.44299e-116
Vdac3	5.80397e-194	0.44165	0.665	0.233	1.02457e-189
Rhoj	9.69433e-138	0.441344	0.69	0.308	1.71134e-133
1810037I17Rik	1.59872e-159	0.441182	0.829	0.418	2.82223e-155
Ostf1	7.85706e-162	0.440449	0.789	0.378	1.38701e-157
Mrps14	4.27936e-196	0.439715	0.582	0.167	7.55436e-192
Rrbp1	2.07294e-118	0.437979	0.89	0.55	3.65936e-114
Cmpk1	1.53597e-175	0.437615	0.603	0.202	2.71145e-171
Coa3	2.15708e-187	0.43702	0.554	0.15	3.80789e-183
Vamp5	3.0798e-180	0.436746	0.533	0.144	5.43677e-176
Fis1	5.50244e-193	0.436725	0.652	0.22	9.71345e-189
Mtln	1.69228e-173	0.436185	0.474	0.105	2.98738e-169
Psma3	1.26353e-169	0.436115	0.762	0.342	2.23052e-165
Ywhae	9.85034e-125	0.43431	0.9	0.555	1.73888e-120
Ufc1	2.72305e-176	0.433803	0.499	0.122	4.807e-172
Nt5c	6.71963e-159	0.433555	0.377	0.053	1.18622e-154
Mbd2	3.53498e-193	0.432926	0.628	0.207	6.24031e-189
Eif3e	1.87368e-166	0.432698	0.696	0.286	3.3076e-162
Tspan13	6.52369e-86	0.432445	0.98	0.815	1.15163e-81
Uqcc3	8.45737e-172	0.432247	0.513	0.134	1.49298e-167
Fundc2	2.09169e-155	0.432205	0.487	0.129	3.69246e-151
Nme1	6.95067e-179	0.431141	0.498	0.12	1.227e-174
Ndfip1	9.84127e-177	0.430537	0.789	0.365	1.73728e-172
Lamtor4	1.38106e-180	0.430251	0.462	0.095	2.43799e-176
Trappc4	3.70215e-187	0.428908	0.505	0.12	6.5354e-183
Srgn	1.94116e-104	0.428324	0.933	0.644	3.42673e-100
Pdcd10	5.43552e-170	0.426348	0.692	0.281	9.59533e-166
Ramp2	3.09748e-77	0.42625	0.952	0.738	5.46797e-73
Uba52	1.21793e-169	0.425896	0.507	0.131	2.15001e-165
Pop5	6.54519e-200	0.425672	0.615	0.194	1.15542e-195
Grpel1	2.62298e-182	0.425275	0.494	0.114	4.63035e-178
Atp5o	4.45763e-176	0.42487	0.654	0.244	7.86905e-172
Tmco1	4.42886e-179	0.424171	0.799	0.373	7.81827e-175
Timm23	6.43584e-173	0.423811	0.442	0.086	1.13612e-168
Slc39a8	3.44113e-136	0.422845	0.823	0.444	6.07463e-132
Hmgn1	8.08584e-174	0.422651	0.669	0.259	1.42739e-169
Tmod2	2.60353e-130	0.421446	0.327	0.048	4.59601e-126
Abhd17a	5.00377e-179	0.421004	0.657	0.245	8.83315e-175
Ppm1l	1.12914e-164	0.420143	0.571	0.189	1.99327e-160
Eloc	9.26023e-163	0.419824	0.563	0.182	1.63471e-158
Mrfap1	9.15068e-185	0.419594	0.733	0.303	1.61537e-180
Rbx1	4.40398e-154	0.419592	0.798	0.396	7.77435e-150
Sfr1	2.20575e-172	0.418989	0.676	0.266	3.89381e-168
Tbrg1	2.46247e-172	0.418879	0.581	0.188	4.347e-168
Cx3cl1	1.91894e-151	0.418639	0.643	0.257	3.3875e-147
Snu13	2.39748e-203	0.418015	0.625	0.196	4.23227e-199
Ndufa12	6.55616e-197	0.417632	0.572	0.161	1.15736e-192
Glrx5	8.30031e-164	0.417484	0.429	0.087	1.46525e-159
Pitpna	1.55092e-166	0.41716	0.759	0.347	2.73784e-162
Fam57b	1.04898e-141	0.416937	0.352	0.054	1.85177e-137
Smco4	5.99382e-191	0.416672	0.608	0.196	1.05809e-186
Galnt1	9.44125e-144	0.415983	0.623	0.246	1.66666e-139
Snx6	8.12773e-190	0.415599	0.614	0.202	1.43479e-185
Ier3ip1	2.17866e-195	0.415449	0.633	0.214	3.846e-191
Eif3g	7.39719e-172	0.41454	0.506	0.135	1.30583e-167
Ctdspl	3.28499e-144	0.414146	0.346	0.046	5.799e-140
Tmem59	2.09922e-147	0.414027	0.857	0.469	3.70576e-143
Cnih4	1.29806e-176	0.413232	0.586	0.19	2.29147e-172
Bola2	2.61531e-161	0.412989	0.454	0.107	4.6168e-157
Rnaset2a	3.25307e-149	0.412453	0.39	0.07	5.74265e-145
Sept7	4.47116e-140	0.412389	0.867	0.492	7.89293e-136
Fyn	2.80791e-159	0.41207	0.525	0.162	4.9568e-155
Smad1	1.97455e-117	0.409922	0.573	0.237	3.48567e-113
Gpx4	1.92089e-120	0.409567	0.863	0.514	3.39094e-116
Atp6v0b	9.03489e-193	0.409492	0.721	0.287	1.59493e-188
Snx3	2.73829e-133	0.409109	0.849	0.48	4.8339e-129
Nars	8.37565e-183	0.409051	0.587	0.186	1.47855e-178
Cd320	4.34634e-174	0.408356	0.548	0.16	7.67259e-170
2610001J05Rik	1.19743e-169	0.407594	0.526	0.151	2.11382e-165
H2afv	3.19344e-180	0.40754	0.64	0.229	5.63738e-176
Commd3	6.70357e-164	0.407111	0.467	0.115	1.18338e-159
Hsbp1	1.83151e-194	0.407044	0.642	0.218	3.23317e-190
Cdc37	1.23002e-178	0.40704	0.632	0.225	2.17136e-174
Tm9sf3	2.75949e-105	0.40602	0.845	0.516	4.87133e-101
Micos13	4.91604e-188	0.405943	0.541	0.15	8.67829e-184
Fez2	3.10784e-167	0.405937	0.518	0.147	5.48626e-163
Gnas	2.80516e-91	0.405378	0.992	0.918	4.95196e-87
Crem	2.62572e-165	0.404927	0.437	0.095	4.63519e-161
Ndufs4	3.68001e-187	0.403959	0.545	0.154	6.49633e-183
Rnaseh2c	2.42851e-162	0.403708	0.513	0.147	4.28706e-158
Atp6v0c	6.46951e-174	0.403629	0.764	0.348	1.14206e-169
Slirp	3.59901e-166	0.403587	0.439	0.093	6.35333e-162
Gtf2h5	1.47801e-177	0.403454	0.598	0.199	2.60913e-173
Prr13	1.91461e-145	0.403274	0.403	0.084	3.37986e-141
Calr	5.17367e-118	0.402946	0.839	0.491	9.13308e-114
Bag2	5.88739e-131	0.402773	0.32	0.045	1.0393e-126
Cetn3	1.27794e-204	0.400848	0.713	0.271	2.25595e-200
Prdx4	3.09402e-147	0.400728	0.403	0.084	5.46188e-143
Mrps33	4.70697e-173	0.400546	0.566	0.178	8.30921e-169
Fam129a	6.75304e-130	0.400529	0.525	0.182	1.19211e-125
Nudc	1.60909e-200	0.400212	0.566	0.155	2.84052e-196
Cct2	3.75498e-177	0.400063	0.602	0.205	6.62867e-173
Id1	3.53966e-69	0.399972	0.882	0.632	6.24856e-65
Psenen	1.06113e-186	0.399825	0.612	0.202	1.87321e-182
Bok	1.37926e-119	0.399764	0.397	0.104	2.43481e-115
Ercc1	3.54462e-141	0.399539	0.316	0.032	6.25733e-137
Txnl1	4.68014e-165	0.399343	0.607	0.219	8.26186e-161
Ube2s	5.04914e-179	0.398604	0.555	0.168	8.91325e-175
Sri	2.17351e-173	0.398377	0.781	0.364	3.83691e-169
Rnaset2b	5.34183e-163	0.398347	0.462	0.112	9.42994e-159
Mien1	2.40678e-170	0.397848	0.414	0.073	4.24868e-166
Hmg20b	2.08528e-167	0.397617	0.645	0.249	3.68114e-163
Tshz2	1.9702e-138	0.397321	0.817	0.44	3.478e-134
Arpc5l	1.00366e-183	0.397293	0.529	0.147	1.77175e-179
Rala	1.52685e-168	0.397161	0.607	0.217	2.69534e-164
Imp3	4.57195e-175	0.396783	0.492	0.123	8.07087e-171
Psmd7	3.24529e-192	0.396461	0.676	0.247	5.72892e-188
Fam162a	8.18607e-169	0.395955	0.411	0.073	1.44509e-164
Snrpd3	4.06311e-184	0.395904	0.586	0.184	7.17261e-180
Rnf7	1.22306e-195	0.395213	0.631	0.21	2.15906e-191
Sar1b	4.69761e-176	0.394942	0.501	0.129	8.29269e-172
Enpp2	3.71679e-127	0.394834	0.652	0.3	6.56125e-123
Chchd1	1.92806e-161	0.393962	0.457	0.11	3.40361e-157
Tsc22d1	3.94416e-60	0.3939	0.978	0.856	6.96263e-56
Tnfaip1	1.17717e-145	0.393352	0.753	0.366	2.07806e-141
Drap1	1.28033e-182	0.393332	0.605	0.203	2.26017e-178
Hnrnpa0	3.10799e-143	0.393019	0.837	0.457	5.48654e-139
Ssb	2.2373e-160	0.392848	0.812	0.409	3.9495e-156
Cfdp1	1.02775e-181	0.392809	0.566	0.174	1.81429e-177
Serpinb6b	5.27025e-134	0.391908	0.459	0.135	9.30358e-130
Cisd1	6.90755e-179	0.391512	0.514	0.135	1.21939e-174
Ssr2	9.65754e-157	0.391239	0.48	0.13	1.70485e-152
Polr2j	3.86306e-177	0.390287	0.475	0.112	6.81945e-173
Hmgn5	1.20224e-122	0.389496	0.35	0.069	2.12232e-118
Sema6d	9.12983e-117	0.389422	0.438	0.139	1.61169e-112
Sec11c	5.45624e-162	0.38892	0.582	0.2	9.63189e-158
Abracl	6.56156e-137	0.388836	0.35	0.057	1.15831e-132
Syf2	4.74812e-186	0.388625	0.707	0.284	8.38186e-182
Ndufa3	9.15393e-200	0.38847	0.714	0.278	1.61594e-195
Cenpb	4.86578e-168	0.387475	0.669	0.269	8.58956e-164
Eif3i	5.73403e-171	0.387261	0.483	0.123	1.01223e-166
Smim11	6.38921e-178	0.386527	0.521	0.141	1.12789e-173
Cnn3	2.5509e-154	0.386129	0.649	0.265	4.50311e-150
Txn2	1.95057e-174	0.38592	0.561	0.175	3.44334e-170
Ubxn2a	8.08441e-185	0.38587	0.62	0.216	1.42714e-180
Spaar	8.13544e-147	0.384867	0.513	0.165	1.43615e-142
Hnrnpab	1.95354e-180	0.384779	0.729	0.31	3.44859e-176
Ddrgk1	2.47985e-193	0.38444	0.637	0.218	4.37767e-189
Sec11a	3.41758e-198	0.384389	0.506	0.121	6.03306e-194
Cald1	1.06963e-155	0.38418	0.577	0.206	1.88821e-151
Rbm8a	3.02861e-205	0.382864	0.654	0.226	5.3464e-201
Mif	2.30359e-154	0.382855	0.496	0.143	4.06652e-150
Nfib	1.28797e-79	0.382538	0.968	0.767	2.27366e-75
Tln1	8.5626e-151	0.381668	0.806	0.416	1.51156e-146
Dusp1	1.08318e-82	0.380795	0.827	0.531	1.91214e-78
Limch1	1.31701e-113	0.380653	0.888	0.562	2.32491e-109
Eif3m	3.21211e-190	0.38039	0.56	0.164	5.67034e-186
Srp9	4.31852e-182	0.380024	0.625	0.22	7.62349e-178
Rnf130	3.93402e-214	0.379845	0.674	0.235	6.94472e-210
Aimp1	3.19608e-164	0.379364	0.53	0.163	5.64205e-160
Llph	1.55919e-157	0.378806	0.519	0.161	2.75243e-153
Lsm6	2.8101e-175	0.378529	0.513	0.144	4.96067e-171
LTO1	1.3718e-142	0.378342	0.397	0.086	2.42163e-138
Glrx3	1.27859e-180	0.378305	0.526	0.148	2.25709e-176
Sh3glb1	7.3526e-101	0.378117	0.933	0.649	1.29795e-96
Tmem223	1.02107e-163	0.377819	0.445	0.104	1.8025e-159
Pgls	2.76936e-168	0.37646	0.498	0.138	4.88875e-164
Ywhah	6.26679e-154	0.376034	0.72	0.329	1.10628e-149
Ciao2b	4.55269e-165	0.375599	0.429	0.091	8.03686e-161
Npdc1	7.93642e-147	0.375305	0.441	0.112	1.40102e-142
Ndufb2	2.65394e-190	0.375064	0.581	0.18	4.685e-186
Mrpl53	5.17423e-178	0.374502	0.463	0.107	9.13407e-174
Gnb2	2.31381e-157	0.37419	0.822	0.425	4.08457e-153
Abcf1	5.47005e-184	0.374108	0.648	0.239	9.65628e-180
Sf3b6	6.1069e-183	0.373943	0.58	0.184	1.07805e-178
Clec1a	4.30884e-97	0.373857	0.335	0.086	7.6064e-93
Depp1	1.73161e-91	0.373767	0.301	0.07	3.05681e-87
Nostrin	1.63951e-105	0.373231	0.897	0.588	2.89423e-101
Cwc15	2.56905e-197	0.371851	0.661	0.24	4.53514e-193
Psma4	5.87384e-189	0.371407	0.665	0.248	1.03691e-184
Itm2c	6.39997e-117	0.371156	0.633	0.296	1.12979e-112
Adh5	4.24609e-163	0.371146	0.487	0.131	7.49562e-159
Tmbim4	1.39526e-182	0.370834	0.559	0.173	2.46305e-178
Fam104a	2.17331e-167	0.370337	0.486	0.13	3.83654e-163
Fam3c	5.61996e-168	0.37031	0.505	0.146	9.92092e-164
Eif3f	1.04232e-170	0.370288	0.707	0.301	1.84e-166
Trir	2.9273e-181	0.370009	0.646	0.241	5.16757e-177
Nenf	4.26604e-189	0.369859	0.636	0.223	7.53085e-185
Hypk	1.24829e-180	0.36934	0.486	0.116	2.20361e-176
Gm10076	6.45676e-159	0.369078	0.384	0.067	1.13981e-154
Emc7	2.5739e-179	0.36888	0.67	0.264	4.5437e-175
Sarnp	2.96199e-190	0.368464	0.546	0.161	5.22881e-186
Mydgf	1.57259e-177	0.367502	0.51	0.14	2.77609e-173
Saraf	3.62121e-179	0.367179	0.73	0.313	6.39252e-175
Pcp4l1	1.48673e-94	0.366362	0.91	0.624	2.62452e-90
Manf	3.26148e-176	0.366098	0.541	0.164	5.75749e-172
Vps28	1.8449e-177	0.36357	0.547	0.165	3.25681e-173
Polr2f	4.0949e-167	0.363038	0.497	0.14	7.22873e-163
Polr2g	1.45351e-180	0.36292	0.476	0.112	2.56588e-176
Med28	4.72186e-161	0.362083	0.513	0.154	8.33551e-157
Bola3	1.13098e-156	0.361999	0.452	0.114	1.99651e-152
Rtl8b	6.74416e-151	0.361966	0.445	0.114	1.19055e-146
Hint2	2.4877e-162	0.361731	0.452	0.111	4.39153e-158
Sdhb	2.40567e-159	0.361682	0.466	0.121	4.24672e-155
Capns1	2.12069e-166	0.36104	0.784	0.382	3.74366e-162
Scand1	1.48925e-152	0.360975	0.466	0.125	2.62898e-148
Arhgap10	2.38404e-127	0.360699	0.302	0.041	4.20855e-123
Cenpx	5.8482e-148	0.360613	0.448	0.118	1.03238e-143
Guk1	1.53072e-171	0.360608	0.447	0.101	2.70218e-167
Ostc	3.98879e-179	0.360427	0.538	0.157	7.04141e-175
Selenos	1.06666e-153	0.360274	0.445	0.112	1.88297e-149
Pgam1	1.07528e-173	0.359746	0.514	0.148	1.89819e-169
Rex1bd	1.21395e-158	0.359592	0.444	0.112	2.14299e-154
Naa38	8.40865e-158	0.359575	0.435	0.102	1.48438e-153
Psmc5	1.75707e-178	0.359551	0.537	0.158	3.10176e-174
Anp32a	2.00095e-134	0.359378	0.823	0.456	3.53228e-130
0610012G03Rik	1.66349e-198	0.358742	0.519	0.131	2.93656e-194
Pdcd4	1.55238e-167	0.358321	0.512	0.151	2.74041e-163
Mrpl42	1.9288e-152	0.358148	0.437	0.108	3.40491e-148
Psmd12	3.93802e-176	0.357692	0.549	0.172	6.95179e-172
Cct5	2.69585e-180	0.357178	0.584	0.197	4.75898e-176
Chmp3	6.48094e-157	0.355762	0.686	0.3	1.14408e-152
Cacybp	1.1817e-167	0.355566	0.47	0.124	2.08605e-163
Smarca2	1.49481e-99	0.355462	0.887	0.584	2.63879e-95
Marc2	9.72143e-182	0.355282	0.708	0.296	1.71612e-177
Pnrc1	7.75493e-149	0.354448	0.688	0.309	1.36898e-144
Higd2a	4.00111e-197	0.354351	0.601	0.195	7.06317e-193
Zfp36	6.17091e-94	0.354071	0.535	0.241	1.08935e-89
Timm17a	3.93999e-174	0.353824	0.467	0.113	6.95527e-170
Banf1	9.82378e-171	0.353736	0.49	0.134	1.73419e-166
Zmat2	5.7894e-187	0.353714	0.559	0.171	1.022e-182
Mrpl41	9.76532e-140	0.353625	0.39	0.087	1.72387e-135
Iscu	2.26432e-171	0.353489	0.533	0.165	3.99721e-167
Gnb4	2.46212e-127	0.353064	0.643	0.293	4.34638e-123
Cltb	1.46052e-161	0.352348	0.648	0.262	2.57826e-157
Myh10	8.4611e-119	0.352001	0.615	0.281	1.49364e-114
Commd6	1.3744e-146	0.351047	0.425	0.107	2.42623e-142
BC028528	3.23469e-155	0.350728	0.756	0.365	5.7102e-151
Eid1	8.33565e-176	0.350376	0.612	0.224	1.47149e-171
Lmna	8.61372e-151	0.350205	0.456	0.125	1.52058e-146
Cetn2	1.41146e-170	0.349334	0.511	0.146	2.49164e-166
Mrpl36	1.3479e-159	0.348923	0.418	0.087	2.37945e-155
Tm2d1	5.04505e-152	0.348386	0.399	0.084	8.90603e-148
Hspa5	1.39796e-127	0.348246	0.824	0.467	2.46781e-123
Snrnp27	1.84196e-146	0.347794	0.509	0.165	3.25161e-142
Mrpl57	2.09528e-155	0.347368	0.38	0.071	3.6988e-151
Acp1	5.33349e-175	0.346831	0.471	0.117	9.41521e-171
Arf4	1.25337e-159	0.346294	0.647	0.263	2.21258e-155
Mrpl23	3.44644e-146	0.346291	0.391	0.083	6.084e-142
Eif6	1.12317e-175	0.346053	0.44	0.096	1.98273e-171
Med10	2.58432e-151	0.344904	0.431	0.105	4.56209e-147
Kdr	7.90337e-61	0.344883	0.982	0.842	1.39518e-56
Pon2	4.00374e-167	0.344259	0.747	0.349	7.06781e-163
Eif5b	3.23178e-152	0.344257	0.707	0.325	5.70507e-148
Dek	1.66802e-163	0.344193	0.727	0.333	2.94455e-159
Ube2l3	3.79617e-194	0.343993	0.665	0.254	6.70137e-190
Mrps18c	3.26453e-168	0.342897	0.449	0.105	5.76288e-164
Ndufv2	3.58173e-176	0.342867	0.522	0.156	6.32283e-172
Wdr83os	6.48666e-164	0.342345	0.467	0.124	1.14509e-159
Crip1	4.41662e-128	0.341745	0.663	0.313	7.79666e-124
Mrpl51	2.85561e-163	0.341738	0.486	0.138	5.041e-159
4921524J17Rik	7.63647e-168	0.341465	0.491	0.141	1.34807e-163
Ifnar2	1.74153e-142	0.341228	0.857	0.488	3.07432e-138
Tm2d2	6.97499e-171	0.340855	0.456	0.11	1.2313e-166
Mrpl17	5.90179e-163	0.340775	0.425	0.096	1.04184e-158
Sf3b5	1.05437e-165	0.3405	0.458	0.116	1.86127e-161
Trappc3	9.69017e-170	0.340056	0.442	0.103	1.71061e-165
Zc3h15	5.86232e-187	0.339526	0.587	0.197	1.03488e-182
Agpat5	3.77301e-141	0.339267	0.413	0.103	6.6605e-137
Polr2e	2.76961e-157	0.338936	0.479	0.137	4.88919e-153
Saysd1	5.28203e-146	0.338812	0.361	0.064	9.32437e-142
Bcap31	1.09285e-170	0.338708	0.601	0.222	1.92921e-166
Cdc26	7.37974e-174	0.338524	0.503	0.144	1.30274e-169
Nsmce1	3.83087e-142	0.338055	0.418	0.105	6.76263e-138
Pmepa1	9.24648e-76	0.337715	0.673	0.398	1.63228e-71
Crip2	4.27375e-99	0.337499	0.934	0.656	7.54445e-95
Trp53	5.90937e-162	0.33743	0.497	0.148	1.04318e-157
Skp1a	9.90784e-155	0.337234	0.739	0.35	1.74903e-150
Mrpl18	6.22795e-157	0.336924	0.416	0.092	1.09942e-152
Ndufs8	1.80856e-162	0.336686	0.453	0.111	3.19265e-158
Atraid	1.44796e-174	0.336633	0.53	0.161	2.55609e-170
Rtl8a	1.56313e-160	0.336323	0.622	0.248	2.75939e-156
Eif1b	2.20289e-174	0.335638	0.551	0.181	3.88877e-170
Sertad1	1.15138e-111	0.335431	0.337	0.075	2.03252e-107
Rer1	1.00644e-161	0.335103	0.56	0.197	1.77668e-157
Psmd6	5.39233e-167	0.335085	0.458	0.112	9.51907e-163
Supt4a	2.70875e-181	0.335076	0.475	0.12	4.78176e-177
Psmc4	7.29525e-182	0.334922	0.533	0.157	1.28783e-177
Arhgef7	1.03619e-131	0.334859	0.463	0.149	1.82919e-127
Ndufa8	2.26961e-183	0.334308	0.576	0.19	4.00654e-179
Psmc3	1.9772e-170	0.334116	0.663	0.269	3.49035e-166
Pet100	1.65672e-155	0.333771	0.493	0.15	2.9246e-151
Snf8	9.64707e-176	0.33361	0.425	0.09	1.703e-171
Suclg1	1.39181e-187	0.333525	0.509	0.14	2.45696e-183
Sec62	1.30742e-122	0.333505	0.909	0.58	2.30798e-118
Nes	4.80757e-98	0.33343	0.872	0.572	8.48681e-94
Mrpl54	1.24942e-147	0.333395	0.369	0.072	2.20559e-143
Chrac1	2.81345e-145	0.332759	0.388	0.085	4.96659e-141
Tmem258	7.73839e-149	0.332454	0.416	0.101	1.36606e-144
Dync1li2	4.71619e-170	0.332326	0.67	0.278	8.3255e-166
Gspt1	3.90429e-166	0.331864	0.554	0.189	6.89224e-162
Adamts1	9.38076e-80	0.330912	0.61	0.325	1.65599e-75
Ssu72	4.8742e-167	0.33055	0.612	0.231	8.60442e-163
Hspd1	1.15005e-181	0.330499	0.565	0.182	2.03018e-177
Arf1	2.37123e-157	0.330157	0.824	0.437	4.18594e-153
Pde4b	1.62798e-160	0.329969	0.507	0.158	2.87387e-156
Mdh2	3.19414e-166	0.328513	0.553	0.189	5.63862e-162
Clec14a	3.41475e-117	0.328206	0.706	0.367	6.02806e-113
Cdkn2b	8.80615e-148	0.328143	0.42	0.107	1.55455e-143
Ly6a	4.7661e-41	0.327648	0.978	0.885	8.4136e-37
Slc25a3	8.47393e-163	0.327522	0.776	0.379	1.4959e-158
Card19	1.19763e-154	0.327522	0.437	0.11	2.11418e-150
Spcs2	5.41986e-199	0.326981	0.696	0.28	9.56769e-195
Ube2m	4.48562e-179	0.326642	0.491	0.137	7.91847e-175
Lamp1	1.88809e-134	0.326083	0.845	0.487	3.33305e-130
Kctd17	1.63697e-156	0.325733	0.407	0.093	2.88974e-152
Fkbp2	1.53804e-128	0.325382	0.412	0.114	2.7151e-124
Sugt1	1.89863e-180	0.325338	0.606	0.217	3.35165e-176
Churc1	5.27024e-149	0.324955	0.389	0.082	9.30355e-145
Med21	3.67472e-163	0.324355	0.448	0.117	6.48698e-159
Ptp4a3	2.18852e-160	0.323363	0.627	0.254	3.86339e-156
Cox14	1.90119e-179	0.323141	0.497	0.136	3.35617e-175
Gpr85	1.5365e-110	0.32274	0.311	0.062	2.71239e-106
Uqcrc2	8.23719e-185	0.322404	0.595	0.206	1.45411e-180
Orai1	1.69725e-150	0.322279	0.456	0.132	2.99616e-146
Arpc4	5.18484e-161	0.321572	0.572	0.208	9.15279e-157
Cct6a	5.70572e-183	0.321327	0.646	0.253	1.00723e-178
Anapc13	1.31181e-138	0.31914	0.428	0.119	2.31574e-134
Tmem134	4.21547e-181	0.318934	0.458	0.11	7.44156e-177
Nr4a1	2.00312e-62	0.318933	0.388	0.174	3.53611e-58
Mrpl58	6.11153e-146	0.318809	0.354	0.062	1.07887e-141
Klf2	2.08588e-26	0.31869	0.914	0.785	3.68221e-22
Plod1	5.41463e-144	0.318647	0.496	0.167	9.55844e-140
Flna	4.70394e-118	0.318448	0.551	0.233	8.30387e-114
Tprgl	3.90383e-159	0.318329	0.682	0.303	6.89144e-155
Snapc5	1.59063e-160	0.317679	0.453	0.119	2.80794e-156
Ndufv3	1.9017e-185	0.317346	0.602	0.211	3.35707e-181
Timm8b	1.9013e-160	0.317136	0.445	0.115	3.35637e-156
Dnajb11	2.70183e-186	0.317053	0.544	0.167	4.76954e-182
Ybx3	3.43411e-151	0.316926	0.717	0.339	6.06223e-147
Gemin7	1.65168e-142	0.316693	0.4	0.096	2.91572e-138
Phf5a	5.13401e-159	0.316611	0.415	0.095	9.06307e-155
Cct3	9.36292e-160	0.316249	0.517	0.17	1.65284e-155
Rbis	1.2305e-156	0.316104	0.45	0.118	2.1722e-152
Ddt	1.85189e-123	0.315946	0.324	0.061	3.26914e-119
Atp5a1	1.46649e-161	0.315721	0.757	0.365	2.5888e-157
Mcrip1	7.39651e-176	0.315664	0.449	0.109	1.30571e-171
Cd151	4.23118e-179	0.315502	0.742	0.336	7.46931e-175
Pabpc1	5.01193e-131	0.315313	0.795	0.441	8.84756e-127
U2af1	2.47721e-171	0.314817	0.516	0.158	4.37302e-167
Tubb4b	5.40524e-156	0.313721	0.611	0.242	9.54186e-152
Cops6	4.87835e-161	0.313669	0.445	0.113	8.61175e-157
Myo18a	3.70329e-178	0.313608	0.552	0.178	6.53741e-174
Car5a	5.38654e-108	0.313483	0.369	0.104	9.50886e-104
Bcl2	1.52944e-121	0.31337	0.406	0.121	2.69992e-117
Rrp1	1.40625e-173	0.313065	0.582	0.209	2.48246e-169
Mrpl15	4.54509e-152	0.312971	0.412	0.099	8.02346e-148
Sft2d1	6.95767e-153	0.312208	0.528	0.182	1.22824e-148
Ppp1r11	4.32481e-186	0.312161	0.558	0.181	7.63459e-182
Parva	5.50968e-150	0.312119	0.386	0.087	9.72624e-146
Slc12a2	8.1332e-120	0.311499	0.359	0.092	1.43575e-115
Cyc1	2.16217e-172	0.311417	0.464	0.127	3.81687e-168
Pfdn2	4.549e-170	0.311216	0.472	0.129	8.03035e-166
Kcnq1	1.0231e-124	0.311119	0.316	0.056	1.80607e-120
Phax	1.5061e-160	0.310517	0.429	0.107	2.65871e-156
Bcl10	4.08231e-154	0.309995	0.479	0.148	7.20651e-150
Dph3	3.83724e-159	0.309724	0.442	0.114	6.77388e-155
Ctsh	3.85739e-122	0.309502	0.827	0.483	6.80945e-118
Svbp	2.02293e-146	0.30945	0.379	0.08	3.57108e-142
Dnaja2	4.11037e-171	0.309084	0.593	0.22	7.25603e-167
Rars	4.82946e-139	0.308754	0.373	0.084	8.52545e-135
Dnajb6	7.35417e-210	0.308613	0.728	0.3	1.29823e-205
Capza2	2.50772e-155	0.308436	0.794	0.412	4.42688e-151
2900026A02Rik	2.19307e-108	0.308046	0.71	0.384	3.87143e-104
Mrpl14	3.47985e-153	0.307352	0.388	0.084	6.14298e-149
Spry1	5.90387e-140	0.307337	0.438	0.133	1.04221e-135
Alyref	1.38042e-166	0.307282	0.435	0.108	2.43686e-162
Atxn7l3b	1.46717e-147	0.304934	0.77	0.398	2.58999e-143
Tnfrsf12a	4.17158e-111	0.304746	0.327	0.075	7.36408e-107
Raly	1.29262e-176	0.304636	0.592	0.213	2.28186e-172
Bccip	1.76935e-161	0.304434	0.462	0.126	3.12343e-157
Dynlt3	6.64816e-155	0.304423	0.624	0.258	1.1736e-150
Lsm12	3.8926e-138	0.304217	0.384	0.092	6.87161e-134
Nhp2	1.20956e-129	0.304211	0.301	0.045	2.13524e-125
Emc6	2.52264e-160	0.303948	0.456	0.123	4.45322e-156
Sf3b2	9.97382e-170	0.303781	0.737	0.342	1.76068e-165
Cav1	7.79805e-106	0.303614	0.824	0.507	1.37659e-101
Cfap36	2.66626e-149	0.303463	0.383	0.084	4.70675e-145
Timm22	1.1937e-121	0.303363	0.32	0.058	2.10725e-117
Rhob	7.85454e-90	0.302568	0.868	0.581	1.38656e-85
Dpysl2	4.42822e-162	0.30134	0.641	0.268	7.81714e-158
Prelid1	2.71577e-162	0.301272	0.523	0.173	4.79416e-158
Tubb2a	5.01938e-132	0.301024	0.419	0.124	8.8607e-128
Eif4a1	5.19216e-180	0.300923	0.718	0.319	9.16573e-176
Mall	1.14411e-125	0.300882	0.354	0.084	2.01969e-121
Tmem147	7.35235e-167	0.300587	0.483	0.141	1.29791e-162
Emp2	3.83818e-136	0.300336	0.705	0.348	6.77554e-132
Matr3	6.41692e-142	-0.300532	0.542	0.363	1.13278e-137
Klc1	3.95623e-153	-0.30068	0.548	0.355	6.98394e-149
Kank3	8.78362e-140	-0.300803	0.777	0.577	1.55057e-135
Ppp4r3a	2.16683e-120	-0.301249	0.38	0.25	3.82511e-116
Zfp871	1.48137e-134	-0.301511	0.45	0.301	2.61506e-130
Heg1	9.983e-87	-0.301771	0.895	0.768	1.7623e-82
Ino80d	1.56908e-130	-0.301892	0.475	0.323	2.76989e-126
Mbnl1	8.05619e-136	-0.30339	0.798	0.603	1.42216e-131
Srsf6	4.05955e-134	-0.304275	0.441	0.297	7.16633e-130
Dram2	8.77297e-128	-0.305245	0.462	0.318	1.54869e-123
Ephx1	6.76198e-83	-0.305862	0.314	0.232	1.19369e-78
Srrm2	3.3121e-123	-0.306411	0.846	0.678	5.84684e-119
Mtss1	1.19547e-142	-0.306518	0.606	0.431	2.11036e-138
Ankrd12	1.8602e-112	-0.306645	0.616	0.449	3.28381e-108
Arhgap31	9.86561e-124	-0.307075	0.888	0.726	1.74158e-119
Arhgap5	1.25583e-140	-0.307111	0.591	0.407	2.21691e-136
Akap8	1.21906e-112	-0.307755	0.338	0.232	2.15202e-108
Clasp1	1.06386e-117	-0.307774	0.351	0.237	1.87803e-113
Huwe1	5.50011e-145	-0.309124	0.669	0.479	9.70934e-141
S1pr1	5.73439e-103	-0.310803	0.89	0.738	1.01229e-98
Ezh1	2.99245e-127	-0.311062	0.444	0.304	5.28257e-123
Ppp2r5a	2.48268e-139	-0.311278	0.513	0.343	4.38268e-135
Dst	9.19828e-113	-0.311431	0.687	0.522	1.62377e-108
Tnrc6b	1.15702e-136	-0.311988	0.602	0.433	2.04248e-132
Tsc22d2	1.96792e-122	-0.312602	0.369	0.245	3.47397e-118
Usp9x	2.79372e-144	-0.31383	0.603	0.422	4.93175e-140
Stx3	6.79845e-115	-0.314345	0.335	0.219	1.20013e-110
Ahcyl1	4.44315e-136	-0.314671	0.461	0.314	7.8435e-132
Tmtc1	4.37947e-105	-0.31516	0.363	0.264	7.73108e-101
Adipor2	1.23397e-132	-0.318211	0.465	0.32	2.17833e-128
Cers4	8.43457e-150	-0.318498	0.512	0.336	1.48896e-145
Atp11b	1.9135e-146	-0.318939	0.482	0.33	3.37791e-142
Usp34	3.23406e-140	-0.320335	0.691	0.512	5.70908e-136
Dennd3	3.77649e-114	-0.320506	0.358	0.253	6.66664e-110
Il17rd	6.2182e-96	-0.320781	0.331	0.249	1.0977e-91
Atp6v0a1	2.63347e-120	-0.321206	0.393	0.273	4.64886e-116
Zfp292	1.38057e-133	-0.321325	0.495	0.342	2.43712e-129
Rbm6	1.85803e-129	-0.321911	0.393	0.266	3.27998e-125
Cnot6l	3.07304e-143	-0.322188	0.731	0.539	5.42484e-139
Zmym2	2.94837e-97	-0.322759	0.323	0.236	5.20476e-93
Nrep	4.07926e-132	-0.323048	0.422	0.284	7.20112e-128
Kdm2a	1.05949e-133	-0.323384	0.514	0.36	1.87031e-129
Dido1	1.23354e-113	-0.323617	0.373	0.258	2.17758e-109
Klf3	1.35176e-156	-0.323836	0.66	0.464	2.38626e-152
Rc3h2	1.55447e-133	-0.324147	0.457	0.313	2.7441e-129
Ptk2	1.48328e-143	-0.324682	0.497	0.339	2.61844e-139
Lhfpl2	1.39353e-124	-0.325262	0.452	0.316	2.45999e-120
St6galnac2	1.08693e-119	-0.32633	0.455	0.335	1.91875e-115
Msl2	3.66965e-108	-0.326416	0.331	0.24	6.47803e-104
Kitl	8.91542e-60	-0.326806	0.942	0.867	1.57384e-55
Zfp36l1	4.89992e-77	-0.327103	0.91	0.808	8.64983e-73
Osbpl1a	1.35672e-116	-0.327549	0.518	0.381	2.39502e-112
Nsd1	7.41944e-153	-0.327676	0.709	0.522	1.30975e-148
Ddx6	2.38326e-157	-0.32796	0.79	0.594	4.20717e-153
Lrp6	1.90234e-142	-0.329541	0.488	0.334	3.3582e-138
Heatr5a	7.96643e-111	-0.330298	0.318	0.228	1.40631e-106
Rnf213	5.61844e-135	-0.330571	0.556	0.369	9.91824e-131
Xrn1	2.04126e-126	-0.330756	0.446	0.31	3.60343e-122
Stat2	1.81788e-114	-0.331611	0.315	0.21	3.2091e-110
Cd2ap	3.8734e-100	-0.331819	0.908	0.769	6.83772e-96
Plscr4	7.22055e-131	-0.332057	0.456	0.3	1.27464e-126
Ebf1	1.42993e-124	-0.332531	0.832	0.662	2.52426e-120
Rbm25	1.39589e-147	-0.332608	0.742	0.544	2.46416e-143
N4bp2l2	5.79433e-156	-0.333256	0.566	0.388	1.02287e-151
2510009E07Rik	1.47335e-119	-0.333488	0.369	0.253	2.60091e-115
Mast4	4.91264e-147	-0.333724	0.748	0.561	8.67228e-143
Car2	1.23145e-79	-0.333756	0.354	0.273	2.17388e-75
Tnrc6a	1.63928e-147	-0.334449	0.526	0.355	2.89383e-143
Shroom4	6.77589e-148	-0.335449	0.547	0.381	1.19615e-143
Trim25	4.65829e-135	-0.335475	0.529	0.371	8.22328e-131
Tjp1	7.15537e-86	-0.335632	0.909	0.801	1.26314e-81
Tet3	3.15901e-141	-0.336398	0.427	0.279	5.57661e-137
Slc22a8	1.88679e-101	-0.337136	0.841	0.701	3.33075e-97
Srcap	3.43143e-124	-0.337298	0.359	0.239	6.05751e-120
Prkd3	1.70085e-152	-0.338737	0.546	0.38	3.00251e-148
Taok1	3.74197e-131	-0.339678	0.699	0.527	6.6057e-127
Atp11c	6.64667e-110	-0.339693	0.334	0.259	1.17334e-105
Shank3	3.69702e-121	-0.341229	0.382	0.273	6.52635e-117
Tgfbr3	4.20149e-146	-0.342359	0.541	0.384	7.41689e-142
Gatm	4.32551e-96	-0.34346	0.82	0.678	7.63583e-92
Piezo1	7.6914e-125	-0.343557	0.369	0.258	1.35776e-120
Tmcc3	1.91858e-120	-0.343674	0.409	0.288	3.38686e-116
Gpd2	2.56603e-136	-0.344189	0.668	0.505	4.52981e-132
Oga	1.92701e-143	-0.345537	0.502	0.348	3.40175e-139
Tie1	1.37637e-143	-0.345794	0.793	0.609	2.42971e-139
Sun1	1.49256e-105	-0.346088	0.314	0.233	2.63481e-101
Tns1	4.83263e-123	-0.346203	0.835	0.689	8.53104e-119
Tcf12	9.55622e-148	-0.346381	0.654	0.481	1.68696e-143
Zmym5	2.07765e-139	-0.346809	0.434	0.29	3.66767e-135
Slco1c1	4.55528e-39	-0.346929	0.968	0.959	8.04144e-35
March6	3.55698e-136	-0.347979	0.446	0.308	6.27914e-132
Zfp280d	4.2052e-112	-0.350664	0.369	0.262	7.42345e-108
Ep300	2.84327e-138	-0.350754	0.514	0.359	5.01922e-134
Synpo2	3.51458e-111	-0.351789	0.399	0.287	6.20429e-107
Gigyf1	6.6127e-102	-0.351936	0.313	0.227	1.16734e-97
Fus	3.08079e-131	-0.35298	0.871	0.711	5.43852e-127
Pds5a	6.28549e-118	-0.353168	0.428	0.311	1.10958e-113
Gata2	1.13257e-139	-0.353609	0.559	0.405	1.99932e-135
Sorbs1	6.97515e-149	-0.353623	0.66	0.465	1.23132e-144
Srgap2	1.30269e-129	-0.353797	0.807	0.65	2.29964e-125
Marf1	3.99259e-125	-0.354114	0.386	0.278	7.04811e-121
Peli1	1.45044e-152	-0.354754	0.615	0.442	2.56047e-148
Spock2	4.49293e-42	-0.35619	0.973	0.988	7.93138e-38
Dicer1	1.5128e-128	-0.358024	0.421	0.296	2.67054e-124
Zhx3	2.06848e-105	-0.359013	0.333	0.249	3.65148e-101
Gls	9.39378e-135	-0.359693	0.483	0.339	1.65828e-130
Acsl3	1.56403e-120	-0.35984	0.412	0.28	2.76098e-116
Pum2	2.73304e-156	-0.360076	0.646	0.47	4.82464e-152
Kmt5b	5.46922e-139	-0.360422	0.466	0.333	9.65481e-135
Irf2bp2	1.46753e-142	-0.360695	0.473	0.329	2.59063e-138
Arglu1	1.47083e-135	-0.360833	0.781	0.611	2.59645e-131
Zic3	3.28845e-129	-0.36162	0.487	0.351	5.8051e-125
Zscan26	4.69373e-126	-0.361951	0.354	0.245	8.28583e-122
Ptprm	6.11167e-157	-0.362445	0.701	0.52	1.07889e-152
mt-Nd2	2.26865e-29	-0.363343	0.988	0.97	4.00486e-25
Ddx3x	1.58226e-122	-0.363756	0.747	0.606	2.79317e-118
Helz2	5.25196e-106	-0.364118	0.313	0.224	9.27129e-102
Zfc3h1	2.53961e-102	-0.367052	0.305	0.235	4.48317e-98
Creb1	2.201e-144	-0.367058	0.495	0.348	3.88542e-140
Hnrnpr	7.62378e-153	-0.367773	0.611	0.423	1.34583e-148
Cnot1	8.09997e-136	-0.368842	0.427	0.307	1.42989e-131
Arhgef2	1.32937e-141	-0.369094	0.611	0.471	2.34675e-137
Sp1	2.72331e-139	-0.37146	0.447	0.32	4.80746e-135
Fut8	7.97439e-126	-0.37155	0.658	0.513	1.40772e-121
Zcchc7	1.62177e-145	-0.3731	0.502	0.354	2.86292e-141
Ocln	2.85454e-141	-0.373387	0.765	0.604	5.03913e-137
Mrtfb	5.10271e-141	-0.373565	0.65	0.487	9.00781e-137
Myo9a	6.82999e-109	-0.374222	0.39	0.284	1.2057e-104
Ndrg1	7.63139e-69	-0.37423	0.748	0.665	1.34717e-64
Lamb2	1.97418e-137	-0.376715	0.646	0.495	3.48503e-133
Mdm4	1.09912e-112	-0.379301	0.339	0.261	1.94028e-108
Klhl24	7.01728e-151	-0.379875	0.627	0.458	1.23876e-146
Vps13b	4.75276e-117	-0.379884	0.329	0.236	8.39005e-113
Itprid2	5.17882e-124	-0.380862	0.382	0.276	9.14217e-120
Arl4a	1.0565e-89	-0.382582	0.767	0.65	1.86505e-85
Abhd2	3.35545e-98	-0.382917	0.952	0.858	5.92338e-94
Hdac7	8.68653e-142	-0.383267	0.588	0.427	1.53343e-137
Flt1	1.0878e-68	-0.384554	0.997	0.998	1.92029e-64
Lifr	1.65759e-111	-0.384701	0.393	0.295	2.92614e-107
Sept11	2.79437e-135	-0.384904	0.443	0.31	4.9329e-131
Tgfbr2	1.87122e-146	-0.3852	0.756	0.583	3.30327e-142
Foxc1	1.27141e-159	-0.386708	0.635	0.467	2.24443e-155
BC005537	1.99438e-150	-0.387006	0.588	0.428	3.52067e-146
Frmd4b	8.62446e-138	-0.388371	0.679	0.517	1.52248e-133
Tia1	1.10071e-112	-0.390483	0.407	0.313	1.94309e-108
Fam13c	3.85137e-147	-0.390991	0.662	0.506	6.79883e-143
Dmtf1	6.16952e-99	-0.391014	0.3	0.232	1.08911e-94
Baz2b	3.16022e-136	-0.391696	0.604	0.457	5.57874e-132
Ankrd17	1.22492e-145	-0.391743	0.529	0.388	2.16236e-141
Rbm5	1.03455e-154	-0.391755	0.603	0.446	1.8263e-150
Hspa12b	1.46491e-139	-0.393553	0.554	0.411	2.586e-135
Pan3	3.30354e-132	-0.395909	0.454	0.335	5.83175e-128
Serinc5	1.97999e-115	-0.396932	0.358	0.277	3.49527e-111
Slc39a10	9.99014e-68	-0.39709	0.954	0.901	1.76356e-63
Ttc3	1.57233e-135	-0.397399	0.51	0.369	2.77563e-131
Srsf1	5.41801e-138	-0.400328	0.487	0.358	9.56442e-134
Fbxl3	1.0495e-147	-0.40084	0.462	0.33	1.85268e-143
Ranbp2	1.85569e-152	-0.401988	0.556	0.403	3.27584e-148
Setd2	5.72933e-138	-0.402024	0.483	0.356	1.0114e-133
Ikbkb	4.31959e-143	-0.403781	0.443	0.31	7.62537e-139
Rb1cc1	9.58301e-152	-0.407889	0.642	0.49	1.69169e-147
Itga1	2.17458e-86	-0.408844	0.909	0.823	3.83879e-82
Rbms1	2.35499e-140	-0.410819	0.805	0.652	4.15726e-136
Cyyr1	5.77334e-86	-0.410951	0.903	0.814	1.01917e-81
Rictor	1.44186e-144	-0.411188	0.558	0.42	2.54532e-140
Abcc4	1.69199e-137	-0.411491	0.705	0.556	2.98688e-133
Gm47283	1.47971e-88	-0.411677	0.348	0.278	2.61213e-84
Prex2	8.46695e-139	-0.412009	0.752	0.605	1.49467e-134
Son	1.81222e-109	-0.412138	0.947	0.844	3.1991e-105
Msi2	1.23818e-137	-0.412491	0.805	0.654	2.18576e-133
Tmpo	9.1072e-146	-0.412745	0.461	0.341	1.60769e-141
Zfp445	8.333e-129	-0.413054	0.378	0.28	1.47102e-124
Ppp6r3	2.84471e-166	-0.415048	0.506	0.353	5.02177e-162
Hbb-bs	8.10558e-59	-0.415502	0.307	0.333	1.43088e-54
Dop1a	1.66896e-142	-0.415598	0.467	0.353	2.94622e-138
Lmo7	3.19469e-126	-0.417521	0.451	0.331	5.63959e-122
Tmem123	4.69685e-161	-0.417809	0.657	0.501	8.29135e-157
Setd5	6.83177e-148	-0.418651	0.514	0.377	1.20601e-143
Fnbp1l	7.52264e-145	-0.419823	0.712	0.547	1.32797e-140
Mtus1	1.96757e-146	-0.420196	0.768	0.619	3.47335e-142
Ceacam1	3.41683e-107	-0.422564	0.372	0.287	6.03173e-103
Efr3b	8.89824e-155	-0.423584	0.763	0.593	1.57081e-150
Utrn	1.89349e-68	-0.424913	0.96	0.93	3.34259e-64
Zbtb44	8.26003e-123	-0.426285	0.331	0.245	1.45814e-118
Kmt2d	3.90374e-121	-0.427532	0.361	0.278	6.89127e-117
Nr3c1	9.70381e-155	-0.43087	0.703	0.551	1.71301e-150
Podxl	3.50745e-103	-0.431078	0.926	0.831	6.19171e-99
Zkscan3	4.50712e-150	-0.433203	0.405	0.294	7.95641e-146
Znrf1	9.20476e-162	-0.438681	0.525	0.392	1.62492e-157
Plcb1	3.58004e-127	-0.440616	0.595	0.47	6.31985e-123
Bclaf1	3.08921e-132	-0.442273	0.644	0.509	5.45338e-128
Slc38a5	9.66834e-82	-0.443428	0.42	0.335	1.70675e-77
Paqr5	8.06136e-110	-0.445492	0.472	0.397	1.42307e-105
Vps13d	7.61917e-137	-0.445523	0.386	0.298	1.34501e-132
Ccnt2	5.8249e-125	-0.447993	0.342	0.282	1.02827e-120
Phc3	4.83851e-130	-0.449206	0.426	0.34	8.54142e-126
Tardbp	2.97355e-144	-0.449359	0.492	0.372	5.2492e-140
Rapgef2	3.57827e-140	-0.449549	0.591	0.473	6.31672e-136
Plcg1	8.65628e-147	-0.44986	0.475	0.37	1.52809e-142
Fcho2	3.44426e-155	-0.452315	0.78	0.623	6.08015e-151
Osmr	2.1425e-101	-0.452637	0.357	0.304	3.78216e-97
Anks1	3.10551e-124	-0.45871	0.391	0.311	5.48215e-120
Chd2	8.16712e-101	-0.458847	0.409	0.342	1.44174e-96
Rasal2	3.80976e-157	-0.459137	0.514	0.386	6.72537e-153
Gcnt2	6.65465e-113	-0.461889	0.338	0.28	1.17475e-108
Atf7ip	2.9476e-149	-0.462933	0.475	0.367	5.2034e-145
Mkln1	2.89274e-156	-0.462938	0.589	0.451	5.10655e-152
St8sia4	9.3615e-123	-0.465086	0.846	0.716	1.65259e-118
Lama5	6.46295e-111	-0.467391	0.336	0.283	1.1409e-106
Prpf39	4.87181e-118	-0.46751	0.365	0.293	8.60021e-114
Ahnak	2.02559e-78	-0.467541	0.943	0.884	3.57578e-74
Mpzl1	4.11816e-155	-0.46929	0.79	0.638	7.26979e-151
4932438A13Rik	4.9922e-155	-0.470035	0.473	0.368	8.81273e-151
Pnpla6	1.92388e-137	-0.470884	0.444	0.346	3.39622e-133
Ccnl2	5.55229e-138	-0.47118	0.445	0.353	9.80146e-134
Brwd1	1.81475e-143	-0.472221	0.396	0.299	3.20359e-139
Fcgrt	1.45592e-150	-0.474808	0.722	0.581	2.57014e-146
Tbc1d4	1.7426e-125	-0.476327	0.53	0.425	3.07622e-121
Nhsl1	2.11897e-134	-0.477646	0.381	0.307	3.74061e-130
Plat	1.94383e-116	-0.479104	0.561	0.44	3.43145e-112
Sox17	3.68189e-155	-0.480855	0.586	0.461	6.49964e-151
Nr1d2	5.22913e-120	-0.480946	0.35	0.293	9.23098e-116
Gpcpd1	4.09311e-80	-0.481317	0.92	0.875	7.22557e-76
4632427E13Rik	4.50668e-128	-0.481891	0.41	0.32	7.95564e-124
Kcnq1ot1	1.45578e-79	-0.482181	0.352	0.295	2.56988e-75
mt-Co2	8.04925e-47	-0.482427	0.995	0.99	1.42093e-42
Adam15	1.08706e-134	-0.483458	0.597	0.471	1.919e-130
Aqp11	1.90516e-106	-0.483463	0.416	0.36	3.36317e-102
Epha4	9.69583e-106	-0.484266	0.368	0.317	1.7116e-101
Rnf144b	5.79503e-151	-0.484943	0.572	0.462	1.023e-146
Dmxl1	3.845e-142	-0.485071	0.441	0.338	6.78758e-138
Xdh	1.97876e-104	-0.486997	0.482	0.411	3.4931e-100
Klhl5	4.6848e-155	-0.488035	0.616	0.496	8.27007e-151
Kmt2c	5.402e-160	-0.490963	0.597	0.457	9.53614e-156
mt-Atp6	2.04866e-47	-0.491173	0.995	0.994	3.6165e-43
Mcf2l	4.484e-156	-0.493053	0.714	0.581	7.9156e-152
Sema6a	2.86326e-143	-0.493917	0.565	0.452	5.05452e-139
mt-Co3	1.07067e-49	-0.49402	0.995	0.991	1.89005e-45
Zbtb20	3.9835e-84	-0.494533	0.947	0.883	7.03207e-80
March7	2.62752e-140	-0.495368	0.459	0.382	4.63837e-136
Hnrnph1	1.59802e-157	-0.495586	0.69	0.546	2.82098e-153
Cpsf6	3.89351e-133	-0.496157	0.384	0.311	6.87322e-129
Tsc22d3	5.47842e-116	-0.496663	0.418	0.33	9.67105e-112
Herc1	1.10375e-154	-0.497444	0.555	0.442	1.94845e-150
Igf1r	8.08053e-75	-0.497973	0.966	0.951	1.42646e-70
Tbx3	2.99066e-126	-0.503415	0.466	0.38	5.27942e-122
Dock9	3.85687e-148	-0.504221	0.816	0.693	6.80853e-144
Tnfrsf19	2.09066e-138	-0.504446	0.531	0.435	3.69064e-134
Stox2	4.75592e-115	-0.506533	0.32	0.275	8.39563e-111
Ushbp1	7.64215e-160	-0.507677	0.695	0.56	1.34907e-155
Map4k2	2.89617e-163	-0.509078	0.616	0.479	5.11261e-159
Tasor	1.44926e-137	-0.509268	0.567	0.459	2.55837e-133
Slc7a1	6.15692e-88	-0.509943	0.782	0.706	1.08688e-83
Fzd6	6.98544e-175	-0.511682	0.739	0.582	1.23314e-170
Cyth3	2.60144e-135	-0.512383	0.491	0.397	4.59232e-131
Stk38	6.86258e-159	-0.51372	0.637	0.51	1.21145e-154
Ubn2	2.85501e-158	-0.515172	0.534	0.416	5.03996e-154
Syne2	3.54792e-150	-0.51996	0.587	0.469	6.26314e-146
Pllp	4.73956e-118	-0.521476	0.531	0.454	8.36675e-114
Ifnar1	1.59132e-147	-0.521551	0.735	0.607	2.80915e-143
Smg1	3.48023e-138	-0.522955	0.427	0.354	6.14366e-134
Lnpep	5.68447e-158	-0.524115	0.515	0.409	1.00348e-153
Leng8	1.8742e-115	-0.525443	0.319	0.292	3.30853e-111
Foxp1	1.04628e-124	-0.52575	0.864	0.768	1.847e-120
Nktr	9.29596e-149	-0.525918	0.55	0.446	1.64102e-144
Zfp950	1.7657e-114	-0.526656	0.368	0.316	3.11699e-110
Ptprb	1.4719e-91	-0.528726	0.984	0.981	2.59835e-87
Ralgapa1	4.51428e-154	-0.530036	0.636	0.534	7.96906e-150
Git2	2.75998e-170	-0.530787	0.72	0.577	4.87219e-166
Ccm2l	3.53042e-147	-0.530858	0.455	0.373	6.23225e-143
Add3	9.90497e-149	-0.531565	0.554	0.453	1.74852e-144
Zc3h7a	1.67218e-136	-0.533737	0.448	0.376	2.9519e-132
Eogt	1.61785e-139	-0.534944	0.803	0.691	2.85599e-135
Il6st	3.17015e-163	-0.537535	0.559	0.448	5.59626e-159
Adgre5	9.88145e-148	-0.541359	0.622	0.516	1.74437e-143
Fry	3.00209e-130	-0.549401	0.888	0.78	5.29959e-126
Adamts10	3.58309e-112	-0.559012	0.309	0.292	6.32523e-108
Ptprg	1.18656e-114	-0.577984	0.913	0.876	2.09463e-110
Fryl	1.50174e-154	-0.578548	0.593	0.504	2.65103e-150
Clk1	9.29852e-154	-0.578708	0.729	0.613	1.64147e-149
St6galnac3	3.34388e-118	-0.578928	0.359	0.342	5.90295e-114
Tgm2	7.34773e-106	-0.590945	0.311	0.309	1.29709e-101
Nxpe4	3.42184e-151	-0.591065	0.587	0.499	6.04057e-147
Atp8a1	5.38857e-167	-0.598977	0.643	0.547	9.51244e-163
Net1	7.33941e-139	-0.614398	0.419	0.346	1.29563e-134
Unc13b	3.59093e-123	-0.622653	0.339	0.314	6.33908e-119
Sema7a	1.51886e-161	-0.62656	0.779	0.682	2.68124e-157
Pnisr	3.26286e-163	-0.628467	0.601	0.511	5.75993e-159
Phip	3.24741e-149	-0.628475	0.524	0.452	5.73266e-145
Ttc14	1.97181e-163	-0.636488	0.571	0.475	3.48083e-159
Dock6	7.89885e-153	-0.640899	0.436	0.399	1.39438e-148
Atp10a	3.20955e-172	-0.645706	0.659	0.574	5.66582e-168
Hmgcs2	3.73462e-73	-0.652569	0.29	0.344	6.59273e-69
Nampt	2.12812e-175	-0.653496	0.619	0.491	3.75676e-171
Slc30a1	1.56683e-152	-0.660749	0.797	0.738	2.76592e-148
Slco1a4	4.47572e-132	-0.66371	0.957	0.99	7.90099e-128
Stard9	9.96901e-135	-0.67198	0.394	0.358	1.75983e-130
Thbd	1.76849e-147	-0.673309	0.516	0.44	3.12191e-143
Col4a3bp	1.73091e-155	-0.68122	0.855	0.792	3.05558e-151
Sorbs2	7.7264e-156	-0.701609	0.899	0.828	1.36394e-151
Sgms1	2.29376e-142	-0.717182	0.924	0.908	4.04917e-138
Ogt	1.11646e-173	-0.718867	0.561	0.517	1.97089e-169
Glul	2.42898e-134	-0.728257	0.816	0.697	4.28787e-130
Luc7l2	1.93683e-197	-0.744136	0.776	0.687	3.41909e-193
Palm	8.15428e-141	-0.750581	0.376	0.376	1.43947e-136
Usp53	5.1229e-171	-0.767668	0.493	0.449	9.04345e-167
Syne1	3.50121e-141	-0.789848	0.767	0.738	6.18069e-137
Sgpp2	3.20673e-146	-0.817742	0.343	0.394	5.66084e-142
Ddx17	3.45381e-194	-0.824397	0.725	0.687	6.09701e-190
Tek	1.87104e-184	-0.858667	0.714	0.718	3.30294e-180
Polk	3.04998e-179	-0.886119	0.627	0.586	5.38413e-175
Neat1	2.00427e-167	-0.915587	0.584	0.619	3.53815e-163
Ndnf	1.51463e-99	-0.932674	0.46	0.475	2.67378e-95
Sema3c	8.32369e-151	-0.944441	0.728	0.797	1.46938e-146
Dnm3	2.71859e-192	-1.00046	0.595	0.598	4.79913e-188
Nfat5	7.46934e-231	-1.04595	0.607	0.626	1.31856e-226
Nebl	2.15222e-171	-1.06439	0.473	0.578	3.79932e-167
Slc16a1	5.53741e-133	-1.11435	0.657	0.673	9.77518e-129
Ptn	8.98314e-142	-1.2559	0.564	0.796	1.58579e-137
Gm26917	2.54736e-170	-1.27769	0.448	0.589	4.49686e-166
Gm42418	0	-1.3514	1	1	0
Lars2	0	-1.6874	0.996	0.995	0
Slc6a6	5.81006e-290	-1.80138	0.499	0.894	1.02565e-285
Ttr	0	-2.17562	0.56	0.818	0

## Sheet: cluster 4 vs cluster 1
Cluster 4 vs Cluster 1
Gene	p_val	avg_log2FC	pct.1	pct.2	p_val_adj
Cpe	0	2.43435	0.892	0.214	0
Ccn2	5.28712e-278	2.08215	0.682	0.137	9.33335e-274
Tmsb10	5.61357e-288	2.04925	0.908	0.484	9.90964e-284
Itga4	1.20696e-287	1.68819	0.668	0.112	2.13064e-283
Ccnd1	4.24207e-288	1.65696	0.889	0.449	7.48852e-284
Esm1	2.71421e-132	1.64135	0.302	0.022	4.7914e-128
Ctla2a	4,24E-321	1.60012	0.986	0.738	7,48E-317
Cebpd	3.56643e-206	1.44287	0.797	0.356	6.29581e-202
Meox1	8,70E-322	1.37383	0.678	0.089	1,54E-317
Nrp1	2.39638e-296	1.33697	0.932	0.588	4.23032e-292
Kdr	7.68494e-298	1.25438	0.982	0.827	1.35662e-293
Slc39a8	1.83444e-248	1.24794	0.823	0.342	3.23833e-244
Car4	4.97846e-145	1.23865	0.809	0.435	8.78848e-141
Rflnb	1.91862e-205	1.20566	0.856	0.485	3.38693e-201
Ivns1abp	6.76349e-187	1.18756	0.882	0.463	1.19396e-182
Nid1	5.92067e-194	1.18731	0.615	0.163	1.04518e-189
Myo10	6.74313e-252	1.13582	0.967	0.748	1.19037e-247
Pglyrp1	1.96026e-210	1.11544	0.978	0.869	3.46045e-206
Plekhh2	5.33319e-175	1.11055	0.777	0.372	9.41469e-171
Plxnd1	2.96315e-175	1.08846	0.829	0.463	5.23086e-171
Lama4	6.51303e-148	1.08046	0.665	0.271	1.14974e-143
Adgrl3	7.18618e-246	1.06803	0.619	0.102	1.26858e-241
Sparc	2.52354e-267	1.06599	0.999	0.982	4.4548e-263
Angpt2	6.95772e-201	1.05135	0.469	0.048	1.22825e-196
Dstn	8.34748e-151	1.04102	0.95	0.82	1.47358e-146
Hmcn1	7.08111e-206	1.02158	0.954	0.652	1.25003e-201
Csrp2	2.94276e-151	1.01912	0.861	0.577	5.19485e-147
Slc1a1	1.87258e-180	0.989228	0.896	0.538	3.30567e-176
Crim1	1.57283e-148	0.982706	0.809	0.46	2.77652e-144
Nrp2	1.39782e-149	0.972272	0.508	0.118	2.46757e-145
Cdc42ep3	7.96347e-124	0.965324	0.775	0.475	1.40579e-119
Hspg2	1.87656e-141	0.958327	0.829	0.512	3.31268e-137
Tfrc	1.85857e-93	0.948934	0.812	0.543	3.28094e-89
Slc7a5	6.81765e-188	0.945252	0.968	0.763	1.20352e-183
Nfib	3.18749e-213	0.939202	0.968	0.794	5.62687e-209
Plxna2	6.10752e-154	0.933863	0.868	0.529	1.07816e-149
Gnb4	2.31729e-130	0.895303	0.643	0.269	4.09071e-126
Tiam1	6.20697e-132	0.873177	0.821	0.48	1.09572e-127
Abcg1	2.1427e-185	0.872669	0.507	0.079	3.78251e-181
Arhgap18	4.59736e-129	0.86761	0.615	0.236	8.11572e-125
Tceal9	3.65582e-81	0.866316	0.808	0.613	6.45362e-77
Gda	6.4564e-162	0.860478	0.453	0.071	1.13975e-157
Sparcl1	1.53847e-202	0.8564	0.995	0.94	2.71586e-198
Tmsb4x	3.66339e-185	0.852856	0.999	1	6.46699e-181
Ism1	3.48938e-156	0.852465	0.604	0.18	6.15981e-152
Edn1	1.45281e-47	0.851386	0.761	0.569	2.56464e-43
Col4a2	3.91481e-87	0.842809	0.924	0.799	6.91081e-83
Apcdd1	4.46596e-114	0.838827	0.897	0.683	7.88376e-110
Map1b	9.41602e-141	0.830582	0.501	0.123	1.66221e-136
Prdm1	7.66843e-146	0.821774	0.482	0.104	1.35371e-141
Sh3bp5	1.41769e-139	0.813663	0.554	0.162	2.50264e-135
Adgrl4	2.57676e-250	0.811372	0.998	0.968	4.54876e-246
Myo1b	1.03587e-108	0.793859	0.731	0.391	1.82862e-104
Myh9	1.43886e-121	0.793249	0.96	0.829	2.54002e-117
Ifi203	5.08331e-93	0.769903	0.484	0.167	8.97357e-89
Itgb1	1.67694e-113	0.769794	0.96	0.858	2.9603e-109
Gatm	1.08633e-94	0.769325	0.82	0.542	1.91769e-90
Eng	3.51725e-190	0.766711	0.986	0.903	6.209e-186
Sept4	1.19272e-114	0.761274	0.666	0.297	2.10551e-110
Ccdc141	1.02473e-129	0.759318	0.959	0.821	1.80896e-125
Robo4	1.46626e-130	0.757215	0.882	0.599	2.58838e-126
Gng11	2.04047e-127	0.752166	0.972	0.904	3.60204e-123
Adgrl2	7.25438e-108	0.748692	0.844	0.564	1.28062e-103
Cd93	1.9402e-77	0.744026	0.941	0.849	3.42504e-73
Lpar6	1.03042e-100	0.743065	0.853	0.572	1.819e-96
St3gal5	1.78398e-132	0.736164	0.5	0.126	3.14926e-128
Ppm1l	6.59654e-123	0.735797	0.571	0.194	1.16449e-118
Synm	9.2901e-100	0.735317	0.871	0.619	1.63998e-95
Col4a1	2.78176e-66	0.732414	0.953	0.87	4.91065e-62
Cxcl12	1.90729e-77	0.730244	0.968	0.988	3.36695e-73
Slc40a1	6.5279e-95	0.728378	0.898	0.693	1.15237e-90
Igfbp7	4.67422e-127	0.724397	0.997	0.992	8.25141e-123
Ica1l	9.95112e-104	0.721949	0.392	0.092	1.75667e-99
Auts2	1.8056e-101	0.707996	0.569	0.223	3.18742e-97
Lamc1	1.19406e-72	0.6987	0.637	0.359	2.10787e-68
Slc16a9	4.81144e-104	0.693608	0.605	0.25	8.49363e-100
Palmd	4.23464e-129	0.692565	0.972	0.85	7.47541e-125
Camk2n1	1.35111e-84	0.689787	0.726	0.423	2.38511e-80
Ccn1	1.73379e-12	0.683406	0.565	0.456	3.06067e-08
Cst3	6.98814e-113	0.680234	0.987	0.964	1.23362e-108
Pls3	1.13863e-106	0.679289	0.933	0.786	2.01003e-102
Tnfaip1	7.22475e-93	0.674601	0.753	0.441	1.27538e-88
AW112010	2.7768e-67	0.674102	0.84	0.619	4.90189e-63
Rhoc	5.75143e-62	0.667896	0.837	0.654	1.0153e-57
Pcdh17	8.62549e-64	0.658587	0.317	0.094	1.52266e-59
Sox4	9.98259e-67	0.655048	0.555	0.276	1.76223e-62
Ecscr	1.43653e-57	0.648193	0.718	0.485	2.5359e-53
Slc22a8	1.92843e-74	0.645617	0.841	0.604	3.40426e-70
Insr	3.79086e-72	0.635503	0.79	0.522	6.69201e-68
Slco2b1	1.23054e-86	0.635384	0.785	0.486	2.17227e-82
Pde4b	5.54127e-98	0.634009	0.507	0.176	9.78201e-94
Fn1	1.93674e-53	0.6331	0.962	0.891	3.41893e-49
Serpinh1	4.73942e-66	0.632266	0.786	0.542	8.36649e-62
Myh10	1.01744e-68	0.631386	0.615	0.341	1.79609e-64
Mndal	2.15275e-83	0.631116	0.441	0.147	3.80025e-79
Itga6	3.30819e-87	0.628269	0.958	0.832	5.83995e-83
Ttyh2	6.00847e-100	0.625906	0.474	0.148	1.06067e-95
Vwa1	8.74526e-112	0.623773	0.975	0.861	1.5438e-107
Galnt1	4.21897e-78	0.620165	0.623	0.32	7.44775e-74
Bcl2	6.29218e-117	0.619607	0.406	0.083	1.11076e-112
Ndnf	1.36797e-34	0.616254	0.46	0.266	2.41488e-30
Esyt2	2.32483e-94	0.61084	0.968	0.866	4.10402e-90
Tm9sf3	4.58263e-68	0.608996	0.845	0.674	8.08972e-64
Rhoj	8.2997e-61	0.608721	0.69	0.433	1.46515e-56
Tcf4	3.83418e-107	0.606921	0.994	0.961	6.76849e-103
Nid2	1.21751e-76	0.598588	0.447	0.162	2.14926e-72
Slc3a2	1.6842e-104	0.598459	0.955	0.774	2.97311e-100
Galnt15	8.9011e-77	0.597096	0.522	0.224	1.57131e-72
Tmem204	5.81005e-85	0.596747	0.873	0.667	1.02565e-80
Csrp1	5.48632e-52	0.595973	0.593	0.344	9.685e-48
Fam129a	2.00974e-79	0.595304	0.525	0.222	3.5478e-75
Rell1	3.47782e-81	0.59508	0.596	0.281	6.13939e-77
Stra6	1.92226e-55	0.591817	0.707	0.449	3.39336e-51
Fkbp1a	9.39476e-65	0.588721	0.865	0.7	1.65846e-60
Myct1	1.13612e-66	0.581788	0.712	0.442	2.00559e-62
Dock4	2.43932e-74	0.580148	0.792	0.517	4.30613e-70
Stab1	3.95507e-96	0.57911	0.505	0.176	6.98188e-92
Slc38a5	4.98158e-57	0.574933	0.42	0.175	8.79398e-53
Smad1	5.40946e-56	0.569664	0.573	0.324	9.54931e-52
Arhgap29	1.04527e-87	0.569331	0.955	0.831	1.84522e-83
Fmo2	2.80722e-63	0.56827	0.33	0.102	4.95559e-59
Itih5	1.50287e-37	0.560187	0.926	0.863	2.65302e-33
Rnd1	2.23232e-73	0.558667	0.358	0.105	3.94072e-69
Nbeal1	1.30538e-60	0.558173	0.825	0.596	2.30439e-56
Pea15a	8.53284e-68	0.556748	0.785	0.542	1.5063e-63
Chst2	3.3736e-118	0.552411	0.331	0.042	5.95542e-114
Enpp2	9.50988e-48	0.551262	0.652	0.414	1.67878e-43
Vwf	2.43099e-20	0.55034	0.492	0.355	4.29142e-16
Dusp3	2.26972e-73	0.54983	0.915	0.767	4.00674e-69
Extl3	4.45182e-62	0.54915	0.724	0.461	7.8588e-58
Clec14a	1.52351e-47	0.543803	0.706	0.481	2.68945e-43
St8sia4	3.98733e-55	0.542769	0.846	0.659	7.03884e-51
Odc1	1.22083e-38	0.539916	0.309	0.13	2.15512e-34
Fam43a	4.45909e-80	0.539284	0.501	0.198	7.87163e-76
Fam57b	1.96716e-114	0.535124	0.352	0.056	3.47263e-110
AU021092	2.13225e-68	0.53169	0.694	0.402	3.76406e-64
Trib2	2.56607e-78	0.528317	0.56	0.251	4.52989e-74
Lrrc8c	5.31964e-63	0.526101	0.791	0.54	9.39076e-59
Tshz2	5.45023e-62	0.525721	0.817	0.586	9.6213e-58
Akr1c14	6.51756e-54	0.525031	0.613	0.357	1.15054e-49
Sh3bgrl	9.45775e-62	0.521808	0.836	0.623	1.66958e-57
Mt1	1.40329e-62	0.521562	0.914	0.714	2.47723e-58
Mt2	1.3696e-63	0.521081	0.761	0.487	2.41775e-59
Ddah1	5.94879e-70	0.520686	0.673	0.377	1.05014e-65
Cd38	7.05664e-90	0.518875	0.373	0.093	1.24571e-85
Pgm5	1.27754e-68	0.51605	0.56	0.27	2.25524e-64
Tpm4	1.26091e-70	0.515875	0.963	0.868	2.22588e-66
Sat1	3.70935e-10	0.514548	0.577	0.48	6.54811e-06
Lrrc58	5.25582e-55	0.514303	0.769	0.535	9.2781e-51
Spred2	3.79821e-87	0.514201	0.518	0.2	6.70498e-83
Tpm1	1.90256e-46	0.514028	0.881	0.763	3.35858e-42
Enc1	6.24803e-70	0.513174	0.582	0.287	1.10296e-65
Slc16a4	1.23921e-60	0.508597	0.796	0.554	2.18757e-56
Gpr85	1.74629e-110	0.507679	0.311	0.039	3.08273e-106
Wwtr1	1.46079e-61	0.50764	0.895	0.729	2.57873e-57
Nostrin	4.72386e-64	0.507308	0.897	0.735	8.33902e-60
Cd34	6.95988e-91	0.506558	0.978	0.917	1.22863e-86
Myl12a	6.227e-59	0.506389	0.958	0.909	1.09925e-54
Grap	5.06413e-66	0.505187	0.758	0.492	8.9397e-62
Sesn3	1.34803e-66	0.503819	0.439	0.172	2.37968e-62
Retreg1	8.82558e-56	0.503287	0.46	0.211	1.55798e-51
Flna	5.91775e-45	0.500856	0.551	0.319	1.04466e-40
Sema6d	3.32047e-44	0.496937	0.438	0.219	5.86162e-40
Myo1e	4.30349e-54	0.496059	0.666	0.413	7.59696e-50
M6pr	6.87345e-58	0.494556	0.669	0.407	1.21337e-53
Plxna4	2.86761e-94	0.494048	0.345	0.071	5.06219e-90
Filip1l	7.67053e-60	0.492634	0.44	0.186	1.35408e-55
Ppic	7.25477e-42	0.487498	0.613	0.392	1.28068e-37
Adamtsl2	4.01637e-93	0.485672	0.312	0.054	7.09009e-89
Chst15	8.30213e-105	0.485472	0.345	0.061	1.46558e-100
Ctdspl	1.41291e-110	0.484433	0.346	0.056	2.4942e-106
Emp2	7.58751e-58	0.483411	0.705	0.439	1.33942e-53
Sptan1	1.77384e-63	0.48096	0.957	0.849	3.13135e-59
Trim16	1.73129e-55	0.479644	0.544	0.284	3.05624e-51
Igf1r	5.71432e-45	0.479018	0.966	0.916	1.00875e-40
Uchl1	7.30492e-47	0.478046	0.301	0.107	1.28954e-42
Lrp8	2.99158e-50	0.477122	0.747	0.508	5.28103e-46
Gnai2	1.9784e-99	0.472887	0.994	0.977	3.49247e-95
Fry	2.77535e-48	0.469952	0.888	0.726	4.89933e-44
Smarca2	1.21825e-47	0.469521	0.887	0.726	2.15058e-43
Nomo1	7.93576e-51	0.469242	0.693	0.45	1.4009e-46
Endod1	1.93083e-47	0.466823	0.531	0.293	3.4085e-43
2900026A02Rik	8.6908e-44	0.466607	0.71	0.492	1.53419e-39
Actb	2.61632e-63	0.466511	0.998	0.999	4.61859e-59
Rock2	2.49886e-47	0.466395	0.861	0.707	4.41125e-43
Tspan5	4.99109e-60	0.465193	0.87	0.679	8.81078e-56
Limch1	4.4122e-54	0.464591	0.888	0.713	7.78886e-50
Smox	4.27317e-82	0.460895	0.499	0.195	7.54343e-78
H2afj	3.34048e-44	0.459468	0.667	0.439	5.89694e-40
Rgl1	3.82441e-52	0.45932	0.555	0.302	6.75122e-48
Tmod2	7.93952e-74	0.457208	0.327	0.084	1.40156e-69
Apbb2	1.69737e-46	0.456747	0.792	0.58	2.99637e-42
Spry1	2.22565e-62	0.455623	0.438	0.179	3.92893e-58
Tmem176b	4.72684e-28	0.453735	0.465	0.286	8.34429e-24
Map4k4	1.35753e-42	0.453718	0.775	0.583	2.39644e-38
Lims1	1.23777e-37	0.448747	0.673	0.473	2.18504e-33
Actn4	6.362e-58	0.445645	0.936	0.825	1.12308e-53
Gstm2	5.79845e-70	0.444369	0.436	0.165	1.0236e-65
Dmd	2.3509e-78	0.443323	0.3	0.063	4.15004e-74
Ly75	1.4463e-51	0.441319	0.536	0.284	2.55316e-47
Mapk6	1.25619e-58	0.433913	0.402	0.158	2.21755e-54
Phactr1	5.83545e-59	0.433392	0.593	0.321	1.03013e-54
Lxn	9.80196e-62	0.433383	0.444	0.185	1.73034e-57
Etnk1	2.28576e-56	0.426737	0.765	0.509	4.03505e-52
Magi3	1.44516e-48	0.425186	0.585	0.337	2.55114e-44
Calcrl	1.33831e-51	0.423921	0.667	0.412	2.36251e-47
Tmem245	6.88878e-39	0.42185	0.695	0.48	1.21608e-34
Hbegf	1.71204e-43	0.419323	0.729	0.503	3.02227e-39
Arhgef12	8.58535e-46	0.418597	0.919	0.794	1.51557e-41
Rgcc	1.25838e-26	0.417239	0.856	0.735	2.22142e-22
Tmtc2	4.53787e-47	0.415876	0.67	0.427	8.01071e-43
Ctla2b	2.0784e-55	0.415595	0.502	0.248	3.66899e-51
Prr5l	2.61044e-45	0.414771	0.488	0.257	4.60822e-41
Msn	6.83169e-42	0.41196	0.93	0.827	1.206e-37
Actn1	2.89056e-48	0.409366	0.527	0.284	5.1027e-44
Kctd17	2.96435e-66	0.407654	0.407	0.149	5.23297e-62
Sipa1	1.39026e-46	0.405848	0.671	0.432	2.45423e-42
Slc43a2	1.02991e-57	0.404461	0.396	0.156	1.8181e-53
Gimap6	4.25498e-43	0.402767	0.821	0.623	7.51132e-39
Kcnq1	4.9648e-86	0.402227	0.316	0.064	8.76436e-82
Hrct1	8.06139e-48	0.40142	0.551	0.308	1.42308e-43
Man2a1	9.36634e-48	0.40136	0.528	0.286	1.65344e-43
Nes	1.23843e-33	0.399267	0.872	0.737	2.18621e-29
Myo18a	9.51025e-59	0.39868	0.552	0.283	1.67884e-54
Ets1	1.46029e-46	0.398024	0.933	0.83	2.57786e-42
Hip1	3.72453e-38	0.396986	0.865	0.713	6.57491e-34
Pfn1	2.54415e-25	0.396023	0.888	0.802	4.49119e-21
LTO1	8.92803e-60	0.395662	0.397	0.154	1.57607e-55
Lrrfip1	3.28516e-43	0.395437	0.542	0.31	5.7993e-39
Mmd	6.06116e-61	0.395406	0.465	0.205	1.06998e-56
Dgkh	3.69851e-42	0.393577	0.605	0.374	6.52899e-38
Sort1	2.66493e-52	0.393471	0.505	0.256	4.7044e-48
Apod	4.8431e-29	0.393123	0.427	0.246	8.54953e-25
Cnn3	1.84614e-38	0.39121	0.649	0.43	3.25899e-34
Ank	1.6964e-52	0.390439	0.438	0.198	2.99465e-48
Agfg1	2.54393e-45	0.390092	0.809	0.598	4.4908e-41
Gng5	2.17224e-35	0.388878	0.961	0.926	3.83466e-31
Gab1	1.73783e-51	0.386737	0.513	0.264	3.0678e-47
Plod1	9.40489e-43	0.386191	0.496	0.27	1.66025e-38
Alas1	1.14222e-27	0.38578	0.771	0.611	2.01635e-23
Slc38a3	3.84078e-41	0.385677	0.712	0.49	6.78013e-37
Pik3c2a	2.66695e-43	0.385483	0.772	0.556	4.70796e-39
Tdrp	1.0085e-37	0.3823	0.777	0.589	1.7803e-33
Lyn	1.91009e-54	0.381565	0.524	0.268	3.37189e-50
Kctd12b	5.90088e-33	0.380069	0.676	0.475	1.04168e-28
Lysmd2	4.7685e-54	0.379816	0.53	0.274	8.41783e-50
Gpr155	2.75149e-51	0.377088	0.457	0.218	4.85721e-47
Cgnl1	3.39111e-33	0.376609	0.87	0.731	5.98633e-29
Plekhg1	8.73475e-45	0.375232	0.584	0.346	1.54194e-40
Phldb2	8.9589e-43	0.374962	0.528	0.299	1.58152e-38
Kcnj2	5.81947e-20	0.374125	0.346	0.206	1.02731e-15
Flt4	6.00847e-48	0.373791	0.542	0.299	1.06068e-43
Ppa1	4.01623e-54	0.373202	0.361	0.137	7.08986e-50
4430402I18Rik	5.04409e-47	0.372789	0.484	0.252	8.90433e-43
Clip1	1.36589e-34	0.372511	0.759	0.564	2.41121e-30
Gcc2	1.89572e-43	0.37052	0.617	0.382	3.34651e-39
Bag2	3.33685e-54	0.368828	0.32	0.108	5.89054e-50
Amotl2	3.48346e-39	0.36829	0.689	0.47	6.14935e-35
Slc12a2	9.2472e-41	0.368127	0.359	0.16	1.63241e-36
Cx3cl1	7.91316e-45	0.367449	0.643	0.405	1.39691e-40
Dok4	1.86688e-51	0.366946	0.369	0.149	3.2956e-47
Paqr7	1.56002e-55	0.363554	0.454	0.208	2.75391e-51
Reck	1.03786e-38	0.363521	0.648	0.427	1.83213e-34
Arhgef7	5.76117e-41	0.362823	0.463	0.245	1.01702e-36
Sema6a	3.16626e-38	0.361757	0.565	0.346	5.5894e-34
Htra1	1.62948e-31	0.359193	0.529	0.331	2.87651e-27
Eif2s2	7.76226e-31	0.358421	0.848	0.705	1.37027e-26
Emcn	3.16395e-44	0.355531	0.964	0.893	5.58533e-40
Tacc1	6.82807e-33	0.355099	0.781	0.604	1.20536e-28
Abhd2	1.71319e-35	0.355052	0.952	0.866	3.0243e-31
Creb3l2	5.82206e-41	0.354141	0.49	0.27	1.02777e-36
Parva	6.8803e-56	0.354109	0.386	0.152	1.21458e-51
Prnp	8.10364e-25	0.352784	0.806	0.674	1.43054e-20
Bmpr2	9.70543e-34	0.352282	0.948	0.856	1.7133e-29
Sptbn1	1.23811e-53	0.351257	0.998	0.997	2.18564e-49
Lrrn3	2.82591e-21	0.349852	0.693	0.538	4.98857e-17
Rapgef6	4.21209e-40	0.348873	0.571	0.347	7.43559e-36
Nav1	5.52644e-33	0.348819	0.708	0.512	9.75582e-29
Slc16a1	1.6035e-12	0.348756	0.657	0.538	2.83066e-08
Dpysl2	2.80573e-40	0.347984	0.641	0.416	4.95295e-36
Tnk2	3.16198e-47	0.346656	0.436	0.209	5.58184e-43
Gabarapl1	2.55349e-28	0.346417	0.683	0.507	4.50768e-24
Atrx	1.64912e-28	0.346307	0.899	0.789	2.91119e-24
Akap13	3.96644e-26	0.345409	0.767	0.604	7.00195e-22
Pdia6	2.49307e-27	0.344163	0.693	0.517	4.40102e-23
2310022B05Rik	9.54572e-39	0.343596	0.538	0.318	1.68511e-34
Agpat5	3.69491e-44	0.34228	0.413	0.197	6.52262e-40
Bok	1.59646e-42	0.341846	0.397	0.19	2.81823e-38
Tspan13	1.90557e-44	0.337699	0.98	0.946	3.36391e-40
Sft2d1	2.9388e-46	0.337562	0.528	0.293	5.18787e-42
Dusp6	6.48215e-37	0.331908	0.653	0.438	1.14429e-32
Cdh2	3.79719e-49	0.331189	0.319	0.117	6.70318e-45
Pde2a	1.62888e-33	0.331093	0.807	0.628	2.87546e-29
Reep3	1.17599e-34	0.331019	0.904	0.776	2.07597e-30
Lpcat1	2.48695e-52	0.329609	0.334	0.122	4.39022e-48
Ssx2ip	1.57529e-45	0.329216	0.367	0.158	2.78086e-41
Rpl38	6.74283e-43	0.329212	0.992	0.984	1.19031e-38
Itm2c	2.36241e-22	0.327382	0.633	0.466	4.17036e-18
Anxa3	4.39624e-33	0.327361	0.943	0.861	7.76067e-29
Fyco1	5.48191e-31	0.326563	0.69	0.496	9.67721e-27
Chka	9.21372e-46	0.325877	0.422	0.203	1.6265e-41
Eva1b	2.41677e-37	0.325467	0.618	0.401	4.26632e-33
Hipk3	3.96666e-34	0.324719	0.665	0.459	7.00234e-30
Lrrc8a	1.64814e-38	0.322255	0.56	0.341	2.90946e-34
Itpr2	3.86462e-38	0.321891	0.615	0.395	6.82221e-34
Cmtm6	2.36796e-40	0.320942	0.593	0.369	4.18016e-36
Pmepa1	1.42127e-08	0.317211	0.673	0.59	0.000250897
Ddi2	7.69647e-31	0.317089	0.478	0.287	1.35866e-26
Fzd4	8.25777e-32	0.313235	0.666	0.467	1.45774e-27
Myadm	2.68729e-28	0.313079	0.435	0.256	4.74387e-24
Eif4g3	5.91119e-33	0.312846	0.625	0.422	1.0435e-28
Sdc3	4.11535e-36	0.311875	0.542	0.331	7.26484e-32
Lipa	5.18967e-32	0.311396	0.684	0.486	9.16132e-28
Trp53	3.35376e-43	0.311392	0.497	0.273	5.92039e-39
Picalm	1.22403e-28	0.310533	0.799	0.633	2.16077e-24
Ddx21	1.27639e-31	0.309638	0.557	0.359	2.2532e-27
Myo6	4.79624e-30	0.309235	0.662	0.469	8.46681e-26
Ehd4	6.07918e-32	0.309198	0.632	0.431	1.07316e-27
Parvb	1.50464e-28	0.309167	0.819	0.657	2.65615e-24
Phf20l1	7.32713e-29	0.308847	0.675	0.487	1.29346e-24
Susd6	1.00043e-35	0.308321	0.524	0.315	1.76606e-31
Esam	5.74544e-36	0.308283	0.968	0.921	1.01424e-31
Map3k20	1.14085e-33	0.308115	0.627	0.42	2.01395e-29
Nrip1	1.61501e-26	0.306332	0.561	0.379	2.85098e-22
Fez2	4.02381e-35	0.305683	0.518	0.311	7.10323e-31
Pdgfb	4.07256e-34	0.305464	0.971	0.896	7.18928e-30
Ahnak	2.85213e-19	0.305241	0.943	0.882	5.03486e-15
Fli1	6.52586e-25	0.305218	0.778	0.619	1.15201e-20
Zeb1	7.98764e-31	0.304622	0.668	0.473	1.41006e-26
Gpi1	4.72116e-25	0.301007	0.703	0.533	8.33426e-21
Cdc42se1	4.21327e-34	0.300308	0.568	0.361	7.43769e-30
Rasgrp3	9.9088e-28	0.300191	0.882	0.759	1.7492e-23
Foxp1	1.81917e-29	-0.300249	0.864	0.859	3.21137e-25
Rapgef2	5.96843e-34	-0.301097	0.591	0.602	1.05361e-29
Rfk	4.80069e-33	-0.304132	0.32	0.354	8.47466e-29
Bri3	4.92248e-41	-0.305019	0.722	0.718	8.68965e-37
Isg15	4.10194e-18	-0.306623	0.602	0.585	7.24115e-14
Psmb8	1.23201e-32	-0.306879	0.569	0.573	2.17487e-28
Plk2	4.10914e-29	-0.310116	0.731	0.716	7.25386e-25
Acsl3	2.73478e-30	-0.311289	0.412	0.436	4.82771e-26
Rpl30	2.2157e-28	-0.311302	0.961	0.971	3.91138e-24
Cd59a	8.57917e-28	-0.311831	0.662	0.691	1.51448e-23
Srsf5	4.03567e-35	-0.31261	0.854	0.853	7.12416e-31
Mal	2.35764e-21	-0.317355	0.853	0.84	4.16193e-17
Nr3c1	2.77543e-39	-0.318845	0.703	0.718	4.89947e-35
Srgn	2.10896e-29	-0.319431	0.933	0.941	3.72295e-25
Slc30a1	1.461e-32	-0.319833	0.797	0.793	2.5791e-28
Pdxk	5.23167e-28	-0.321966	0.49	0.549	9.23547e-24
Fas	7.09408e-33	-0.325497	0.373	0.432	1.25232e-28
Ehd2	1.5617e-44	-0.327073	0.488	0.491	2.75687e-40
Ptprr	9.72288e-18	-0.327124	0.434	0.535	1.71638e-13
Cmtm8	7.77976e-35	-0.329498	0.617	0.641	1.37336e-30
Crip2	4.72888e-35	-0.329635	0.934	0.938	8.3479e-31
Gbp4	6.39335e-23	-0.331143	0.272	0.332	1.12862e-18
Map1lc3a	9.23419e-40	-0.331888	0.653	0.671	1.63011e-35
mt-Co1	6.37354e-37	-0.332344	0.994	0.997	1.12512e-32
Wfdc1	3.02109e-29	-0.334171	0.81	0.83	5.33313e-25
Mmrn2	1.17971e-28	-0.335985	0.606	0.661	2.08253e-24
Usp46	1.16749e-36	-0.336263	0.454	0.504	2.06096e-32
Rps27	6.1621e-33	-0.337154	0.958	0.975	1.0878e-28
Egr1	1.45286e-10	-0.337606	0.435	0.515	2.56473e-06
Id3	1.58846e-26	-0.337634	0.941	0.954	2.80411e-22
Spr	7.77395e-40	-0.337721	0.445	0.486	1.37234e-35
Selenom	1.42444e-33	-0.341766	0.642	0.68	2.51456e-29
Sox13	1.22466e-35	-0.343377	0.251	0.331	2.16188e-31
Tgfb2	3.05631e-36	-0.344683	0.773	0.748	5.3953e-32
Plpp1	1.95011e-36	-0.3451	0.258	0.312	3.44254e-32
Jcad	2.87684e-39	-0.346288	0.943	0.948	5.07848e-35
Nr4a1	2.82911e-12	-0.346297	0.388	0.465	4.99422e-08
Ddah2	1.42053e-40	-0.347718	0.318	0.363	2.50766e-36
Smco4	1.38414e-38	-0.348826	0.608	0.637	2.44342e-34
Smpdl3a	6.29828e-40	-0.350157	0.597	0.633	1.11184e-35
Ccdc12	6.00603e-40	-0.353223	0.507	0.554	1.06024e-35
Grrp1	4.51277e-35	-0.354196	0.461	0.516	7.9664e-31
Sox18	1.75968e-36	-0.355495	0.775	0.78	3.10636e-32
Sgms1	7.00078e-41	-0.355517	0.924	0.947	1.23585e-36
Ceacam1	2.77287e-33	-0.357083	0.372	0.45	4.89495e-29
Uqcc2	1.19108e-40	-0.360075	0.704	0.747	2.10262e-36
Plscr4	3.25129e-39	-0.360242	0.456	0.504	5.73949e-35
Lifr	3.01424e-35	-0.360747	0.393	0.445	5.32104e-31
Tgm2	1.01886e-30	-0.36142	0.311	0.403	1.79859e-26
Tinagl1	1.4559e-28	-0.367028	0.683	0.754	2.5701e-24
S100a1	1.01737e-36	-0.36954	0.424	0.47	1.79596e-32
Adamts1	9.58679e-16	-0.371215	0.61	0.662	1.69236e-11
Arhgap5	2.39401e-43	-0.372048	0.591	0.616	4.22615e-39
Sh3bgrl3	7.63296e-38	-0.374739	0.777	0.796	1.34745e-33
Paqr5	2.33041e-27	-0.375233	0.472	0.566	4.11388e-23
Sept11	1.31944e-39	-0.37704	0.443	0.497	2.3292e-35
Laptm4a	3.5257e-44	-0.383375	0.904	0.917	6.22392e-40
Ly6c1	1.42284e-62	-0.387351	0.975	0.998	2.51175e-58
Nfkbia	8.66527e-40	-0.392629	0.918	0.927	1.52968e-35
Itm2b	1.30994e-66	-0.39444	0.988	0.994	2.31243e-62
Tgfbr2	1.43115e-50	-0.395662	0.756	0.78	2.52641e-46
Dleu2	1.68167e-31	-0.396326	0.258	0.357	2.96864e-27
Clec2d	7.66461e-37	-0.40245	0.88	0.918	1.35303e-32
Lima1	3.26815e-48	-0.40278	0.649	0.678	5.76927e-44
Aqp11	9.72432e-34	-0.406197	0.416	0.524	1.71663e-29
mt-Atp6	1.8585e-82	-0.409001	0.995	0.999	3.2808e-78
Irf7	2.54973e-34	-0.415715	0.315	0.404	4.50105e-30
Thbd	3.58729e-38	-0.418498	0.516	0.551	6.33265e-34
Osbpl1a	3.08375e-38	-0.42029	0.518	0.615	5.44374e-34
mt-Co2	1.79565e-88	-0.427967	0.995	0.998	3.16986e-84
Plec	2.31972e-46	-0.430269	0.573	0.608	4.09501e-42
Plcb1	4.83637e-46	-0.430537	0.595	0.661	8.53764e-42
Fam13c	5.60157e-58	-0.431551	0.662	0.696	9.88846e-54
Btg1	6.27663e-45	-0.433839	0.56	0.595	1.10801e-40
Polr2e	2.17633e-47	-0.434469	0.479	0.547	3.84187e-43
Ppp1r15a	2.21845e-36	-0.436106	0.352	0.402	3.91623e-32
Ltbp4	1.08017e-42	-0.438584	0.87	0.912	1.90682e-38
Hmgcs2	3.5232e-27	-0.441176	0.29	0.405	6.21951e-23
Timp3	8.2177e-29	-0.442305	0.891	0.892	1.45067e-24
Ndrg1	3.34446e-46	-0.444023	0.748	0.861	5.90398e-42
1810037I17Rik	6.60342e-64	-0.444794	0.829	0.852	1.1657e-59
Kitl	1.57986e-59	-0.44537	0.942	0.962	2.78893e-55
Eif1	5.33908e-52	-0.445642	0.958	0.975	9.42509e-48
Hey1	7.85346e-41	-0.458562	0.312	0.407	1.38637e-36
Ubb	1.51703e-57	-0.462725	0.953	0.981	2.67801e-53
Fcgrt	3.42831e-51	-0.464819	0.722	0.78	6.052e-47
Gata2	6.09845e-57	-0.465502	0.559	0.639	1.07656e-52
Plscr2	1.03212e-39	-0.46683	0.296	0.399	1.822e-35
mt-Co3	9.17865e-102	-0.470316	0.995	0.999	1.62031e-97
Prdm16	3.11794e-33	-0.472585	0.279	0.386	5.5041e-29
Grasp	4.20515e-58	-0.475903	0.515	0.586	7.42335e-54
Nfix	5.13362e-53	-0.482112	0.256	0.399	9.06238e-49
Mast4	4.43852e-66	-0.482612	0.748	0.8	7.83532e-62
St6galnac3	2.07471e-51	-0.484408	0.359	0.475	3.66248e-47
Foxq1	1.00429e-51	-0.487488	0.824	0.876	1.77287e-47
Neat1	4.43084e-45	-0.491305	0.584	0.655	7.82176e-41
Isyna1	1.35224e-54	-0.497327	0.423	0.522	2.38711e-50
Selenop	6.49993e-50	-0.497588	0.936	0.948	1.14743e-45
Tpd52l1	7.59047e-55	-0.497608	0.308	0.431	1.33995e-50
Hes1	1.53792e-38	-0.498719	0.543	0.57	2.7149e-34
Jag2	6.44208e-81	-0.501676	0.628	0.647	1.13722e-76
Id1	1.1722e-47	-0.50268	0.882	0.928	2.06928e-43
H2-T23	1.82113e-55	-0.503261	0.564	0.639	3.21485e-51
Cobll1	1.79486e-56	-0.503309	0.615	0.722	3.16846e-52
Plat	2.45107e-42	-0.505249	0.561	0.617	4.32687e-38
Zfp36	9.97953e-30	-0.510234	0.535	0.585	1.76169e-25
Adipor2	1.18151e-63	-0.512836	0.465	0.568	2.08572e-59
H3f3a	2.619e-76	-0.514042	0.963	0.98	4.62333e-72
Ly6a	2.90417e-76	-0.518222	0.978	0.995	5.12673e-72
Efnb2	9.26494e-44	-0.524502	0.307	0.466	1.63554e-39
Pllp	1.70253e-60	-0.52907	0.531	0.652	3.00547e-56
Itpr3	4.37158e-66	-0.539776	0.215	0.386	7.71716e-62
Fth1	3.2981e-84	-0.552065	0.965	0.984	5.82214e-80
Ucp2	2.11902e-65	-0.562287	0.598	0.692	3.7407e-61
St8sia6	4.37433e-60	-0.569003	0.293	0.455	7.722e-56
Cyth3	1.68345e-66	-0.570217	0.491	0.618	2.9718e-62
S100a10	9.70664e-47	-0.575862	0.272	0.356	1.71351e-42
Afap1l2	2.82236e-62	-0.578924	0.267	0.447	4.98231e-58
Tspo	1.08649e-70	-0.587587	0.707	0.777	1.91798e-66
Cd2ap	2.32533e-97	-0.587939	0.908	0.932	4.1049e-93
Apold1	4.73932e-39	-0.601492	0.666	0.755	8.36631e-35
Lrrc49	3.98402e-73	-0.606265	0.25	0.436	7.03299e-69
Nr4a2	2.27817e-51	-0.607102	0.178	0.325	4.02165e-47
Ephx1	1.70382e-63	-0.608469	0.314	0.514	3.00775e-59
Gm9946	5.26159e-48	-0.609116	0.278	0.478	9.28829e-44
Sema3c	2.25819e-74	-0.611621	0.728	0.894	3.98638e-70
Dusp1	3.16389e-55	-0.613781	0.827	0.887	5.58521e-51
Palm	1.05754e-68	-0.617219	0.376	0.551	1.86687e-64
Adam15	2.40793e-81	-0.618166	0.597	0.703	4.25071e-77
Rdx	1.33218e-94	-0.62333	0.795	0.863	2.3517e-90
Ebf1	1.84959e-99	-0.637651	0.832	0.872	3.26508e-95
Unc5b	1.06632e-58	-0.64799	0.348	0.537	1.88238e-54
S1pr1	1.38764e-117	-0.647997	0.89	0.931	2.4496e-113
Hspa1b	2.47224e-41	-0.649534	0.216	0.348	4.36424e-37
Rsad2	3.47979e-49	-0.660214	0.317	0.491	6.14288e-45
Tsc22d3	1.66089e-76	-0.666101	0.418	0.571	2.93196e-72
Jun	1.74682e-54	-0.667863	0.905	0.929	3.08366e-50
Sgpp2	4.61657e-83	-0.676996	0.343	0.541	8.14964e-79
Lmo7	2.78231e-85	-0.677134	0.451	0.603	4.91162e-81
Ifitm3	6.55055e-84	-0.682456	0.959	0.98	1.15637e-79
Srarp	7.84564e-80	-0.686087	0.594	0.766	1.38499e-75
Itprid2	3.50456e-98	-0.706422	0.382	0.52	6.1866e-94
Crispld1	1.30643e-107	-0.728078	0.061	0.326	2.30623e-103
Atp13a3	2.83253e-97	-0.729027	0.231	0.429	5.00026e-93
Cthrc1	2.39965e-94	-0.736785	0.104	0.351	4.2361e-90
Arl4a	3.82609e-96	-0.739669	0.767	0.861	6.7542e-92
Tek	2.57344e-122	-0.741083	0.714	0.856	4.5429e-118
Eps8l2	1.43403e-88	-0.742915	0.146	0.38	2.5315e-84
Prss23	3.21757e-78	-0.754697	0.413	0.62	5.67998e-74
Btg2	2.2469e-79	-0.755073	0.861	0.908	3.96646e-75
Jund	1.00319e-72	-0.766342	0.886	0.9	1.77092e-68
Gcnt2	2.98421e-104	-0.776527	0.338	0.568	5.26803e-100
Aif1l	2.51665e-129	-0.77801	0.05	0.335	4.44264e-125
Amd1	1.84767e-96	-0.779169	0.173	0.373	3.26169e-92
Stom	2.96705e-98	-0.781571	0.222	0.461	5.23774e-94
Gadd45g	3.89427e-52	-0.786403	0.2	0.355	6.87456e-48
Ier3	2.9777e-63	-0.792613	0.371	0.491	5.25654e-59
Tcim	1.12078e-73	-0.794784	0.178	0.36	1.97851e-69
Tm4sf1	2.69518e-107	-0.805405	0.936	0.95	4.75781e-103
Edn3	2.45585e-78	-0.814985	0.27	0.469	4.33531e-74
Slc9a3r2	9.14967e-157	-0.824456	0.895	0.958	1.61519e-152
Ier2	6.55932e-78	-0.841091	0.713	0.788	1.15792e-73
Cystm1	3.29628e-144	-0.865655	0.097	0.421	5.81892e-140
Entpd1	1.97659e-107	-0.876775	0.308	0.57	3.48927e-103
Rasd1	1.24618e-96	-0.888114	0.152	0.39	2.19987e-92
Rad54b	2.80709e-139	-0.918039	0.163	0.47	4.95535e-135
Sox17	1.89597e-169	-0.959647	0.586	0.764	3.34696e-165
Slc26a10	1.46668e-183	-0.972839	0.012	0.347	2.58914e-179
Junb	1.10407e-65	-0.979257	0.652	0.718	1.94902e-61
Klf2	2.0457e-150	-1.00122	0.914	0.98	3.61127e-146
Klf4	6.31142e-131	-1.0205	0.713	0.873	1.11415e-126
Fosb	1.63167e-75	-1.03191	0.354	0.554	2.88038e-71
Stmn1	2.09533e-147	-1.03598	0.418	0.656	3.69889e-143
Cd9	1.17482e-104	-1.04508	0.205	0.444	2.0739e-100
Bmx	6.469e-148	-1.07213	0.056	0.373	1.14197e-143
Crip1	3.14291e-145	-1.15389	0.663	0.84	5.54818e-141
Fos	3.04126e-57	-1.17923	0.477	0.619	5.36874e-53
Hspa1a	1.3169e-82	-1.22115	0.249	0.468	2.32473e-78
Nebl	4.25121e-231	-1.22272	0.473	0.8	7.50466e-227
Sema3g	1.2901e-187	-1.34502	0.171	0.563	2.27741e-183
Cdkn1c	4.91461e-183	-1.39816	0.253	0.644	8.67577e-179
Cdk19	2.35905e-213	-1.40484	0.282	0.613	4.16442e-209
Ttr	1.24188e-214	-1.47494	0.56	0.861	2.19228e-210
Stmn2	5.44534e-180	-1.5802	0.074	0.454	9.61265e-176
Glul	0	-1.79102	0.816	0.975	0
Alpl	0	-1.85447	0.087	0.677	0
Slc6a6	0	-1.92328	0.499	0.989	0
Ptn	0	-2.00307	0.564	0.975	0

## Sheet: cluster 4 vs cluster 2
Cluster 4 vs Cluster 2
Gene	p_val	avg_log2FC	pct.1	pct.2	p_val_adj
Cxcl12	0	2.32551	0.968	0.897	0
Ccn2	2.22554e-268	2.11654	0.682	0.203	3.92875e-264
Ivns1abp	0	2.09918	0.882	0.413	0
Cpe	0	2.06421	0.892	0.484	0
Ccnd1	0	2.03966	0.889	0.389	0
Itga4	8.23297e-283	1.72382	0.668	0.143	1.45337e-278
Esm1	6.93e-154	1.7169	0.302	0.012	1.22335e-149
Igfbp7	0	1.61675	0.997	0.986	0
Plekhh2	9.65955e-300	1.47753	0.777	0.328	1.7052e-295
Edn1	3.1931e-122	1.44712	0.761	0.579	5.63677e-118
Meox1	4,94065645841247e-323	1.39099	0.678	0.103	8,72174084603553e-319
Ccn1	4.21336e-61	1.38691	0.565	0.42	7.43784e-57
Stra6	2.21908e-180	1.26978	0.707	0.36	3.91734e-176
Tceal9	4.03239e-206	1.24868	0.808	0.662	7.11838e-202
Dstn	1.17595e-241	1.21786	0.95	0.918	2.07591e-237
Rgcc	2.93565e-188	1.21588	0.856	0.697	5.1823e-184
Myo10	7,5355554025589e-314	1.20306	0.967	0.875	0
Nrp1	1.12605e-286	1.18958	0.932	0.772	1.98782e-282
Hspg2	2.57426e-238	1.13935	0.829	0.628	4.54434e-234
Ccnd2	7.37369e-130	1.13784	0.516	0.235	1.30168e-125
Angpt2	8.9347e-236	1.13197	0.469	0.032	1.57724e-231
Plxnd1	3.46092e-224	1.10876	0.829	0.646	6.10957e-220
Lpar6	3.12431e-199	1.08236	0.853	0.599	5.51534e-195
Pls3	1.2776e-273	1.06269	0.933	0.828	2.25535e-269
Col4a2	1.89024e-166	1.05942	0.924	0.877	3.33683e-162
Tgfb2	5.00597e-156	1.05363	0.773	0.565	8.83703e-152
Eng	0	1.03493	0.986	0.956	0
Plxna2	1.71016e-208	1.0321	0.868	0.674	3.01895e-204
Nid1	7.97631e-144	1.01456	0.615	0.338	1.40806e-139
Akr1c14	6.64405e-177	1.01225	0.613	0.25	1.17287e-172
Camk2n1	2.16847e-163	0.988545	0.726	0.411	3.828e-159
Gda	2.37679e-230	0.981992	0.453	0.029	4.19576e-226
Dll4	7.74711e-160	0.969908	0.629	0.284	1.3676e-155
Adgrl4	0	0.968697	0.998	0.99	0
Cdc42ep3	5.31224e-158	0.937319	0.775	0.658	9.37769e-154
Enpp2	4.60241e-123	0.93073	0.652	0.399	8.12463e-119
Slc1a1	4.98738e-181	0.927014	0.896	0.733	8.80422e-177
Dusp3	8.41587e-208	0.917717	0.915	0.795	1.48565e-203
Palmd	4.76186e-228	0.914214	0.972	0.927	8.40611e-224
Col4a1	4.09983e-124	0.908497	0.953	0.941	7.23742e-120
Ica1l	9.07638e-187	0.902921	0.392	0.032	1.60225e-182
Ctla2a	4.87125e-119	0.900063	0.986	0.985	8.59921e-115
Lama4	1.1294e-125	0.898547	0.665	0.512	1.99373e-121
Ism1	7.04696e-158	0.898124	0.604	0.248	1.244e-153
Myct1	5.0708e-154	0.894814	0.712	0.47	8.95148e-150
Lamc1	3.83877e-134	0.884517	0.637	0.425	6.77658e-130
Ifi203	3.2142e-104	0.878297	0.484	0.188	5.67403e-100
Cd93	1.16371e-122	0.873322	0.941	0.927	2.0543e-118
Lrrc8c	3.71856e-158	0.860296	0.791	0.575	6.56437e-154
Prdm1	1.18333e-149	0.856809	0.482	0.126	2.08894e-145
Cebpd	2.26246e-85	0.854744	0.797	0.696	3.99393e-81
Smarca2	1.40898e-152	0.847802	0.887	0.793	2.48727e-148
Mndal	1.26444e-116	0.83905	0.441	0.134	2.23211e-112
Timp3	2.85196e-128	0.834744	0.891	0.812	5.03456e-124
Calm1	4.04059e-270	0.82952	0.995	0.997	7.13285e-266
Tec	3.09695e-146	0.829226	0.425	0.093	5.46705e-142
Kctd12b	4.44019e-116	0.825477	0.676	0.493	7.83827e-112
Mfsd2a	7.90217e-126	0.82505	0.8	0.687	1.39497e-121
Pcdh17	1.06282e-109	0.823531	0.317	0.05	1.8762e-105
Filip1l	1.6798e-144	0.814758	0.44	0.096	2.96535e-140
Lrrn3	1.1332e-97	0.81131	0.693	0.517	2.00044e-93
Sema6d	3.68572e-114	0.79697	0.438	0.152	6.50641e-110
Gja1	1.03892e-93	0.795451	0.498	0.253	1.834e-89
Hbegf	5.99499e-115	0.79224	0.729	0.537	1.05829e-110
Myh9	1.15316e-136	0.788702	0.96	0.939	2.03567e-132
Hrct1	1.55642e-110	0.786659	0.551	0.273	2.74754e-106
Sparc	2.82274e-157	0.786009	0.999	0.999	4.98298e-153
Tcf4	2.0004e-180	0.78472	0.994	0.99	3.53131e-176
Kdr	1.97074e-144	0.782487	0.982	0.969	3.47895e-140
Endod1	3.30927e-124	0.775618	0.531	0.245	5.84186e-120
Retreg1	1.61138e-122	0.774583	0.46	0.138	2.84457e-118
Adgrl3	1.94777e-121	0.765823	0.619	0.371	3.43841e-117
Robo4	3.50275e-161	0.762415	0.882	0.768	6.18341e-157
4930523C07Rik	3.40779e-113	0.760563	0.67	0.458	6.01578e-109
Arhgap18	2.96353e-115	0.75638	0.615	0.425	5.23153e-111
Kcnj2	2.15493e-85	0.751567	0.346	0.106	3.80409e-81
Nid2	4.07113e-99	0.747479	0.447	0.19	7.18677e-95
Htra1	1.93627e-93	0.743428	0.529	0.29	3.4181e-89
St3gal5	5.27763e-119	0.742146	0.5	0.195	9.3166e-115
Myo1e	4.10261e-120	0.739901	0.666	0.46	7.24233e-116
Nbeal1	2.05554e-110	0.732155	0.825	0.725	3.62865e-106
Myl12a	1.95154e-139	0.730106	0.958	0.96	3.44504e-135
Cx3cl1	7.01183e-96	0.729623	0.643	0.43	1.2378e-91
Tpm4	1.58687e-155	0.725488	0.963	0.945	2.8013e-151
Plk2	1.75238e-80	0.720617	0.731	0.593	3.09348e-76
Spaar	1.48468e-92	0.711836	0.513	0.24	2.62091e-88
Unc5b	6.23034e-106	0.710905	0.348	0.078	1.09984e-101
Tm4sf1	1.30193e-92	0.70924	0.936	0.903	2.2983e-88
Adamts1	3.44667e-37	0.708047	0.61	0.531	6.08441e-33
Cd34	1.19066e-186	0.707306	0.978	0.972	2.10187e-182
Fxyd5	1.44825e-132	0.703532	0.929	0.868	2.55659e-128
Cald1	1.1178e-94	0.694827	0.577	0.335	1.97326e-90
Emcn	1.50504e-153	0.694492	0.964	0.944	2.65685e-149
Rapgef4	6.86174e-112	0.689102	0.835	0.687	1.2113e-107
Wwtr1	2.41364e-138	0.677673	0.895	0.844	4.2608e-134
Itgb1	7.76771e-107	0.677559	0.96	0.964	1.37123e-102
Ppm1l	7.68956e-96	0.668528	0.571	0.348	1.35744e-91
Tspan13	1.06604e-167	0.665461	0.98	0.976	1.88188e-163
Sparcl1	1.65243e-138	0.663554	0.995	0.995	2.91703e-134
Tnfaip1	1.16989e-110	0.663205	0.753	0.622	2.06521e-106
Galnt15	2.08903e-83	0.663139	0.522	0.291	3.68776e-79
Uchl1	4.87338e-92	0.662119	0.301	0.069	8.60298e-88
Nr4a1	1.92794e-21	0.659708	0.388	0.321	3.40339e-17
Macf1	1.09209e-119	0.658982	0.99	0.986	1.92787e-115
Crim1	1.8157e-88	0.658579	0.809	0.71	3.20526e-84
Sox4	1.99785e-72	0.657291	0.555	0.42	3.52681e-68
Esyt2	3.04557e-118	0.650512	0.968	0.952	5.37634e-114
Vwa1	6.53753e-133	0.644241	0.975	0.96	1.15407e-128
Msn	1.91193e-113	0.638324	0.93	0.906	3.37513e-109
Ecscr	2.43626e-78	0.637961	0.718	0.67	4.30073e-74
S100a11	5.3167e-95	0.632032	0.773	0.748	9.38557e-91
Arhgef12	2.00976e-115	0.629151	0.919	0.877	3.54783e-111
Gng11	8.52881e-100	0.625188	0.972	0.979	1.50559e-95
Nfib	4.99972e-121	0.614663	0.968	0.952	8.82601e-117
Serpinh1	6.24048e-80	0.612004	0.786	0.731	1.10163e-75
Limch1	5.93314e-98	0.607196	0.888	0.833	1.04738e-93
Ets2	5.43214e-79	0.603668	0.708	0.616	9.58935e-75
Nes	6.93119e-86	0.596808	0.872	0.842	1.22356e-81
Tmem204	1.89443e-117	0.59596	0.873	0.816	3.34423e-113
Bcl2	5.05507e-86	0.594717	0.406	0.152	8.92371e-82
Pde4b	3.40579e-74	0.58944	0.507	0.3	6.01223e-70
Csrp2	1.65119e-77	0.587936	0.861	0.848	2.91485e-73
Slc39a8	1.20553e-91	0.587514	0.823	0.759	2.12812e-87
Apold1	1.10741e-30	0.58585	0.666	0.643	1.95491e-26
Clec1a	6.34968e-66	0.585064	0.335	0.126	1.12091e-61
Sh3bp5	5.12247e-77	0.583118	0.554	0.392	9.04269e-73
Arhgap29	1.89955e-108	0.58108	0.955	0.938	3.35328e-104
Trim16	3.02998e-85	0.579682	0.544	0.38	5.34882e-81
Rnd1	9.68286e-67	0.57764	0.358	0.139	1.70932e-62
Rasgrp3	1.21847e-101	0.575993	0.882	0.831	2.15096e-97
Dpysl2	1.96209e-80	0.572529	0.641	0.483	3.46367e-76
Tmod2	2.78575e-105	0.570925	0.327	0.059	4.91769e-101
Gimap6	3.41727e-84	0.562834	0.821	0.742	6.0325e-80
Actn4	2.25646e-114	0.562775	0.936	0.926	3.98332e-110
Ccdc141	7.73858e-87	0.556911	0.959	0.953	1.36609e-82
Efnb2	3.35839e-66	0.556784	0.307	0.103	5.92857e-62
Tm9sf3	2.09019e-89	0.55528	0.845	0.833	3.68982e-85
Galnt1	9.6628e-80	0.555229	0.623	0.512	1.70577e-75
Hmcn1	1.00199e-78	0.554439	0.954	0.927	1.76882e-74
Abcg1	2.99369e-69	0.553554	0.507	0.348	5.28476e-65
Ablim1	9.1311e-84	0.553523	0.988	0.984	1.61191e-79
Flna	6.77138e-69	0.552893	0.551	0.463	1.19535e-64
Hey1	8.0343e-90	0.543262	0.312	0.065	1.41829e-85
Arl15	5.89246e-74	0.542947	0.443	0.24	1.0402e-69
Ctdspl	2.08603e-129	0.539278	0.346	0.044	3.68246e-125
Itm2c	8.76495e-66	0.536317	0.633	0.581	1.54728e-61
Rhoc	2.5747e-58	0.536301	0.837	0.845	4.54511e-54
Ctsl	7.5519e-81	0.535549	0.796	0.735	1.33314e-76
Sat1	6.57209e-35	0.530922	0.577	0.642	1.16017e-30
H2afj	1.9744e-78	0.530292	0.667	0.601	3.48541e-74
Heg1	7.88477e-74	0.521567	0.895	0.884	1.3919e-69
Sept4	6.33122e-72	0.5198	0.666	0.584	1.11765e-67
Gng5	1.57259e-73	0.519345	0.961	0.976	2.77609e-69
Insr	3.14487e-58	0.518026	0.79	0.756	5.55163e-54
Myl12b	1.78508e-90	0.517917	0.971	0.971	3.1512e-86
Pdgfb	1.02231e-78	0.514353	0.971	0.948	1.80468e-74
Synm	1.74151e-62	0.513202	0.871	0.824	3.07429e-58
Eogt	4.37637e-64	0.509386	0.803	0.773	7.7256e-60
Ppic	5.51344e-76	0.507975	0.613	0.575	9.73288e-72
Ehd4	9.94493e-75	0.50203	0.632	0.531	1.75558e-70
Anxa3	1.38992e-82	0.496891	0.943	0.937	2.45363e-78
Clic4	2.14956e-79	0.495414	0.956	0.961	3.79461e-75
Myo18a	2.33939e-64	0.494411	0.552	0.363	4.12972e-60
Cp	3.4627e-47	0.494187	0.712	0.626	6.1127e-43
Sort1	1.17699e-61	0.491997	0.505	0.342	2.07775e-57
Gpr85	3.65714e-91	0.487741	0.311	0.06	6.45595e-87
Pglyrp1	1.63762e-43	0.487042	0.978	0.982	2.89088e-39
Fyn	7.63809e-64	0.48674	0.525	0.38	1.34835e-59
Slc7a5	2.63395e-64	0.485562	0.968	0.971	4.64971e-60
Pea15a	5.95803e-83	0.482895	0.785	0.751	1.05177e-78
Fam129a	2.5616e-60	0.482582	0.525	0.419	4.52199e-56
Chst2	5.67283e-67	0.481005	0.331	0.116	1.00142e-62
Fkbp1a	5.30949e-70	0.480374	0.865	0.876	9.37284e-66
Anxa5	8.10506e-82	0.477537	0.88	0.897	1.43079e-77
Itpkb	5.04693e-61	0.476054	0.757	0.675	8.90935e-57
Efr3b	9.09711e-61	0.473793	0.763	0.689	1.60591e-56
Slc12a2	9.61041e-51	0.470785	0.359	0.199	1.69652e-46
Gabarapl1	9.70843e-83	0.470535	0.683	0.647	1.71383e-78
Ank	3.96819e-60	0.468583	0.438	0.262	7.00505e-56
Amotl2	1.118e-53	0.468245	0.689	0.588	1.9736e-49
Cyb5r3	4.39828e-72	0.467251	0.747	0.713	7.76428e-68
Notch1	9.18673e-66	0.464526	0.795	0.764	1.62173e-61
Syne1	1.06988e-42	0.462106	0.767	0.738	1.88866e-38
Lrrc58	1.29477e-60	0.458431	0.769	0.733	2.28565e-56
Csrp1	2.85437e-54	0.458399	0.593	0.601	5.03882e-50
Lysmd2	6.4758e-60	0.45567	0.53	0.371	1.14317e-55
Mgll	5.03572e-45	0.450862	0.543	0.442	8.88955e-41
Lrrc8a	3.70024e-55	0.44892	0.56	0.442	6.53204e-51
Reck	7.27319e-48	0.447133	0.648	0.582	1.28394e-43
Tpm1	2.60295e-62	0.44547	0.881	0.91	4.59498e-58
LTO1	9.1356e-51	0.444832	0.397	0.217	1.61271e-46
Ptp4a3	1.80333e-56	0.443884	0.627	0.521	3.18341e-52
Kctd17	1.84338e-61	0.439614	0.407	0.228	3.25411e-57
Cdkn2b	5.66459e-45	0.43813	0.42	0.235	9.9997e-41
Lrp8	3.19291e-44	0.438019	0.747	0.693	5.63645e-40
Pik3c2a	1.43481e-56	0.437529	0.772	0.722	2.53288e-52
Il13ra1	1.92836e-52	0.435577	0.374	0.185	3.40414e-48
Dgkh	6.52887e-45	0.434519	0.605	0.513	1.15254e-40
Hlx	4.9985e-51	0.429612	0.411	0.237	8.82385e-47
Sestd1	3.53831e-48	0.428714	0.424	0.257	6.24618e-44
Bag2	2.65701e-57	0.428452	0.32	0.137	4.69043e-53
Pdgfd	5.9624e-50	0.426022	0.454	0.305	1.05254e-45
Phactr1	1.18094e-48	0.423387	0.593	0.493	2.08472e-44
4430402I18Rik	1.34867e-34	0.423361	0.484	0.358	2.38081e-30
Dync1li2	1.77334e-63	0.423273	0.67	0.593	3.13048e-59
Klhl6	1.72904e-44	0.422177	0.456	0.295	3.05227e-40
AY036118	3.53514e-28	0.419757	0.999	0.999	6.24058e-24
Spred2	7.16372e-47	0.41838	0.518	0.369	1.26461e-42
Spry1	2.33228e-39	0.4164	0.438	0.297	4.11717e-35
Eif2s2	1.31608e-58	0.415774	0.848	0.85	2.32328e-54
Ptma	3.08694e-64	0.409386	0.995	1	5.44937e-60
Myo1b	2.15958e-51	0.40938	0.731	0.728	3.81232e-47
Sgk1	2.37719e-36	0.40731	0.649	0.641	4.19645e-32
Tsc22d1	9.96101e-50	0.40546	0.978	0.989	1.75842e-45
Mef2a	8.89903e-54	0.405063	0.832	0.816	1.57095e-49
Fam57b	1.16149e-47	0.40468	0.352	0.18	2.05038e-43
Lpcat1	1.62029e-52	0.402838	0.334	0.157	2.8603e-48
Dmd	1.72851e-47	0.402557	0.3	0.146	3.05133e-43
Akap13	3.34891e-45	0.401899	0.767	0.757	5.91182e-41
Map1b	1.41831e-38	0.398845	0.501	0.416	2.50374e-34
Ets1	5.451e-60	0.395839	0.933	0.93	9.62265e-56
Gpi1	3.23434e-67	0.395332	0.703	0.699	5.70959e-63
Kcnq1	1.6546e-56	0.394779	0.316	0.121	2.92087e-52
Dgkd	4.88398e-56	0.394066	0.321	0.121	8.6217e-52
Depp1	3.15701e-24	0.390409	0.301	0.173	5.57307e-20
Mall	8.27331e-41	0.388218	0.354	0.193	1.46049e-36
Picalm	1.62523e-52	0.386939	0.799	0.786	2.86902e-48
Ddx21	1.37454e-38	0.386628	0.557	0.492	2.42647e-34
Gars	8.85601e-45	0.383261	0.467	0.361	1.56335e-40
Hmbox1	4.47694e-44	0.382829	0.613	0.539	7.90315e-40
Smad1	3.245e-53	0.381641	0.573	0.564	5.72839e-49
Sft2d1	2.13365e-43	0.381349	0.528	0.442	3.76652e-39
Myadm	8.16764e-46	0.381202	0.435	0.388	1.44183e-41
Slco2b1	1.7623e-44	0.380186	0.785	0.759	3.11098e-40
Extl3	6.44313e-45	0.377828	0.724	0.7	1.13741e-40
Prom1	1.13328e-50	0.376301	0.859	0.911	2.00058e-46
Dock4	1.33923e-37	0.375136	0.792	0.757	2.36415e-33
Pbx1	1.94126e-38	0.373631	0.587	0.504	3.42691e-34
Ntn4	1.59417e-43	0.371641	0.301	0.14	2.81419e-39
Lims1	1.89593e-54	0.371029	0.673	0.68	3.34689e-50
Mcc	1.39853e-47	0.370859	0.73	0.707	2.46883e-43
Arpc2	1.38921e-52	0.370633	0.897	0.905	2.45237e-48
Oaz2	8.04904e-48	0.370521	0.565	0.503	1.4209e-43
Tmem245	4.02096e-37	0.369672	0.695	0.666	7.0982e-33
Adgrf5	9.75657e-39	0.366293	0.989	0.994	1.72233e-34
Tmsb4x	6.67688e-21	0.365667	0.999	1	1.17867e-16
Gstm2	3.74672e-34	0.36517	0.436	0.317	6.61408e-30
Tnk2	5.81817e-40	0.364368	0.436	0.323	1.02708e-35
Arhgef7	3.0192e-43	0.363151	0.463	0.39	5.3298e-39
Scd2	4.1272e-38	0.361589	0.59	0.545	7.28574e-34
Spata13	2.62754e-37	0.360836	0.327	0.211	4.6384e-33
Sipa1l2	1.9468e-39	0.358766	0.511	0.419	3.43669e-35
Ly75	6.95328e-33	0.358613	0.536	0.457	1.22746e-28
Ppa1	2.64289e-36	0.357736	0.361	0.241	4.6655e-32
Plxna4	2.23326e-32	0.357144	0.345	0.217	3.94237e-28
Skil	5.41495e-33	0.356715	0.627	0.569	9.559e-29
Tiam1	7.25478e-38	0.356425	0.821	0.803	1.28069e-33
Zeb1	1.47161e-49	0.35533	0.668	0.653	2.59783e-45
Rasgrp2	7.35392e-28	0.355047	0.53	0.429	1.29819e-23
Tmem176b	3.80629e-39	0.354052	0.465	0.501	6.71924e-35
Gstm1	7.51004e-46	0.352463	0.765	0.773	1.32575e-41
Slco1c1	5.46583e-29	0.351976	0.968	0.988	9.64883e-25
Map3k20	4.7008e-37	0.350726	0.627	0.567	8.29832e-33
Slc43a2	1.69197e-31	0.350346	0.396	0.277	2.98684e-27
Pdia6	1.60024e-54	0.3501	0.693	0.705	2.8249e-50
Notch4	1.34848e-37	0.349458	0.48	0.392	2.38047e-33
Plod1	2.75867e-30	0.349177	0.496	0.425	4.86988e-26
B3gnt2	2.57672e-44	0.349084	0.758	0.741	4.54868e-40
Cyyr1	7.71914e-43	0.347248	0.903	0.93	1.36266e-38
Mmp15	1.34224e-31	0.345623	0.412	0.29	2.36945e-27
Ifit2	1.05599e-23	0.343376	0.313	0.195	1.86415e-19
Rgs12	2.48605e-44	0.339468	0.836	0.827	4.38863e-40
Actb	3.33538e-25	0.33749	0.998	1	5.88795e-21
Lmna	8.53657e-36	0.337285	0.456	0.37	1.50696e-31
Mprip	2.04556e-44	0.335838	0.83	0.829	3.61103e-40
Swap70	2.02993e-45	0.333029	0.723	0.716	3.58343e-41
Ercc1	3.10703e-39	0.332874	0.316	0.165	5.48485e-35
Shisa5	1.97653e-39	0.332115	0.643	0.598	3.48918e-35
Trps1	1.50828e-31	0.3318	0.45	0.365	2.66257e-27
Agpat5	1.19901e-31	0.329469	0.413	0.324	2.11662e-27
Rnaset2a	1.53221e-26	0.329129	0.39	0.27	2.7048e-22
Bnip2	1.34395e-45	0.328997	0.887	0.88	2.37247e-41
Mmd	1.90616e-31	0.328573	0.465	0.378	3.36494e-27
Dlc1	9.13871e-41	0.328362	0.815	0.812	1.61326e-36
Vcl	8.51576e-39	0.327667	0.577	0.566	1.50329e-34
Msi2	1.18125e-33	0.32719	0.805	0.793	2.08525e-29
Lxn	6.93484e-32	0.325877	0.444	0.356	1.22421e-27
Ddi2	1.25167e-34	0.325638	0.478	0.424	2.20956e-30
Bex3	4.17321e-36	0.3242	0.399	0.335	7.36697e-32
Sh3bgrl	3.60519e-45	0.324144	0.836	0.844	6.36424e-41
Plpp6	4.17894e-29	0.323266	0.613	0.555	7.37708e-25
Fosl2	1.02525e-25	0.323201	0.326	0.245	1.80988e-21
Stab1	2.82515e-28	0.323181	0.505	0.44	4.98724e-24
Gpr155	1.5853e-26	0.322996	0.457	0.372	2.79852e-22
Gnb4	1.29644e-46	0.322986	0.643	0.673	2.2886e-42
Agrn	1.08807e-34	0.32173	0.777	0.768	1.92077e-30
Jak1	1.77606e-39	0.321509	0.576	0.535	3.13528e-35
Tmf1	3.31476e-42	0.320265	0.639	0.611	5.85154e-38
Sesn3	5.2564e-27	0.319779	0.439	0.369	9.27911e-23
Nomo1	9.79738e-32	0.319591	0.693	0.652	1.72953e-27
Bmpr2	1.27822e-32	0.319201	0.948	0.968	2.25644e-28
Atrx	5.42053e-29	0.318988	0.899	0.905	9.56886e-25
Susd6	7.68355e-34	0.318495	0.524	0.46	1.35638e-29
Zfand5	3.23961e-42	0.317599	0.769	0.766	5.71888e-38
Cflar	2.71008e-38	0.317206	0.628	0.585	4.78411e-34
Sec14l1	1.61051e-31	0.317001	0.671	0.632	2.84303e-27
Snrk	5.36908e-43	0.316465	0.801	0.814	9.47804e-39
Arhgap10	3.12807e-31	0.314818	0.302	0.176	5.52197e-27
Coro1c	4.27121e-41	0.314553	0.462	0.397	7.53997e-37
Snx13	8.52463e-29	0.311742	0.487	0.415	1.50485e-24
Rgl1	1.34503e-32	0.311512	0.555	0.517	2.37439e-28
Pgm2l1	2.79592e-24	0.310796	0.35	0.253	4.93563e-20
Ece1	1.22915e-34	0.30829	0.904	0.908	2.16981e-30
Herc2	8.08431e-32	0.306499	0.62	0.598	1.42712e-27
AW112010	3.64062e-22	0.305908	0.84	0.878	6.42678e-18
Eml1	1.66193e-27	0.305551	0.329	0.218	2.93381e-23
Adgrl2	1.08153e-30	0.304678	0.844	0.848	1.90922e-26
Trak2	9.27943e-27	0.304457	0.415	0.318	1.6381e-22
Pfn1	1.89945e-33	0.304291	0.888	0.939	3.35311e-29
Cnn2	1.15641e-35	0.304224	0.517	0.467	2.04141e-31
Lgals3bp	6.20673e-29	0.303174	0.519	0.469	1.09567e-24
Map4k4	2.365e-37	0.302524	0.775	0.782	4.17493e-33
Myh10	2.5761e-37	0.301599	0.615	0.625	4.54759e-33
Dync1h1	2.50239e-29	0.301392	0.839	0.819	4.41748e-25
Ndfip1	1.89245e-45	0.301293	0.789	0.799	3.34075e-41
Pcnx	1.59795e-27	0.301164	0.626	0.578	2.82087e-23
Hist1h2bc	5.7748e-32	0.301161	0.599	0.619	1.01943e-27
Epb41l2	5.2493e-40	-0.302312	0.309	0.53	9.2666e-36
Tril	3.11642e-39	-0.303327	0.443	0.665	5.50142e-35
Gabarap	1.39207e-35	-0.305101	0.767	0.902	2.45742e-31
Atp6v0a1	9.17545e-42	-0.306363	0.393	0.623	1.61974e-37
Sox13	5.63554e-39	-0.307195	0.251	0.461	9.94841e-35
Tnfsf12	4.0744e-40	-0.30721	0.405	0.628	7.19254e-36
Uqcrh	2.48773e-41	-0.307588	0.81	0.938	4.39159e-37
Rpl18a	5.7461e-61	-0.30772	0.961	0.999	1.01436e-56
Col4a3bp	1.91584e-38	-0.309225	0.855	0.951	3.38204e-34
Stom	1.40072e-49	-0.309309	0.222	0.459	2.47269e-45
Txnip	2.71435e-36	-0.309492	0.674	0.848	4.79164e-32
Sept11	2.87616e-36	-0.311642	0.443	0.655	5.07728e-32
Glcci1	1.37226e-47	-0.31166	0.275	0.515	2.42244e-43
Hyal2	1.47808e-42	-0.312465	0.206	0.417	2.60925e-38
Bri3	1.69235e-39	-0.312727	0.722	0.879	2.9875e-35
St6galnac2	3.39172e-45	-0.312818	0.455	0.691	5.98741e-41
Mllt3	9.05255e-42	-0.313064	0.321	0.549	1.59805e-37
Zic5	6.5047e-45	-0.314453	0.205	0.425	1.14827e-40
Ldha	2.93278e-45	-0.315735	0.645	0.846	5.17723e-41
Entpd1	1.76253e-62	-0.316909	0.308	0.585	3.11139e-58
Rab11a	6.16881e-36	-0.317079	0.733	0.873	1.08898e-31
Zhx3	9.14236e-45	-0.319278	0.333	0.569	1.6139e-40
Rpl8	6.80047e-59	-0.31935	0.959	0.996	1.20049e-54
Irf2bpl	5.57091e-34	-0.31977	0.615	0.79	9.83433e-30
Rps3	4.01539e-55	-0.321123	0.942	0.994	7.08837e-51
Stx3	9.61479e-47	-0.321193	0.335	0.576	1.6973e-42
Dennd4c	5.6163e-44	-0.321591	0.263	0.488	9.91445e-40
Degs2	1.33273e-48	-0.321875	0.484	0.726	2.35266e-44
Kank3	8.85413e-42	-0.322641	0.777	0.907	1.56302e-37
Tmem98	7.99724e-41	-0.322829	0.324	0.546	1.41175e-36
Kras	2.17957e-39	-0.323624	0.568	0.771	3.84759e-35
Tmem64	6.96352e-41	-0.324773	0.241	0.455	1.22927e-36
Actn1	1.14537e-35	-0.325655	0.527	0.725	2.02192e-31
mt-Nd4	1.16289e-75	-0.325695	0.993	0.999	2.05286e-71
Tln2	7.55381e-64	-0.32711	0.127	0.372	1.33347e-59
Ramp2	1.8096e-48	-0.327532	0.952	0.991	3.19448e-44
Maoa	4.47475e-46	-0.32861	0.789	0.926	7.89927e-42
Ech1	7.04503e-35	-0.329054	0.576	0.76	1.24366e-30
Rps7	2.94709e-62	-0.329498	0.955	0.997	5.2025e-58
Fam13a	1.70204e-54	-0.33095	0.246	0.5	3.00461e-50
Nrep	2.68123e-38	-0.331438	0.422	0.637	4.73318e-34
Pcdh19	8.43907e-45	-0.333535	0.424	0.661	1.48975e-40
Ndufa7	5.55641e-45	-0.335057	0.855	0.956	9.80873e-41
Cd2ap	1.82903e-45	-0.33509	0.908	0.973	3.22879e-41
Tmpo	6.30842e-43	-0.336387	0.461	0.685	1.11362e-38
Zic2	6.84939e-38	-0.336881	0.543	0.742	1.20912e-33
Hspb8	2.17545e-68	-0.337147	0.139	0.398	3.84032e-64
Ahcyl1	1.73412e-43	-0.338182	0.461	0.687	3.06124e-39
Rpl29	3.54661e-56	-0.34012	0.892	0.984	6.26084e-52
Cers4	9.76668e-39	-0.340449	0.512	0.718	1.72411e-34
Ifitm3	9.66569e-42	-0.341294	0.959	0.994	1.70628e-37
Rpl34	2.68206e-66	-0.341721	0.966	0.996	4.73464e-62
Ackr3	9.48835e-53	-0.342646	0.307	0.563	1.67498e-48
Nhsl1	3.70617e-42	-0.343895	0.381	0.607	6.5425e-38
Hes1	3.36744e-42	-0.345322	0.543	0.762	5.94455e-38
Egr1	7.33823e-55	-0.345758	0.435	0.696	1.29542e-50
Phlda1	4.46706e-44	-0.345923	0.183	0.396	7.88569e-40
Ggact	4.69211e-59	-0.347814	0.203	0.46	8.28299e-55
Snhg8	3.2996e-40	-0.348347	0.378	0.598	5.82479e-36
H2-Q7	1.03157e-40	-0.349754	0.193	0.396	1.82102e-36
Tpt1	2.54913e-87	-0.351153	0.99	1	4.49999e-83
Dbp	6.16329e-42	-0.351318	0.306	0.533	1.088e-37
Hcfc1r1	3.25879e-49	-0.354084	0.453	0.695	5.75275e-45
Rpl17	1.05332e-69	-0.354792	0.947	0.997	1.85942e-65
Cbfa2t3	2.04184e-45	-0.354864	0.482	0.712	3.60446e-41
Fendrr	1.17359e-93	-0.355063	0.054	0.312	2.07174e-89
Syt7	2.76549e-66	-0.355768	0.13	0.38	4.88191e-62
Ucp2	8.08337e-44	-0.355919	0.598	0.803	1.42696e-39
Maob	6.68347e-82	-0.356821	0.089	0.351	1.17983e-77
Klk8	1.03538e-82	-0.358478	0.062	0.305	1.82776e-78
Dusp23	6.40127e-54	-0.361803	0.201	0.44	1.13002e-49
Btg2	8.58737e-28	-0.362368	0.861	0.917	1.51593e-23
Prss23	8.32605e-62	-0.36304	0.413	0.692	1.4698e-57
Aqp11	4.7354e-56	-0.363335	0.416	0.682	8.35941e-52
Rasal2	4.63585e-41	-0.363446	0.514	0.718	8.18367e-37
Prpf40b	9.00943e-67	-0.365996	0.15	0.408	1.59043e-62
Rpl13a	1.92574e-76	-0.366027	0.954	0.995	3.39951e-72
Cox7a2l	4.06081e-53	-0.369268	0.706	0.891	7.16855e-49
Rpl26	1.16247e-77	-0.369757	0.968	0.999	2.0521e-73
Atp11b	4.28058e-50	-0.37064	0.482	0.721	7.55651e-46
Fli1	3.97003e-52	-0.371101	0.778	0.931	7.0083e-48
Pdxk	4.3344e-49	-0.373078	0.49	0.725	7.65151e-45
Rps10	1.00011e-78	-0.375054	0.959	0.998	1.76549e-74
Ahnak	3.6077e-61	-0.375257	0.943	0.993	6.36868e-57
Srgn	1.00963e-60	-0.37561	0.933	0.986	1.78231e-56
Sgpp2	1.15968e-57	-0.375848	0.343	0.613	2.04718e-53
Csf1	2.23706e-49	-0.376264	0.241	0.482	3.94909e-45
Rps15a	3.96295e-77	-0.377681	0.955	0.997	6.9958e-73
Rpl13	6.5207e-91	-0.37835	0.985	1	1.1511e-86
Nfia	6.58414e-50	-0.379465	0.61	0.822	1.1623e-45
Plcb4	7.53129e-42	-0.379686	0.616	0.803	1.3295e-37
Atp8a1	1.7129e-46	-0.384637	0.643	0.828	3.02378e-42
Grasp	1.34693e-46	-0.384923	0.515	0.729	2.37774e-42
Rpl7	8.46062e-78	-0.385267	0.945	0.993	1.49355e-73
Tuba1b	1.85541e-50	-0.386575	0.697	0.872	3.27536e-46
Rps23	3.19608e-85	-0.387108	0.971	0.999	5.64204e-81
Smagp	3.10193e-52	-0.388058	0.35	0.598	5.47584e-48
Pfdn5	4.88422e-62	-0.388823	0.835	0.961	8.62212e-58
Thbd	1.0268e-40	-0.389226	0.516	0.724	1.81261e-36
Prrt4	1.88284e-89	-0.390272	0.088	0.364	3.32378e-85
Ptprj	4.24089e-89	-0.39056	0.088	0.364	7.48645e-85
Rps19	2.6218e-80	-0.391282	0.964	0.998	4.62826e-76
Gsta4	1.69264e-71	-0.391528	0.648	0.891	2.98801e-67
Gas6	2.53576e-51	-0.392089	0.531	0.767	4.47637e-47
Rps29	8.21231e-104	-0.393198	0.985	0.999	1.44972e-99
mt-Nd5	1.39297e-59	-0.393937	0.878	0.964	2.45902e-55
Rps5	1.21731e-72	-0.394112	0.934	0.993	2.14891e-68
Atp1b3	4.18157e-52	-0.395127	0.634	0.836	7.38173e-48
H2-K1	1.16577e-53	-0.396884	0.941	0.983	2.05794e-49
Slc7a1	1.37195e-51	-0.397159	0.782	0.929	2.42191e-47
Cavin2	9.95035e-62	-0.397758	0.789	0.942	1.75654e-57
Fau	3.60192e-96	-0.398505	0.973	0.999	6.35847e-92
Tnfrsf19	1.60621e-58	-0.399448	0.531	0.778	2.83544e-54
Snx3	3.5744e-62	-0.399659	0.849	0.958	6.30988e-58
Ncoa4	4.57951e-50	-0.400261	0.437	0.674	8.08421e-46
Arl4d	3.72693e-62	-0.400411	0.254	0.525	6.57915e-58
Gatm	8.31862e-65	-0.401155	0.82	0.954	1.46849e-60
Rps4x	2.63513e-80	-0.402362	0.951	0.997	4.6518e-76
Ltc4s	1.03224e-61	-0.403274	0.102	0.329	1.82222e-57
H2afv	6.30479e-53	-0.404039	0.64	0.834	1.11299e-48
Rpl10	1.30018e-61	-0.404058	0.738	0.926	2.29521e-57
Rnf152	5.60093e-70	-0.406684	0.114	0.366	9.88732e-66
Rdx	1.44817e-59	-0.407872	0.795	0.936	2.55646e-55
Rpl22	2.87696e-75	-0.408085	0.926	0.989	5.0787e-71
Gbp4	1.55535e-66	-0.408283	0.272	0.557	2.74566e-62
Eif3f	1.25692e-50	-0.409668	0.707	0.875	2.21884e-46
Adipor2	1.3793e-57	-0.41008	0.465	0.718	2.43487e-53
Edn3	1.04644e-59	-0.410995	0.27	0.54	1.84728e-55
Zfp36l2	9.48388e-46	-0.411078	0.395	0.616	1.67419e-41
Rasd1	6.0176e-62	-0.411488	0.152	0.399	1.06229e-57
Ctsh	2.2455e-54	-0.412661	0.827	0.943	3.96399e-50
Vwf	4.01594e-55	-0.413726	0.492	0.745	7.08935e-51
Ppp1r15a	2.30118e-43	-0.414647	0.352	0.581	4.06228e-39
Eif1	1.75419e-85	-0.415772	0.958	0.997	3.09667e-81
Id2	5.26702e-54	-0.417257	0.281	0.534	9.29787e-50
Rps27	3.04094e-93	-0.419377	0.958	0.997	5.36818e-89
Apod	3.53565e-71	-0.421757	0.427	0.724	6.24147e-67
St6galnac3	1.56878e-63	-0.425565	0.359	0.639	2.76936e-59
Dixdc1	3.09835e-84	-0.425616	0.164	0.465	5.46952e-80
Rps24	1.43967e-102	-0.425838	0.972	1	2.54145e-98
Rps20	1.5649e-99	-0.436179	0.973	0.999	2.76252e-95
Lrrc8b	7.4644e-70	-0.437166	0.301	0.593	1.31769e-65
Rps14	2.38036e-115	-0.437863	0.973	1	4.20204e-111
Itm2b	1.12241e-124	-0.439444	0.988	0.998	1.98139e-120
Selenom	2.14663e-62	-0.439674	0.642	0.857	3.78945e-58
Adam15	1.55353e-51	-0.440712	0.597	0.803	2.74244e-47
Mob3b	9.63473e-108	-0.441062	0.111	0.436	1.70082e-103
Crip1	1.47697e-48	-0.442509	0.663	0.856	2.6073e-44
Gltp	5.01542e-64	-0.443015	0.437	0.696	8.85372e-60
Golm1	1.21197e-68	-0.444206	0.295	0.584	2.1395e-64
Sox9	1.91198e-87	-0.446649	0.067	0.321	3.37521e-83
Ildr2	1.24037e-62	-0.447042	0.186	0.442	2.18962e-58
Slc52a3	5.89628e-75	-0.448228	0.24	0.533	1.04087e-70
Ppp2r5a	7.57292e-57	-0.448961	0.513	0.744	1.33685e-52
Layn	1.93806e-70	-0.44959	0.436	0.722	3.42127e-66
Ptgfrn	1.72159e-74	-0.449954	0.195	0.471	3.03912e-70
Dipk1a	1.395e-73	-0.453244	0.328	0.625	2.46259e-69
Fth1	8.90341e-81	-0.455374	0.965	0.998	1.57172e-76
Ostf1	7.63044e-75	-0.456508	0.789	0.931	1.347e-70
Fmo2	4.35867e-76	-0.456646	0.33	0.641	7.69435e-72
Pla2g4a	2.93065e-83	-0.45682	0.126	0.408	5.17347e-79
Rnf125	3.0287e-71	-0.45953	0.318	0.608	5.34656e-67
Bche	1.75216e-80	-0.461804	0.225	0.534	3.09309e-76
Rpl9	1.11086e-101	-0.47022	0.947	0.997	1.961e-97
Rpl21	4.36896e-99	-0.471482	0.959	0.995	7.71253e-95
Tjp1	3.29606e-81	-0.472051	0.909	0.981	5.81854e-77
Il1r1	2.70923e-61	-0.472946	0.186	0.427	4.78261e-57
Ubb	1.4979e-94	-0.474794	0.953	0.997	2.64424e-90
mt-Cytb	3.28365e-127	-0.476301	0.994	0.999	5.79662e-123
S100a10	4.35706e-58	-0.47646	0.272	0.533	7.69151e-54
Foxf1	1.05452e-101	-0.476602	0.168	0.503	1.86154e-97
Isyna1	7.6937e-68	-0.478848	0.423	0.701	1.35817e-63
Rhob	9.72953e-59	-0.479308	0.868	0.955	1.71755e-54
Ier5	1.48063e-61	-0.482257	0.537	0.776	2.61376e-57
Pdzd2	1.77702e-71	-0.484685	0.352	0.642	3.13697e-67
Rpl30	6.84998e-114	-0.485042	0.961	0.998	1.20923e-109
F5	1.89036e-30	-0.486208	0.162	0.328	3.33706e-26
Nfat5	1.7486e-62	-0.488058	0.607	0.822	3.08681e-58
Fam181b	7.28152e-165	-0.490117	0.011	0.325	1.28541e-160
Afap1l2	8.85023e-97	-0.49268	0.267	0.613	1.56233e-92
Pdgfa	1.89683e-124	-0.493145	0.037	0.328	3.34847e-120
Rpl35a	4.09463e-120	-0.493574	0.969	0.999	7.22825e-116
Ndrg1	1.28029e-94	-0.496632	0.748	0.95	2.2601e-90
Elovl7	1.26753e-81	-0.502075	0.628	0.869	2.23757e-77
1810037I17Rik	2.03309e-84	-0.504537	0.829	0.958	3.58901e-80
Nr3c1	2.98725e-77	-0.505317	0.703	0.883	5.27339e-73
Foxc1	3.93836e-68	-0.506947	0.635	0.827	6.95239e-64
Rps3a1	1.20157e-120	-0.512435	0.944	0.998	2.12114e-116
Palm	1.01011e-82	-0.515682	0.376	0.69	1.78315e-78
Il6st	1.40125e-73	-0.518309	0.559	0.798	2.47362e-69
Klf10	8.18242e-95	-0.519697	0.194	0.514	1.44444e-90
Osbpl1a	9.59538e-87	-0.521662	0.518	0.811	1.69387e-82
Add3	5.24232e-81	-0.522858	0.554	0.818	9.25427e-77
Pomc	4.14411e-68	-0.523222	0.284	0.566	7.31559e-64
Cystm1	1.6387e-117	-0.523694	0.097	0.427	2.89279e-113
Foxq1	9.67891e-84	-0.525801	0.824	0.961	1.70862e-79
mt-Nd1	2.24787e-133	-0.531283	0.98	1	3.96817e-129
Tcf15	4.82004e-122	-0.535414	0.071	0.395	8.50882e-118
Hmgcs2	4.49236e-105	-0.535627	0.29	0.653	7.93036e-101
Pltp	4.16467e-157	-0.53951	0.977	1	7.35189e-153
Kbtbd11	3.09158e-121	-0.540593	0.12	0.471	5.45757e-117
Sox17	1.50222e-81	-0.543513	0.586	0.832	2.65188e-77
mt-Co2	4.83954e-169	-0.554904	0.995	0.999	8.54323e-165
Nfkbia	2.70587e-103	-0.556154	0.918	0.991	4.77667e-99
mt-Nd3	1.85906e-116	-0.557651	0.944	0.988	3.2818e-112
Cadm1	6.6287e-103	-0.560745	0.296	0.648	1.17016e-98
H3f3a	4.94437e-156	-0.562441	0.963	0.999	8.72829e-152
Klhl5	4.5773e-93	-0.563794	0.616	0.861	8.0803e-89
Sema6a	2.38474e-94	-0.566025	0.565	0.836	4.20979e-90
Pir	6.02466e-85	-0.574987	0.471	0.747	1.06353e-80
Tmsb10	1.68244e-140	-0.576777	0.908	0.997	2.97001e-136
Zfp36l1	5.49564e-120	-0.578367	0.91	0.991	9.70146e-116
Tpd52l1	2.88433e-95	-0.578897	0.308	0.631	5.09172e-91
Ddit4	7.56973e-96	-0.579013	0.225	0.552	1.33628e-91
Neat1	2.17343e-68	-0.581029	0.584	0.814	3.83676e-64
Sema3c	8.5518e-117	-0.582002	0.728	0.959	1.50965e-112
Il6ra	2.59693e-129	-0.585148	0.144	0.517	4.58436e-125
H2-T23	1.11825e-89	-0.586265	0.564	0.829	1.97405e-85
Grrp1	1.01659e-91	-0.590592	0.461	0.76	1.79458e-87
Btg1	5.62598e-86	-0.598331	0.56	0.822	9.93154e-82
Epha4	3.6739e-98	-0.603076	0.368	0.701	6.48553e-94
Car2	2.75504e-101	-0.603608	0.354	0.702	4.86348e-97
Slfn2	1.74689e-114	-0.606764	0.142	0.49	3.08379e-110
Cd9	4.96885e-89	-0.610998	0.205	0.52	8.77151e-85
Foxp1	2.73895e-129	-0.619946	0.864	0.975	4.83507e-125
mt-Atp6	4.09142e-201	-0.628427	0.995	1	7.22259e-197
Eps8	3.82569e-155	-0.628458	0.139	0.552	6.75348e-151
Nkd1	3.69353e-89	-0.630283	0.532	0.789	6.52019e-85
Cldn5	4.52781e-232	-0.636842	0.997	1	7.99294e-228
mt-Co3	1.04272e-199	-0.638822	0.995	0.999	1.84072e-195
mt-Co1	2.07499e-186	-0.647773	0.994	1	3.66298e-182
mt-Nd2	3.2705e-197	-0.648476	0.988	1	5.77341e-193
Dusp1	8.20718e-66	-0.653588	0.827	0.93	1.44881e-61
Frmd5	8.73594e-197	-0.657189	0.066	0.499	1.54216e-192
Lmntd1	4.13697e-196	-0.658384	0.042	0.449	7.30299e-192
Nebl	2.2815e-122	-0.658851	0.473	0.823	4.02753e-118
Ptprr	5.11778e-98	-0.662253	0.434	0.767	9.03441e-94
Lrrc49	4.72564e-139	-0.671846	0.25	0.648	8.34218e-135
Tek	3.86825e-150	-0.675238	0.714	0.952	6.82862e-146
Nfix	3.0598e-137	-0.675808	0.256	0.652	5.40146e-133
Pllp	4.03609e-136	-0.695642	0.531	0.862	7.12491e-132
Tmem252	2.08864e-94	-0.703908	0.37	0.691	3.68708e-90
Car4	7.64175e-163	-0.730662	0.809	0.988	1.349e-158
Fcgrt	1.78825e-158	-0.741163	0.722	0.94	3.1568e-154
Icam1	4.00257e-88	-0.757377	0.17	0.469	7.06573e-84
Ier2	4.18179e-90	-0.757499	0.713	0.902	7.38211e-86
Adk	6.55346e-192	-0.777357	0.152	0.615	1.15688e-187
Tsc22d3	6.42377e-140	-0.786412	0.418	0.786	1.13399e-135
Dnm3	1.24441e-154	-0.787914	0.595	0.891	2.19675e-150
Polk	1.79707e-130	-0.801476	0.627	0.891	3.17236e-126
Car14	3.63802e-227	-0.803209	0.061	0.521	6.42219e-223
Prcp	1.03557e-217	-0.820035	0.095	0.571	1.82809e-213
Fmo1	7.60389e-229	-0.822803	0.068	0.542	1.34232e-224
Usp53	5.48815e-144	-0.825663	0.493	0.814	9.68823e-140
Itm2a	4.56381e-282	-0.846396	0.984	1	8.0565e-278
Rnase4	4.3071e-213	-0.852008	0.127	0.609	7.60333e-209
Pcp4l1	2.59317e-235	-0.852206	0.91	0.995	4.57773e-231
Slc16a1	2.2083e-130	-0.859107	0.657	0.922	3.89832e-126
Ttr	7.82719e-107	-0.875019	0.56	0.843	1.38173e-102
Klf2	2.63637e-139	-0.899397	0.914	0.989	4.65399e-135
Chn2	2.06036e-242	-0.92121	0.145	0.654	3.63716e-238
Zfp36	2.3604e-96	-0.921501	0.535	0.795	4.16681e-92
Stmn1	4.32656e-174	-0.930361	0.418	0.802	7.63767e-170
Ndufa8	1.16509e-193	-0.937047	0.576	0.877	2.05674e-189
Fos	2.09821e-83	-0.949413	0.477	0.751	3.70396e-79
Paqr5	3.00595e-226	-0.950687	0.472	0.898	5.3064e-222
Ctsc	1.56411e-217	-0.981161	0.213	0.684	2.76112e-213
Wnt5a	6.12106e-295	-1.02185	0.007	0.486	1.08055e-290
Hs3st1	1.30991e-255	-1.02554	0.136	0.659	2.31238e-251
Rbp1	8.53317e-209	-1.04135	0.242	0.73	1.50636e-204
Hspa1b	3.75457e-136	-1.07191	0.216	0.595	6.62795e-132
Klf4	1.29633e-185	-1.08269	0.713	0.952	2.28842e-181
Jun	4.73909e-164	-1.0935	0.905	0.982	8.36592e-160
Tgm2	1.70215e-261	-1.10562	0.311	0.816	3.00481e-257
Nampt	2.22677e-223	-1.11103	0.619	0.911	3.93092e-219
Jund	8.19362e-218	-1.14873	0.886	0.984	1.44642e-213
Nr2f2	3.38573e-303	-1.16209	0.057	0.601	5.97683e-299
Net1	5.6269e-269	-1.21196	0.419	0.85	9.93317e-265
Ndnf	8.62387e-223	-1.23595	0.46	0.889	1.52237e-218
Slc38a5	2.54439e-252	-1.26379	0.42	0.871	4.49161e-248
Arl4a	0	-1.31673	0.767	0.988	0
Junb	6.21471e-165	-1.34344	0.652	0.884	1.09708e-160
Fosb	3.02914e-192	-1.37247	0.354	0.779	5.34735e-188
Vcam1	4.73958e-193	-1.39765	0.034	0.419	8.36679e-189
Flrt2	0	-1.43241	0.094	0.733	0
Hspa1a	4.42006e-168	-1.44756	0.249	0.659	7.80274e-164
Cfh	0	-1.67572	0.167	0.761	0
Ier3	1.55988e-276	-1.70703	0.371	0.827	2.75366e-272
Slc6a6	0	-1.79328	0.499	0.993	0
Ptn	0	-2.39212	0.564	0.991	0

## Sheet: cluster 4 vs cluster 3
Cluster 4 vs Cluster 3
Gene	p_val	avg_log2FC	pct.1	pct.2	p_val_adj
Cpe	0	1.93411	0.892	0.269	0
Ccnd1	0	1.91062	0.889	0.257	0
Ccn2	3.5413e-273	1.89269	0.682	0.121	6.25146e-269
Esm1	7.78439e-156	1.69191	0.302	0.008	1.37418e-151
Edn1	1.04832e-195	1.59948	0.761	0.274	1.8506e-191
Itga4	2.51573e-287	1.55605	0.668	0.099	4.44103e-283
Cd93	1.34371e-248	1.41696	0.941	0.543	2.37205e-244
Ccn1	2.38297e-131	1.41681	0.565	0.175	4.20665e-127
Myo10	1.48441e-288	1.28198	0.967	0.583	2.62043e-284
Col4a2	1.94637e-201	1.2506	0.924	0.532	3.43593e-197
Plxnd1	9.30276e-241	1.18647	0.829	0.294	1.64222e-236
Col4a1	5.46749e-173	1.13675	0.953	0.669	9.65176e-169
Ivns1abp	8.00914e-206	1.13384	0.882	0.407	1.41385e-201
Plxna2	2.35514e-243	1.1277	0.868	0.342	4.15752e-239
Myh9	1.73813e-214	1.11618	0.96	0.635	3.06832e-210
Plekhh2	1.19031e-227	1.1097	0.777	0.248	2.10126e-223
Dstn	1.04806e-167	1.10166	0.95	0.676	1.85014e-163
Crim1	7.56365e-212	1.07509	0.809	0.303	1.33521e-207
Meox1	1.6799e-272	1.07244	0.678	0.121	2.96553e-268
Hspg2	4.39054e-224	1.06931	0.829	0.31	7.75061e-220
Tceal9	1.06589e-150	1.06112	0.808	0.39	1.88162e-146
Nid1	1.29007e-203	1.05289	0.615	0.133	2.27737e-199
Angpt2	3.50024e-227	1.03456	0.469	0.032	6.17898e-223
Ccnd2	3.43486e-143	1.03144	0.516	0.125	6.06356e-139
Lama4	1.77444e-186	1.00099	0.665	0.19	3.13242e-182
Tcf4	4.09837e-240	0.995339	0.994	0.829	7.23485e-236
Tgfb2	4.2186e-187	0.992819	0.773	0.292	7.44709e-183
Cxcl12	7.9719e-133	0.977188	0.968	0.882	1.40728e-128
Ifi203	1.4357e-193	0.97203	0.484	0.062	2.53444e-189
Gda	1.75456e-250	0.958541	0.453	0.015	3.09733e-246
Igfbp7	8.31727e-206	0.949827	0.997	0.95	1.46825e-201
Nrp1	1.11584e-187	0.948261	0.932	0.549	1.9698e-183
Eng	5.64614e-240	0.934919	0.986	0.768	9.96713e-236
Lamc1	3.24395e-200	0.933468	0.637	0.155	5.72654e-196
Kdr	9.96389e-180	0.925022	0.982	0.788	1.75892e-175
Sparc	2.681e-204	0.919311	0.999	0.968	4.73277e-200
Nfib	1.22487e-198	0.919283	0.968	0.675	2.16226e-194
Lpar6	3.56123e-212	0.913121	0.853	0.354	6.28664e-208
Pls3	1.46817e-184	0.910424	0.933	0.551	2.59175e-180
Smarca2	1.30028e-170	0.900679	0.887	0.47	2.29538e-166
Adgrl4	8.85061e-272	0.891694	0.998	0.904	1.5624e-267
Cebpd	7.45877e-140	0.874324	0.797	0.386	1.3167e-135
Nr4a1	6.55318e-79	0.872273	0.388	0.119	1.15683e-74
Ica1l	1.57893e-199	0.86646	0.392	0.017	2.78728e-195
Timp3	2.25737e-143	0.857367	0.891	0.521	3.98494e-139
Stra6	1.68821e-167	0.852263	0.707	0.256	2.98019e-163
Robo4	5.15114e-199	0.843323	0.882	0.412	9.09331e-195
Apold1	8.02093e-98	0.842902	0.666	0.314	1.41594e-93
Pcdh17	9.03345e-140	0.827198	0.317	0.022	1.59467e-135
Itgb1	6.44225e-138	0.826995	0.96	0.718	1.13725e-133
Dusp3	1.15794e-166	0.826616	0.915	0.533	2.04412e-162
Sat1	3.38755e-74	0.823753	0.577	0.276	5.98004e-70
Enpp2	1.12619e-166	0.817115	0.652	0.21	1.98807e-162
Lrrc8c	6.26176e-196	0.814272	0.791	0.303	1.10539e-191
Mndal	7.18066e-177	0.813002	0.441	0.055	1.2676e-172
Kctd12b	1.24023e-166	0.811381	0.676	0.228	2.18937e-162
Ism1	1.94419e-214	0.81038	0.604	0.125	3.43208e-210
Adamts1	2.5549e-82	0.808044	0.61	0.29	4.51016e-78
Macf1	5.60626e-162	0.802819	0.99	0.847	9.89673e-158
Cdc42ep3	2.42596e-132	0.7989	0.775	0.371	4.28255e-128
Sox4	6.21342e-144	0.793966	0.555	0.157	1.09685e-139
Synm	2.49041e-143	0.789048	0.871	0.484	4.39632e-139
Arhgef12	1.941e-150	0.781392	0.919	0.568	3.42646e-146
Sema6d	3.14734e-171	0.773023	0.438	0.057	5.556e-167
Cx3cl1	4.48249e-193	0.772175	0.643	0.176	7.91294e-189
Filip1l	3.34646e-185	0.768317	0.44	0.049	5.9075e-181
Limch1	1.69962e-148	0.767147	0.888	0.501	3.00034e-144
Ppm1l	8.2522e-206	0.765416	0.571	0.111	1.45676e-201
Nes	2.44365e-131	0.763707	0.872	0.506	4.31378e-127
Endod1	1.00302e-196	0.762785	0.531	0.093	1.77063e-192
Cp	1.01266e-176	0.760551	0.712	0.252	1.78765e-172
Tec	2.52071e-175	0.756631	0.425	0.048	4.44981e-171
Adgrl3	2.76029e-195	0.753853	0.619	0.155	4.87274e-191
Myct1	2.96992e-185	0.752383	0.712	0.242	5.2428e-181
Msn	2.05252e-138	0.751394	0.93	0.605	3.62331e-134
Nbeal1	2.74718e-162	0.74131	0.825	0.388	4.8496e-158
Clic4	9.94626e-135	0.739841	0.956	0.713	1.75581e-130
Insr	1.57355e-148	0.730974	0.79	0.367	2.7778e-144
Esyt2	3.39534e-137	0.73065	0.968	0.729	5.99379e-133
Heg1	2.8212e-133	0.720079	0.895	0.537	4.98026e-129
Dll4	1.48203e-175	0.719517	0.629	0.187	2.61623e-171
Serpinh1	1.46564e-141	0.717384	0.786	0.373	2.5873e-137
2900026A02Rik	5.24052e-144	0.715088	0.71	0.289	9.25109e-140
Actn4	1.1166e-146	0.71278	0.936	0.603	1.97113e-142
Sh3bp5	2.39892e-178	0.708414	0.554	0.126	4.23481e-174
Arhgap18	2.10533e-160	0.696224	0.615	0.189	3.71654e-156
Ecscr	4.69233e-120	0.688164	0.718	0.334	8.28337e-116
Tnfaip1	1.07884e-174	0.685466	0.753	0.296	1.90447e-170
Tpm4	9.25015e-127	0.682681	0.963	0.722	1.63293e-122
Nid2	2.42808e-151	0.678029	0.447	0.082	4.28628e-147
Myo1e	2.23059e-187	0.676071	0.666	0.209	3.93767e-183
Uchl1	7.29434e-140	0.675023	0.301	0.017	1.28767e-135
Bmpr2	7.26528e-108	0.674485	0.948	0.723	1.28254e-103
4930523C07Rik	5.33555e-162	0.674017	0.67	0.237	9.41884e-158
Kcnj2	1.56155e-112	0.66959	0.346	0.058	2.75661e-108
Wwtr1	1.61437e-140	0.669199	0.895	0.522	2.84984e-136
Akr1c14	2.7576e-177	0.66385	0.613	0.177	4.86799e-173
Lrrc58	1.95616e-158	0.663744	0.769	0.335	3.45321e-154
Prdm1	1.73958e-169	0.660664	0.482	0.093	3.07088e-165
Slc39a8	1.79732e-150	0.65669	0.823	0.403	3.17282e-146
Tm9sf3	8.67487e-114	0.655337	0.845	0.492	1.53137e-109
Galnt15	3.40918e-164	0.650682	0.522	0.122	6.01823e-160
Ablim1	2.5094e-113	0.649262	0.988	0.879	4.42985e-109
Palmd	2.33431e-129	0.648098	0.972	0.74	4.12076e-125
Vwa1	3.69607e-126	0.645048	0.975	0.765	6.52467e-122
St3gal5	3.46372e-179	0.644472	0.5	0.096	6.1145e-175
Hbegf	6.96464e-160	0.641611	0.729	0.296	1.22947e-155
Nrp2	8.60418e-131	0.636899	0.508	0.147	1.5189e-126
Galnt1	1.70728e-167	0.630678	0.623	0.197	3.01386e-163
Myh10	8.8359e-145	0.619892	0.615	0.214	1.5598e-140
Rnd1	5.71661e-137	0.618645	0.358	0.045	1.00915e-132
Tspan13	1.58571e-126	0.615797	0.98	0.801	2.79925e-122
Gja1	1.71888e-126	0.611687	0.498	0.146	3.03434e-122
Sparcl1	1.12465e-118	0.610609	0.995	0.925	1.98534e-114
Notch1	8.14327e-139	0.607608	0.795	0.391	1.43753e-134
Cald1	6.09345e-165	0.604865	0.577	0.166	1.07568e-160
Flna	1.59273e-134	0.604098	0.551	0.177	2.81164e-130
Abcg1	1.68386e-146	0.602776	0.507	0.129	2.97251e-142
Myo1b	8.51172e-149	0.600268	0.731	0.315	1.50257e-144
Adgrl2	1.04178e-128	0.597324	0.844	0.465	1.83906e-124
Itm2c	1.50979e-136	0.597266	0.633	0.24	2.66523e-132
Ehd4	4.74022e-165	0.596263	0.632	0.209	8.36791e-161
Nav1	2.46749e-146	0.594123	0.708	0.294	4.35585e-142
Myl12a	2.06999e-85	0.592599	0.958	0.781	3.65415e-81
Slc1a1	1.41254e-138	0.588491	0.896	0.522	2.49355e-134
Fam129a	2.27099e-146	0.587288	0.525	0.145	4.00898e-142
Camk2n1	9.07688e-156	0.584843	0.726	0.303	1.60234e-151
Ets2	2.17271e-124	0.584258	0.708	0.324	3.83549e-120
Tpm1	2.69591e-91	0.582389	0.881	0.587	4.7591e-87
Plk2	1.13127e-130	0.581881	0.731	0.342	1.99703e-126
Amotl2	3.59748e-161	0.581226	0.689	0.263	6.35063e-157
Rock2	9.78006e-116	0.579298	0.861	0.509	1.72647e-111
Itpkb	1.30816e-163	0.577377	0.757	0.325	2.3093e-159
Xist	2.80389e-49	0.574153	0.468	0.237	4.94971e-45
Tmod2	9.27649e-158	0.573959	0.327	0.018	1.63758e-153
Akap13	2.39281e-128	0.572924	0.767	0.378	4.22403e-124
Trim16	6.2981e-158	0.570015	0.544	0.151	1.1118e-153
Adgrf5	1.3387e-98	0.564493	0.989	0.894	2.3632e-94
Auts2	1.35219e-143	0.563823	0.569	0.184	2.38701e-139
Cd34	3.10767e-113	0.561898	0.978	0.803	5.48597e-109
Pde4b	7.389e-161	0.561208	0.507	0.125	1.30438e-156
S100a11	6.42125e-102	0.560142	0.773	0.425	1.13354e-97
Atrx	1.31161e-105	0.558762	0.899	0.586	2.31538e-101
Egr1	2.15519e-28	0.555684	0.435	0.259	3.80455e-24
Retreg1	6.88632e-145	0.552733	0.46	0.108	1.21564e-140
Ece1	6.34317e-122	0.552018	0.904	0.563	1.11976e-117
Csrp1	6.51456e-105	0.551586	0.593	0.252	1.15001e-100
Pea15a	5.53066e-147	0.551222	0.785	0.372	9.76328e-143
Tmem176b	4.22668e-95	0.547708	0.465	0.163	7.46136e-91
Arhgap29	3.47295e-106	0.546872	0.955	0.706	6.13081e-102
Pdgfb	6.48037e-108	0.539956	0.971	0.74	1.14398e-103
Sptbn1	1.61082e-117	0.539222	0.998	0.977	2.84359e-113
Rhoj	7.63308e-125	0.536056	0.69	0.311	1.34747e-120
Fn1	1.93002e-49	0.529606	0.962	0.831	3.40707e-45
Smad1	3.2715e-121	0.528701	0.573	0.214	5.77518e-117
Myadm	2.60217e-133	0.52867	0.435	0.103	4.59361e-129
Ccdc141	9.9276e-88	0.527078	0.959	0.754	1.75252e-83
Fkbp1a	1.47645e-94	0.523267	0.865	0.553	2.60638e-90
Rasgrp3	4.89285e-110	0.523266	0.882	0.549	8.63736e-106
Bcl2	6.46924e-145	0.522753	0.406	0.073	1.14202e-140
Htra1	9.29943e-122	0.522444	0.529	0.184	1.64163e-117
Fyn	7.24275e-159	0.521265	0.525	0.143	1.27856e-154
Pik3c2a	1.04719e-154	0.520755	0.772	0.357	1.84861e-150
Itga6	2.91254e-86	0.51968	0.958	0.744	5.1415e-82
Mef2a	2.02804e-117	0.519445	0.832	0.471	3.5801e-113
Map4k4	2.42804e-119	0.517181	0.775	0.402	4.28622e-115
Lrp8	2.10679e-124	0.516328	0.747	0.369	3.71911e-120
Map1b	3.1151e-140	0.516253	0.501	0.143	5.49909e-136
Ctla2a	2.49325e-47	0.5098	0.986	0.916	4.40134e-43
Slc7a5	1.19809e-74	0.509799	0.968	0.819	2.11499e-70
Cyb5r3	4.80996e-133	0.504903	0.747	0.356	8.49102e-129
Dgkh	7.03874e-156	0.503514	0.605	0.209	1.24255e-151
Tmem245	2.26111e-134	0.501823	0.695	0.31	3.99154e-130
Ank	2.43473e-158	0.501386	0.438	0.084	4.29804e-154
Wnk1	2.57068e-126	0.500497	0.815	0.439	4.53801e-122
Calr	1.53331e-108	0.500442	0.839	0.495	2.70676e-104
Msi2	1.95548e-134	0.499897	0.805	0.419	3.452e-130
Spaar	1.00959e-146	0.499845	0.513	0.149	1.78223e-142
Dst	1.47287e-133	0.499418	0.687	0.303	2.60006e-129
Slc12a2	3.9377e-130	0.498975	0.359	0.057	6.95122e-126
Serinc3	9.29127e-90	0.497631	0.961	0.756	1.64019e-85
Slc2a1	2.32313e-64	0.496879	0.982	0.916	4.10103e-60
Ankrd11	3.86276e-121	0.495838	0.725	0.352	6.81892e-117
Phactr2	9.98732e-136	0.495501	0.708	0.317	1.76306e-131
9930111J21Rik2	3.59204e-134	0.494772	0.607	0.235	6.34102e-130
Lims1	1.8693e-120	0.492818	0.673	0.307	3.29988e-116
Vcl	2.6151e-136	0.489955	0.577	0.207	4.61644e-132
Etnk1	1.13288e-160	0.489487	0.765	0.349	1.99988e-156
Pakap.1	2.33924e-65	0.487971	0.917	0.71	4.12946e-61
Clec1a	1.00371e-97	0.487532	0.335	0.071	1.77184e-93
Sptan1	4.08223e-90	0.48732	0.957	0.733	7.20636e-86
Cnn3	1.11656e-149	0.486573	0.649	0.254	1.97106e-145
Vwf	1.68448e-65	0.486023	0.492	0.233	2.9736e-61
Plxna4	5.68434e-138	0.484687	0.345	0.045	1.00346e-133
Hrct1	1.75173e-142	0.48456	0.551	0.182	3.09233e-138
Ppic	2.57829e-118	0.481637	0.613	0.258	4.55146e-114
Clec14a	8.32994e-101	0.481395	0.706	0.367	1.47048e-96
Gimap6	6.60718e-120	0.480595	0.821	0.457	1.16637e-115
Scd2	1.8262e-138	0.479273	0.59	0.216	3.22379e-134
Nedd4	1.31856e-96	0.478602	0.916	0.632	2.32765e-92
Pbx1	4.08216e-171	0.478416	0.587	0.184	7.20624e-167
Dpysl2	3.05958e-162	0.47791	0.641	0.236	5.40107e-158
Cgnl1	1.30406e-92	0.476801	0.87	0.565	2.30205e-88
Lrrc8a	3.18024e-157	0.476722	0.56	0.178	5.61409e-153
Sesn3	1.94802e-121	0.475939	0.439	0.118	3.43884e-117
Eif3a	7.5231e-114	0.475624	0.868	0.525	1.32805e-109
Pcnx	3.71424e-154	0.474395	0.626	0.231	6.55676e-150
Picalm	4.58999e-127	0.470639	0.799	0.426	8.10272e-123
Phactr1	8.58682e-162	0.468269	0.593	0.199	1.51583e-157
Tmem204	1.58558e-110	0.467203	0.873	0.537	2.79902e-106
Taok1	2.22595e-142	0.463789	0.699	0.305	3.92948e-138
Mecom	1.44933e-113	0.463587	0.828	0.478	2.5585e-109
Gnai2	1.58252e-96	0.462823	0.994	0.929	2.79362e-92
Calm1	1.21104e-94	0.462143	0.995	0.983	2.13784e-90
Ctdspl	2.21342e-150	0.459902	0.346	0.037	3.90735e-146
Gnb4	9.90929e-113	0.459833	0.643	0.295	1.74929e-108
Apbb2	4.30389e-127	0.459183	0.792	0.421	7.59765e-123
Cyyr1	1.26633e-77	0.457665	0.903	0.645	2.23545e-73
Zbtb20	2.00134e-73	0.457627	0.947	0.741	3.53296e-69
Arl15	4.65096e-152	0.454594	0.443	0.1	8.21035e-148
Iqgap1	2.3498e-91	0.453981	0.915	0.639	4.14809e-87
Rhoc	9.53461e-74	0.453338	0.837	0.56	1.68315e-69
Sort1	5.34311e-147	0.453159	0.505	0.147	9.43219e-143
Ddi2	1.29426e-134	0.453097	0.478	0.138	2.28475e-130
App	1.94527e-79	0.452492	0.983	0.893	3.43398e-75
Mprip	1.27692e-109	0.451841	0.83	0.486	2.25414e-105
Anxa5	2.59647e-76	0.448988	0.88	0.613	4.58355e-72
Pcmtd1	3.15107e-81	0.446721	0.892	0.62	5.56259e-77
Swap70	1.36283e-126	0.445821	0.723	0.354	2.40581e-122
Tiam1	3.81986e-97	0.445719	0.821	0.496	6.74319e-93
Fam57b	9.22188e-137	0.445137	0.352	0.053	1.62794e-132
Eogt	7.86646e-124	0.444466	0.803	0.438	1.38867e-119
Sgk1	7.97391e-103	0.442315	0.649	0.314	1.40763e-98
Myo18a	2.9538e-188	0.441589	0.552	0.151	5.21434e-184
Mcc	3.53587e-139	0.440851	0.73	0.343	6.24187e-135
Amotl1	3.56029e-154	0.440398	0.619	0.231	6.28497e-150
Actr3	1.93947e-128	0.440282	0.726	0.354	3.42375e-124
Slc43a2	5.44967e-140	0.439575	0.396	0.08	9.62029e-136
Nomo1	5.42587e-140	0.437856	0.693	0.309	9.57829e-136
Igf1r	1.78625e-46	0.435577	0.966	0.858	3.15327e-42
Gabarapl1	5.40322e-122	0.433961	0.683	0.323	9.53831e-118
Dock4	5.31009e-136	0.433823	0.792	0.412	9.37391e-132
Stab1	1.11796e-148	0.433799	0.505	0.15	1.97354e-144
Clip1	1.12775e-127	0.43261	0.759	0.388	1.99082e-123
Nus1	4.60259e-132	0.432399	0.478	0.142	8.12496e-128
Hook3	5.6236e-121	0.431785	0.777	0.412	9.92734e-117
Dync1h1	3.78341e-126	0.429631	0.839	0.475	6.67885e-122
Ptprb	2.54509e-40	0.42903	0.984	0.922	4.49284e-36
Tmf1	4.72591e-146	0.427359	0.639	0.258	8.34264e-142
Lrrn3	1.35e-99	0.425344	0.693	0.36	2.38316e-95
Ly75	2.345e-141	0.42449	0.536	0.18	4.13963e-137
Slco2b1	3.30122e-133	0.423983	0.785	0.41	5.82765e-129
Cdc42bpa	1.60229e-147	0.423802	0.578	0.21	2.82853e-143
Arhgef7	6.5525e-142	0.423308	0.463	0.127	1.15671e-137
Ash1l	8.03354e-115	0.422523	0.708	0.356	1.41816e-110
Utrn	1.4089e-46	0.421108	0.96	0.841	2.48714e-42
Actb	4.38953e-50	0.41878	0.998	0.992	7.74884e-46
Flnb	3.10203e-128	0.417219	0.759	0.39	5.47601e-124
Il13ra1	5.38718e-135	0.416575	0.374	0.071	9.51e-131
Sh3bgrl	7.00241e-98	0.416419	0.836	0.513	1.23614e-93
Magi3	2.77892e-157	0.415781	0.585	0.206	4.90562e-153
Spred2	1.66354e-165	0.415048	0.518	0.149	2.93665e-161
Spata13	2.96411e-111	0.414832	0.327	0.061	5.23254e-107
Rc3h1	1.0018e-164	0.414831	0.586	0.202	1.76847e-160
Rell1	2.31317e-134	0.414494	0.596	0.237	4.08344e-130
Syne1	1.18686e-79	0.413525	0.767	0.469	2.09517e-75
Tnk2	3.00679e-144	0.413471	0.436	0.107	5.30789e-140
Flt4	4.00865e-151	0.413323	0.542	0.181	7.07648e-147
Reep3	2.54029e-93	0.412858	0.904	0.615	4.48437e-89
LTO1	2.22982e-146	0.412585	0.397	0.079	3.9363e-142
Hip1	2.45443e-88	0.412539	0.865	0.568	4.33281e-84
Csrp2	1.455e-65	0.410668	0.861	0.608	2.56851e-61
Pgm2l1	2.3962e-130	0.409493	0.35	0.061	4.23002e-126
Itga1	1.61712e-76	0.408187	0.909	0.657	2.8547e-72
Zeb1	2.00748e-124	0.406661	0.668	0.311	3.54381e-120
Cflar	5.712e-161	0.406269	0.628	0.24	1.00834e-156
Lgals3bp	4.10606e-140	0.405423	0.519	0.172	7.24843e-136
Podxl	1.19215e-74	0.40458	0.926	0.69	2.10451e-70
Sestd1	9.6139e-140	0.404523	0.424	0.102	1.69714e-135
Slc16a9	4.3848e-136	0.403717	0.605	0.244	7.7405e-132
Phf20l1	2.55826e-129	0.403697	0.675	0.31	4.51609e-125
Efnb2	1.14168e-86	0.403219	0.307	0.073	2.01541e-82
Dlc1	6.3437e-103	0.401666	0.815	0.483	1.11985e-98
Hmbox1	2.35963e-154	0.40164	0.613	0.236	4.16545e-150
Tm4sf1	7.80486e-71	0.40121	0.936	0.714	1.37779e-66
Arpc2	1.90337e-71	0.400888	0.897	0.649	3.36003e-67
Xpr1	4.59629e-148	0.400315	0.583	0.215	8.11382e-144
Ddx3x	5.59823e-114	0.399671	0.747	0.399	9.88255e-110
Sept4	4.24905e-117	0.399263	0.666	0.317	7.50085e-113
Ski	3.24931e-149	0.398321	0.651	0.267	5.736e-145
Rrbp1	3.56339e-79	0.398145	0.89	0.62	6.29045e-75
Chst2	1.00753e-116	0.397757	0.331	0.06	1.77859e-112
Map3k1	3.2299e-153	0.397168	0.676	0.291	5.70175e-149
Cav1	9.02624e-76	0.397077	0.824	0.543	1.5934e-71
Birc6	1.03598e-124	0.396528	0.657	0.3	1.82881e-120
Hey1	5.10348e-114	0.396496	0.312	0.053	9.00918e-110
Kmt2a	1.93854e-140	0.396285	0.652	0.283	3.42211e-136
Eif4g3	1.42933e-154	0.395812	0.625	0.244	2.52319e-150
Unc5b	6.57714e-94	0.395071	0.348	0.097	1.16106e-89
Top2b	1.43526e-139	0.394978	0.706	0.329	2.53367e-135
Chd7	1.47764e-129	0.393985	0.349	0.064	2.60848e-125
Enc1	9.53667e-142	0.393985	0.582	0.221	1.68351e-137
Ro60	1.27354e-142	0.391861	0.655	0.281	2.24817e-138
Tspan5	7.41247e-112	0.391055	0.87	0.538	1.30852e-107
Erg	5.33672e-104	0.390941	0.707	0.368	9.42091e-100
Msrb3	9.33204e-149	0.390468	0.52	0.167	1.64738e-144
Apcdd1	3.7055e-55	0.390102	0.897	0.686	6.54132e-51
Itpr1	1.41921e-137	0.390075	0.487	0.152	2.50533e-133
Trim56	2.89303e-132	0.389088	0.536	0.192	5.10706e-128
Pdgfd	1.51756e-149	0.385408	0.454	0.12	2.67894e-145
Mfsd2a	1.82311e-77	0.384774	0.8	0.51	3.21834e-73
Dmd	2.8209e-107	0.382711	0.3	0.05	4.97973e-103
Lrrfip1	9.99135e-133	0.381771	0.542	0.202	1.76377e-128
Fosl2	6.92234e-104	0.381228	0.326	0.072	1.222e-99
Depp1	2.61742e-80	0.38119	0.301	0.079	4.62053e-76
Herc2	1.12965e-124	0.380784	0.62	0.273	1.99417e-120
Trps1	1.33593e-132	0.38066	0.45	0.131	2.35832e-128
Zfand5	5.613e-133	0.380607	0.769	0.401	9.90863e-129
Ifit2	3.23942e-100	0.378407	0.313	0.067	5.71855e-96
Lpcat1	1.35924e-122	0.375291	0.334	0.059	2.39947e-118
Mapk6	1.26559e-129	0.374944	0.402	0.102	2.23415e-125
Ctnnd1	1.68221e-142	0.374935	0.744	0.367	2.9696e-138
Odc1	7.1522e-51	0.373984	0.309	0.123	1.26258e-46
Fndc3b	6.50596e-113	0.373876	0.365	0.088	1.1485e-108
Vcp	2.509e-109	0.373864	0.808	0.466	4.42914e-105
Gstm2	2.46661e-129	0.373516	0.436	0.126	4.35431e-125
Creb3l2	3.66727e-136	0.373449	0.49	0.16	6.47383e-132
Ywhaz	2.75316e-80	0.371661	0.883	0.61	4.86016e-76
Jak1	3.35548e-137	0.371605	0.576	0.223	5.92343e-133
Kcnq1ot1	1.79444e-59	0.370793	0.352	0.156	3.16773e-55
Eif4g1	4.1929e-142	0.370227	0.703	0.327	7.40173e-138
Kctd17	6.04928e-146	0.370175	0.407	0.091	1.06788e-141
Fry	2.12946e-80	0.369382	0.888	0.618	3.75914e-76
Rapgef4	7.7348e-149	0.368635	0.835	0.456	1.36542e-144
Gars	2.54139e-137	0.366999	0.467	0.143	4.48632e-133
Ets1	6.36649e-69	0.366326	0.933	0.716	1.12388e-64
Ywhab	5.50671e-80	0.365906	0.876	0.599	9.721e-76
Coro1c	2.04741e-144	0.365648	0.462	0.133	3.61429e-140
Nfe2l1	1.08557e-116	0.364195	0.786	0.437	1.91636e-112
Mmd	3.19175e-141	0.36315	0.465	0.137	5.6344e-137
Bptf	1.6048e-112	0.362954	0.717	0.376	2.83295e-108
Snrk	4.79241e-101	0.362817	0.801	0.476	8.46004e-97
Syncrip	3.04035e-141	0.362593	0.504	0.168	5.36712e-137
Bcl6b	2.94212e-100	0.361791	0.372	0.11	5.19373e-96
Rgcc	3.75636e-58	0.359991	0.856	0.62	6.63111e-54
Gpi1	1.41651e-118	0.359655	0.703	0.357	2.50056e-114
Map3k20	1.6284e-148	0.358681	0.627	0.258	2.87461e-144
Agrn	2.46283e-134	0.358326	0.777	0.412	4.34763e-130
Dync1li2	2.6904e-160	0.357826	0.67	0.283	4.74936e-156
Phldb2	1.02336e-152	0.35764	0.528	0.179	1.80654e-148
Extl3	2.20691e-127	0.35719	0.724	0.365	3.89586e-123
Tut7	2.74003e-123	0.356891	0.733	0.383	4.83698e-119
Ktn1	9.17991e-104	0.356062	0.799	0.469	1.62053e-99
Raph1	2.04914e-88	0.355461	0.319	0.084	3.61734e-84
Impad1	2.90815e-136	0.353203	0.452	0.132	5.13375e-132
Lysmd2	1.48442e-165	0.352852	0.53	0.169	2.62044e-161
Cbx6	3.17348e-152	0.35187	0.467	0.133	5.60214e-148
Pdlim5	3.28245e-120	0.351003	0.671	0.331	5.79451e-116
B2m	2.95041e-52	0.350906	0.984	0.892	5.20836e-48
Ntn4	8.20902e-106	0.350306	0.301	0.054	1.44914e-101
Frmd6	5.86156e-97	0.349798	0.328	0.083	1.03474e-92
Sertad2	1.39321e-163	0.349666	0.617	0.239	2.45944e-159
Nrip1	3.33503e-119	0.349652	0.561	0.238	5.88732e-115
Crybg3	7.40738e-141	0.349611	0.767	0.398	1.30762e-136
Skil	6.48689e-130	0.348967	0.627	0.277	1.14513e-125
Susd6	7.90024e-148	0.345837	0.524	0.18	1.39463e-143
Atl3	5.80085e-135	0.345733	0.554	0.215	1.02402e-130
Ctnna1	8.0699e-89	0.345315	0.872	0.582	1.42458e-84
Reck	7.60753e-117	0.344997	0.648	0.313	1.34296e-112
Adamtsl2	9.12753e-102	0.344041	0.312	0.067	1.61128e-97
Sfpq	1.17459e-123	0.342744	0.735	0.386	2.0735e-119
Kcnq1	6.15949e-128	0.342622	0.316	0.049	1.08733e-123
Pglyrp1	1.28829e-35	0.34226	0.978	0.891	2.27421e-31
Kctd12	3.83473e-113	0.341636	0.639	0.307	6.76946e-109
Efr3b	1.13505e-127	0.341384	0.763	0.406	2.00371e-123
Rps6ka3	4.14561e-139	0.341162	0.599	0.246	7.31825e-135
Cbl	2.93478e-142	0.339138	0.515	0.179	5.18077e-138
Trim44	7.29771e-149	0.338971	0.56	0.207	1.28826e-144
Otud4	3.42094e-140	0.338954	0.472	0.149	6.03898e-136
Nin	2.96963e-130	0.338391	0.363	0.08	5.24228e-126
Snx13	2.73651e-126	0.338127	0.487	0.171	4.83076e-122
Dgkd	7.48871e-122	0.337968	0.321	0.058	1.32198e-117
Epas1	1.58808e-43	0.337884	0.98	0.908	2.80345e-39
Dab2	3.90888e-134	0.337825	0.627	0.275	6.90034e-130
Strn3	7.60119e-122	0.337704	0.756	0.408	1.34184e-117
Xiap	2.22953e-115	0.335487	0.771	0.43	3.9358e-111
Ptp4a2	1.35001e-123	0.335339	0.758	0.406	2.38318e-119
Gpr85	1.0905e-113	0.334605	0.311	0.059	1.92506e-109
Mgll	1.90883e-117	0.333928	0.543	0.22	3.36966e-113
Taok2	7.79656e-143	0.333539	0.504	0.171	1.37633e-138
H2afj	2.50232e-119	0.332804	0.667	0.33	4.41734e-115
Plod1	7.23341e-127	0.332453	0.496	0.182	1.27691e-122
Sipa1l2	1.18329e-136	0.332435	0.511	0.184	2.08886e-132
Ptma	6.3976e-47	0.332032	0.995	0.981	1.12937e-42
Bag2	2.11955e-108	0.331703	0.32	0.071	3.74163e-104
Lxn	1.57816e-127	0.33166	0.444	0.139	2.78592e-123
Pggt1b	4.09778e-146	0.331151	0.599	0.245	7.2338e-142
Cdipt	7.65734e-137	0.33096	0.495	0.173	1.35175e-132
Chd4	1.05149e-108	0.330779	0.733	0.399	1.8562e-104
Tapbp	5.05181e-136	0.33055	0.656	0.303	8.91795e-132
Atf7	1.00455e-130	0.330488	0.459	0.148	1.77334e-126
Rgs12	7.62138e-100	0.330041	0.836	0.522	1.3454e-95
Mib1	1.1067e-132	0.329109	0.518	0.19	1.95365e-128
Dnajc3	9.25316e-127	0.328985	0.758	0.403	1.63346e-122
Notch4	4.41644e-141	0.328685	0.48	0.156	7.79635e-137
Golgb1	8.22714e-135	0.328037	0.644	0.293	1.45234e-130
Rnf213	2.27659e-138	0.327766	0.556	0.215	4.01886e-134
Nipbl	9.59101e-109	0.327677	0.714	0.385	1.6931e-104
Hspa5	9.83273e-92	0.326848	0.824	0.52	1.73577e-87
Pdzd8	1.49651e-138	0.326499	0.462	0.145	2.64178e-134
Atf3	2.26995e-50	0.325772	0.3	0.12	4.00714e-46
Jmjd1c	5.86009e-124	0.325725	0.701	0.355	1.03448e-119
Zfp704	2.35155e-121	0.325472	0.45	0.15	4.15119e-117
Actg1	2.25303e-35	0.325146	0.979	0.894	3.97727e-31
Ptpn14	1.37209e-128	0.3242	0.424	0.125	2.42215e-124
Lipa	3.22608e-123	0.323401	0.684	0.342	5.695e-119
Rtn4	5.38895e-133	0.323365	0.657	0.31	9.5131e-129
Sipa1l1	2.42202e-116	0.323351	0.306	0.054	4.27559e-112
Man2a1	1.07778e-139	0.322592	0.528	0.194	1.90261e-135
Mbnl1	5.95488e-112	0.322587	0.798	0.467	1.05122e-107
Mall	3.29683e-121	0.322135	0.354	0.084	5.81989e-117
M6pr	3.83085e-137	0.321813	0.669	0.312	6.7626e-133
Tgfb1	9.52098e-116	0.321747	0.494	0.191	1.68074e-111
Mxd4	2.29184e-120	0.321666	0.745	0.402	4.04579e-116
Cnn2	3.08827e-147	0.321306	0.517	0.181	5.45172e-143
Pecam1	6.42755e-63	0.321238	0.978	0.831	1.13466e-58
Hnrnpab	3.02262e-134	0.321184	0.729	0.375	5.33584e-130
Arid4a	7.46155e-108	0.319527	0.631	0.313	1.31719e-103
Gab1	1.6325e-137	0.318959	0.513	0.185	2.88184e-133
Lmna	7.20181e-124	0.317072	0.456	0.155	1.27134e-119
Tmod3	2.88821e-108	0.315426	0.837	0.513	5.09855e-104
Parva	5.11809e-153	0.314865	0.386	0.082	9.03497e-149
Purb	2.60686e-114	0.314781	0.826	0.492	4.60188e-110
Itsn2	1.27485e-120	0.314573	0.625	0.293	2.2505e-116
Chst15	5.45426e-126	0.314435	0.345	0.076	9.62841e-122
Canx	6.02377e-111	0.314011	0.816	0.485	1.06338e-106
Csnk1a1	3.64574e-99	0.314002	0.857	0.548	6.43583e-95
Pabpc1	5.19648e-123	0.313868	0.795	0.449	9.17335e-119
Slc39a10	1.30988e-39	0.313508	0.954	0.819	2.31234e-35
Bnip2	1.51293e-100	0.313274	0.887	0.583	2.67078e-96
Itih5	7.84092e-19	0.312724	0.926	0.831	1.38416e-14
Lpp	4.83753e-104	0.312335	0.431	0.156	8.53969e-100
Plekhg1	6.10842e-144	0.312166	0.584	0.237	1.07832e-139
Hipk3	3.31321e-143	0.311843	0.665	0.301	5.8488e-139
Ifi44	3.85506e-95	0.311126	0.367	0.116	6.80534e-91
Tacc1	2.05955e-110	0.310398	0.781	0.449	3.63572e-106
Pdia3	1.08844e-97	0.309799	0.849	0.546	1.92142e-93
Gpx1	2.05457e-60	0.309766	0.756	0.507	3.62693e-56
Smurf2	7.26806e-145	0.309531	0.525	0.192	1.28303e-140
Golga4	3.1446e-127	0.309273	0.548	0.222	5.55116e-123
Lgals9	7.51792e-132	0.309151	0.639	0.295	1.32714e-127
Sorbs2	1.87917e-68	0.308415	0.899	0.659	3.3173e-64
Shisa5	1.06522e-160	0.308181	0.643	0.269	1.88043e-156
Ttc28	7.83562e-116	0.307903	0.595	0.276	1.38322e-111
Ncor1	4.82907e-113	0.307587	0.825	0.5	8.52475e-109
Klhl6	2.58528e-127	0.306913	0.456	0.154	4.56379e-123
Efcab14	4.21863e-147	0.306825	0.548	0.209	7.44715e-143
Tnks2	7.3582e-142	0.306769	0.648	0.293	1.29894e-137
Slk	1.34518e-141	0.30673	0.675	0.317	2.37464e-137
Ptar1	2.60577e-138	0.306643	0.448	0.139	4.59996e-134
Tmem30a	1.08222e-135	0.306192	0.788	0.43	1.91045e-131
Tmtc2	6.84282e-130	0.306141	0.67	0.327	1.20796e-125
Zbtb38	6.5585e-141	0.305305	0.56	0.224	1.15777e-136
Ctsb	3.94824e-122	0.304927	0.586	0.26	6.96982e-118
Sec14l1	8.47492e-149	0.304901	0.671	0.309	1.49608e-144
Zbtb4	3.30525e-148	0.303993	0.525	0.189	5.83476e-144
Atxn7	4.8877e-117	0.303338	0.418	0.133	8.62826e-113
Glg1	8.4148e-135	0.302827	0.574	0.242	1.48547e-130
Aff4	4.11749e-129	0.301674	0.628	0.294	7.26861e-125
Adipor1	4.04208e-126	0.301098	0.759	0.413	7.13548e-122
Ndufs6	2.78391e-133	-0.300115	0.683	0.521	4.91444e-129
Foxq1	2.36555e-64	-0.300443	0.824	0.714	4.1759e-60
Hint2	3.75116e-134	-0.300839	0.452	0.324	6.62192e-130
Tomm7	8.79534e-79	-0.301255	0.816	0.715	1.55264e-74
Ppdpf	1.63151e-139	-0.303101	0.472	0.331	2.8801e-135
Polr2j	5.82498e-145	-0.303294	0.475	0.335	1.02828e-140
Polr2i	2.56198e-133	-0.303736	0.393	0.274	4.52267e-129
Ndufs7	2.45765e-135	-0.30409	0.522	0.393	4.3385e-131
Ost4	6.38173e-120	-0.304829	0.667	0.525	1.12657e-115
Supt4a	4.38492e-145	-0.305068	0.475	0.339	7.74071e-141
Dynll1	2.67108e-49	-0.305099	0.931	0.867	4.71526e-45
Nedd8	4.88635e-105	-0.305926	0.794	0.667	8.62587e-101
Ackr3	4.62889e-74	-0.306412	0.307	0.253	8.17138e-70
Cox7a2	9.46117e-94	-0.30818	0.842	0.729	1.67018e-89
Lamtor4	3.42451e-132	-0.310579	0.462	0.338	6.04529e-128
Naa38	5.36383e-125	-0.310678	0.435	0.311	9.46878e-121
Vamp8	2.073e-130	-0.311939	0.572	0.431	3.65947e-126
Ftl1	6.85112e-46	-0.314882	0.931	0.876	1.20943e-41
Rpl24	1.38507e-40	-0.316292	0.964	0.938	2.44507e-36
Mrps24	2.14269e-152	-0.316293	0.584	0.422	3.78249e-148
Ndufa2	1.86405e-120	-0.317124	0.758	0.614	3.29061e-116
Spr	2.6081e-129	-0.317342	0.445	0.327	4.60407e-125
Polr2e	1.256e-125	-0.31893	0.479	0.351	2.21722e-121
Psmb1	6.65007e-125	-0.319603	0.749	0.606	1.17394e-120
Rpl23	1.26508e-41	-0.320003	0.98	0.972	2.23325e-37
Hsbp1	2.28319e-141	-0.321263	0.642	0.488	4.03052e-137
Selenok	2.79717e-95	-0.321385	0.859	0.75	4.93785e-91
Mrps33	2.26941e-141	-0.322462	0.566	0.42	4.00619e-137
Hbb-bs	2.62557e-45	-0.322744	0.307	0.333	4.63491e-41
D8Ertd738e	3.89526e-121	-0.32358	0.711	0.569	6.8763e-117
Ndufv3	1.58122e-150	-0.324952	0.602	0.437	2.79133e-146
Uqcr10	1.51781e-100	-0.325889	0.763	0.644	2.6794e-96
Ctsh	2.75903e-80	-0.326046	0.827	0.716	4.87052e-76
S100a13	2.39177e-71	-0.326551	0.881	0.793	4.22219e-67
Acaa2	8.64158e-110	-0.326884	0.352	0.276	1.5255e-105
Ubl5	4.51812e-88	-0.326946	0.824	0.72	7.97583e-84
Rps9	1.31105e-41	-0.327475	0.957	0.934	2.31439e-37
Rps26	1.53197e-42	-0.328041	0.932	0.896	2.70438e-38
St6galnac3	9.58953e-93	-0.328767	0.359	0.293	1.69284e-88
Krtcap2	5.66377e-112	-0.3289	0.73	0.596	9.99826e-108
Tspo	2.83624e-95	-0.329474	0.707	0.595	5.00682e-91
Nenf	2.10693e-138	-0.330366	0.636	0.492	3.71937e-134
Tmem258	4.44325e-120	-0.331217	0.416	0.312	7.84366e-116
Swi5	2.28445e-131	-0.331314	0.599	0.456	4.03274e-127
Rps28	8.8619e-43	-0.331673	0.931	0.889	1.56439e-38
Elob	6.34013e-77	-0.332005	0.895	0.805	1.11922e-72
Car5a	4.10867e-81	-0.333745	0.369	0.284	7.25304e-77
Rps8	2.42504e-45	-0.334135	0.986	0.988	4.28092e-41
Ndufa5	7.15119e-144	-0.334244	0.657	0.512	1.2624e-139
Wfdc1	2.34541e-89	-0.336355	0.81	0.697	4.14035e-85
Tomm6	1.44292e-126	-0.336454	0.673	0.526	2.54718e-122
mt-Atp8	4.01602e-105	-0.336955	0.841	0.704	7.08948e-101
Ndufa1	5.94072e-134	-0.339067	0.68	0.538	1.04872e-129
Ccdc12	5.1835e-128	-0.339458	0.507	0.397	9.15044e-124
Park7	5.3873e-122	-0.341112	0.73	0.605	9.5102e-118
Gabarap	1.62418e-119	-0.342749	0.767	0.631	2.86716e-115
Ptprr	3.94495e-62	-0.343332	0.434	0.364	6.96401e-58
Dbi	4.85602e-127	-0.343579	0.72	0.58	8.57233e-123
Faim	3.20456e-126	-0.34432	0.53	0.407	5.65701e-122
Pigp	3.24105e-121	-0.345159	0.375	0.283	5.72142e-117
Rpl13a	1.47819e-50	-0.345604	0.954	0.916	2.60945e-46
Cox8a	5.1644e-72	-0.348871	0.876	0.806	9.11672e-68
Uqcrb	3.03159e-93	-0.350945	0.848	0.754	5.35166e-89
Ifitm3	9.16761e-44	-0.351869	0.959	0.896	1.61836e-39
Pomp	4.48186e-64	-0.352488	0.89	0.826	7.91183e-60
Snrpg	4.63895e-102	-0.352762	0.766	0.654	8.18913e-98
Ndufb8	7.82654e-143	-0.353574	0.666	0.528	1.38162e-138
Rnaseh2c	7.26688e-133	-0.353808	0.513	0.397	1.28282e-128
Ndufb7	2.69919e-121	-0.354771	0.752	0.631	4.76488e-117
Snx3	2.792e-95	-0.35522	0.849	0.741	4.92872e-91
Rpl37	7.37032e-40	-0.355243	0.972	0.975	1.30108e-35
Tnfsf12	4.84547e-125	-0.356496	0.405	0.301	8.5537e-121
Dnm3	1.30402e-93	-0.356837	0.595	0.5	2.30199e-89
Atox1	3.84305e-45	-0.35745	0.959	0.937	6.78413e-41
Psmb10	3.23471e-133	-0.357693	0.548	0.41	5.71024e-129
Rpl36a	1.05934e-62	-0.360387	0.846	0.794	1.87005e-58
Ndufb10	1.63237e-125	-0.360589	0.617	0.503	2.88163e-121
Ndufa13	5.47294e-120	-0.363579	0.782	0.66	9.66137e-116
Rpl27	1.11065e-55	-0.364238	0.967	0.936	1.96063e-51
Ndufb4	6.10894e-119	-0.364519	0.701	0.579	1.07841e-114
Smagp	3.23897e-113	-0.371648	0.35	0.274	5.71775e-109
Etfb	1.2261e-135	-0.372957	0.568	0.448	2.16444e-131
Chchd2	4.17507e-61	-0.373169	0.951	0.926	7.37025e-57
Rps21	9.94377e-48	-0.373181	0.98	0.98	1.75537e-43
Dipk1a	1.05851e-112	-0.373622	0.328	0.268	1.86859e-108
Rps13	1.20882e-59	-0.373801	0.944	0.92	2.13393e-55
Cox7a2l	8.64964e-119	-0.374158	0.706	0.583	1.52692e-114
Lars2	4.55616e-32	-0.374654	0.996	0.989	8.04299e-28
Layn	2.05364e-105	-0.374739	0.436	0.356	3.62529e-101
Uqcc2	1.29105e-110	-0.375619	0.704	0.599	2.27909e-106
Polk	2.65519e-111	-0.379575	0.627	0.496	4.68722e-107
Clec2d	4.62569e-63	-0.379997	0.88	0.812	8.16573e-59
Selenow	3.05988e-82	-0.38092	0.895	0.816	5.4016e-78
Pop5	3.06332e-146	-0.382401	0.615	0.491	5.40767e-142
Nme2	2.45268e-74	-0.382598	0.861	0.793	4.32971e-70
Tek	5.15204e-90	-0.383161	0.714	0.635	9.0949e-86
Rpl32	8.5794e-50	-0.383755	0.959	0.955	1.51452e-45
Ostf1	3.4125e-115	-0.384043	0.789	0.68	6.02408e-111
Ndufb11	1.23102e-118	-0.385015	0.733	0.621	2.17312e-114
Rpl17	4.95671e-48	-0.385563	0.947	0.93	8.75008e-44
Degs2	9.22844e-106	-0.385791	0.484	0.414	1.6291e-101
Ndufa6	3.58961e-136	-0.387104	0.71	0.576	6.33673e-132
Rps12	2.5642e-48	-0.387355	0.974	0.966	4.52657e-44
Naca	8.72585e-85	-0.38911	0.895	0.823	1.54037e-80
Eif3f	4.3715e-142	-0.389599	0.707	0.568	7.71701e-138
S100a1	5.04901e-120	-0.389621	0.424	0.325	8.91302e-116
Blvrb	2.26171e-111	-0.390766	0.322	0.274	3.99259e-107
Smdt1	4.05567e-117	-0.390961	0.8	0.686	7.15947e-113
Junb	2.62292e-68	-0.391182	0.652	0.479	4.63024e-64
Edf1	1.40881e-112	-0.391616	0.763	0.658	2.48698e-108
Rpl36	6.27652e-64	-0.392463	0.961	0.952	1.10799e-59
Atp5j2	6.70636e-99	-0.394282	0.826	0.739	1.18387e-94
Rpl41	5.67326e-56	-0.394346	0.979	0.984	1.0015e-51
Ndufb9	1.14336e-107	-0.396147	0.727	0.633	2.01837e-103
Uqcr11	7.71885e-110	-0.39619	0.817	0.722	1.36261e-105
Ech1	2.27034e-143	-0.40056	0.576	0.464	4.00783e-139
Cox6b1	1.39589e-99	-0.400881	0.825	0.749	2.46416e-95
Rplp1	2.33355e-57	-0.406812	0.983	0.992	4.11941e-53
Sema3c	2.49662e-40	-0.407431	0.728	0.746	4.40728e-36
Rabac1	1.51957e-92	-0.407997	0.85	0.777	2.6825e-88
Eif1	1.3377e-64	-0.408983	0.958	0.927	2.36144e-60
Cox4i1	1.2206e-81	-0.41161	0.892	0.836	2.15472e-77
Nebl	5.1839e-81	-0.415703	0.473	0.446	9.15113e-77
Rpl19	8.86347e-57	-0.418934	0.964	0.967	1.56467e-52
Apoe	1.51597e-31	-0.420927	0.855	0.858	2.67615e-27
Tpd52l1	2.93694e-111	-0.4212	0.308	0.266	5.18458e-107
Rpl18	1.51072e-64	-0.421541	0.941	0.92	2.66688e-60
Sox17	6.7634e-133	-0.423259	0.586	0.47	1.19394e-128
Hist1h4d	1.35487e-100	-0.425942	0.365	0.309	2.39176e-96
Tpt1	1.79388e-70	-0.42821	0.99	0.994	3.16673e-66
mt-Nd4l	5.86802e-94	-0.429214	0.886	0.802	1.03588e-89
BC028528	1.7184e-130	-0.429276	0.756	0.626	3.0335e-126
Rpl38	1.70698e-74	-0.429805	0.992	0.99	3.01334e-70
Nkd1	1.35121e-124	-0.430004	0.532	0.425	2.38529e-120
Rpl28	1.29701e-64	-0.430687	0.963	0.946	2.28961e-60
Tmem252	7.75784e-77	-0.43318	0.37	0.317	1.36949e-72
Bri3	1.80627e-140	-0.437154	0.722	0.615	3.18861e-136
Itm2b	3.4904e-87	-0.437735	0.988	0.961	6.1616e-83
Rpl11	1.36244e-62	-0.438188	0.955	0.955	2.40511e-58
Sh3bgrl3	1.32894e-113	-0.440649	0.777	0.692	2.34598e-109
Rps3	1.39357e-59	-0.441658	0.942	0.92	2.46007e-55
Klf2	3.87183e-35	-0.441674	0.914	0.886	6.83494e-31
Ndufa4	3.80161e-85	-0.443582	0.916	0.879	6.71099e-81
Rpl27a	5.20031e-74	-0.444754	0.984	0.989	9.18011e-70
Rps27a	2.1943e-69	-0.445757	0.978	0.972	3.87359e-65
Rps18	2.09066e-62	-0.445856	0.945	0.951	3.69063e-58
Cmtm8	2.8668e-125	-0.446275	0.617	0.535	5.06076e-121
Rpl29	2.27011e-70	-0.448832	0.892	0.854	4.00743e-66
Nampt	2.74757e-121	-0.449585	0.619	0.494	4.85028e-117
Osbpl1a	9.41927e-111	-0.449672	0.518	0.455	1.66278e-106
Rps16	3.71109e-70	-0.452539	0.972	0.973	6.55118e-66
Gpx4	1.97771e-96	-0.453196	0.863	0.804	3.49126e-92
Uqcrh	5.91415e-114	-0.453885	0.81	0.726	1.04403e-109
Gm42418	1.22183e-66	-0.454996	1	1	2.15689e-62
Hmgcs2	1.01792e-52	-0.455017	0.29	0.313	1.79694e-48
Nfkbia	2.42424e-80	-0.455394	0.918	0.861	4.27951e-76
Atp5e	3.0859e-81	-0.455939	0.885	0.855	5.44754e-77
Tgm2	1.43567e-85	-0.457644	0.311	0.302	2.53439e-81
Hcfc1r1	9.72536e-132	-0.458534	0.453	0.375	1.71682e-127
Rpl7	1.98265e-67	-0.460597	0.945	0.924	3.49998e-63
Selenom	6.23808e-130	-0.465274	0.642	0.553	1.10121e-125
Pltp	1.16474e-80	-0.465977	0.977	0.992	2.05612e-76
Rpl18a	1.28825e-68	-0.469383	0.961	0.956	2.27416e-64
Ramp2	1.91525e-66	-0.475073	0.952	0.924	3.381e-62
Palm	8.13605e-103	-0.476251	0.376	0.343	1.43626e-98
Srarp	1.56899e-87	-0.482334	0.594	0.546	2.76973e-83
Rps14	2.37591e-75	-0.484198	0.973	0.978	4.19419e-71
Rps7	5.57582e-73	-0.484311	0.955	0.952	9.84299e-69
Grrp1	1.02047e-130	-0.485692	0.461	0.407	1.80144e-126
H2afv	1.96097e-152	-0.488969	0.64	0.548	3.46169e-148
Rpl8	1.56621e-82	-0.496227	0.959	0.955	2.76484e-78
mt-Co1	1.12971e-66	-0.501319	0.994	0.987	1.99427e-62
mt-Nd3	5.65918e-89	-0.502731	0.944	0.894	9.99014e-85
Rpl34	5.69864e-79	-0.503627	0.966	0.971	1.00598e-74
Ubb	2.8435e-74	-0.506186	0.953	0.954	5.01964e-70
mt-Nd1	1.01948e-77	-0.50683	0.98	0.967	1.79969e-73
Car2	4.63485e-79	-0.508299	0.354	0.357	8.18189e-75
Net1	7.71805e-108	-0.512101	0.419	0.368	1.36247e-103
Rps15a	1.04541e-85	-0.512891	0.955	0.96	1.84546e-81
Rpl37a	7.53432e-98	-0.51876	0.982	0.986	1.33003e-93
Rps4x	4.20954e-83	-0.519022	0.951	0.941	7.43111e-79
Bsg	5.01885e-117	-0.51951	0.998	0.999	8.85977e-113
Pcp4l1	3.1957e-90	-0.527803	0.91	0.867	5.64136e-86
Jund	5.05197e-62	-0.528861	0.886	0.787	8.91825e-58
Rpl22	2.4435e-98	-0.530099	0.926	0.897	4.31352e-94
Rpl26	1.60169e-88	-0.538154	0.968	0.968	2.82746e-84
Fosb	1.08978e-59	-0.542991	0.354	0.298	1.9238e-55
Rps23	2.96089e-92	-0.544725	0.971	0.981	5.22686e-88
Rps10	7.86113e-96	-0.54725	0.959	0.953	1.38772e-91
Atp5j	2.63347e-114	-0.548238	0.908	0.874	4.64887e-110
Slc16a1	3.28673e-67	-0.556644	0.657	0.627	5.80206e-63
Rps29	3.2882e-111	-0.558297	0.985	0.996	5.80465e-107
H2-T23	2.55891e-147	-0.564893	0.564	0.493	4.51725e-143
Rps20	6.11169e-93	-0.567357	0.973	0.982	1.0789e-88
Pfdn5	2.7899e-122	-0.569058	0.835	0.781	4.92501e-118
Gsta4	5.42903e-82	-0.571681	0.648	0.641	9.58387e-78
Rps24	1.79302e-103	-0.572158	0.972	0.978	3.16521e-99
Rps3a1	3.13684e-93	-0.574127	0.944	0.954	5.53746e-89
Crip1	8.53948e-101	-0.577219	0.663	0.595	1.50748e-96
Rpl13	1.48681e-122	-0.581581	0.985	0.99	2.62466e-118
Ndufa7	5.95824e-114	-0.587723	0.855	0.832	1.05181e-109
Tsc22d3	4.34052e-116	-0.587848	0.418	0.392	7.66232e-112
Rps5	5.96206e-99	-0.591387	0.934	0.942	1.05248e-94
Isyna1	5.17332e-121	-0.592228	0.423	0.408	9.13245e-117
Fau	1.17099e-117	-0.597833	0.973	0.981	2.06716e-113
Rps19	3.02865e-110	-0.598722	0.964	0.968	5.34648e-106
Rpl9	7.2112e-96	-0.599585	0.947	0.964	1.27299e-91
Car4	3.52618e-70	-0.604997	0.809	0.859	6.22476e-66
Rps27	9.22635e-111	-0.623057	0.958	0.973	1.62873e-106
Rpl21	1.25022e-125	-0.625524	0.959	0.948	2.20702e-121
Cldn5	8.63135e-140	-0.629575	0.997	0.993	1.52369e-135
1810037I17Rik	2.52614e-139	-0.630368	0.829	0.778	4.4594e-135
Pllp	9.88999e-127	-0.633183	0.531	0.53	1.74588e-122
mt-Nd2	1.06205e-123	-0.64081	0.988	0.985	1.87483e-119
Rpl35a	1.6662e-129	-0.642184	0.969	0.977	2.94133e-125
Fth1	3.06884e-81	-0.652612	0.965	0.958	5.41742e-77
Ndnf	1.31448e-62	-0.662931	0.46	0.513	2.32045e-58
Rpl30	4.32813e-134	-0.664003	0.961	0.972	7.64045e-130
Fcgrt	6.32222e-167	-0.66484	0.722	0.664	1.11606e-162
Ndufa8	9.77274e-168	-0.664874	0.576	0.518	1.72518e-163
Itm2a	4.76093e-140	-0.679115	0.984	0.988	8.40448e-136
H3f3a	2.99027e-157	-0.680555	0.963	0.954	5.27873e-153
mt-Cytb	1.97392e-165	-0.689047	0.994	0.992	3.48456e-161
Rbp1	1.33687e-75	-0.715496	0.242	0.333	2.35997e-71
mt-Co3	5.28139e-171	-0.718637	0.995	0.992	9.32325e-167
Stmn1	4.18011e-132	-0.724309	0.418	0.423	7.37914e-128
Paqr5	3.56036e-129	-0.726809	0.472	0.527	6.28511e-125
mt-Co2	3.20061e-203	-0.735502	0.995	0.993	5.65003e-199
mt-Atp6	1.04202e-218	-0.775776	0.995	0.995	1.83948e-214
Slc38a5	2.08043e-109	-0.90036	0.42	0.509	3.67258e-105
Slc6a6	1.80763e-166	-1.04009	0.499	0.874	3.191e-162
Ier3	6.81536e-117	-1.05386	0.371	0.412	1.20311e-112
Arl4a	4.50566e-235	-1.14828	0.767	0.849	7.95385e-231
Ptn	1.49096e-266	-1.80275	0.564	0.874	2.63198e-262
Ttr	6.36935e-288	-1.89382	0.56	0.818	1.12438e-283

## Sheet: cluster 4 vs cluster 5
Cluster 4 vs Cluster 5
Gene	p_val	avg_log2FC	pct.1	pct.2	p_val_adj
Cxcl12	0	3.39941	0.977	0.807	0
Ccnd1	4.75237e-214	2.42872	0.895	0.338	8.38935e-210
Ivns1abp	1.641e-189	2.33777	0.872	0.318	2.89686e-185
Myo10	4.57664e-276	2.09716	0.973	0.667	8.07913e-272
Hmcn1	9.89635e-255	2.06634	0.953	0.52	1.747e-250
Igfbp7	3.07418e-260	1.96467	0.996	0.941	5.42686e-256
Slc1a1	1.28653e-230	1.89388	0.91	0.395	2.27111e-226
Palmd	6.08605e-255	1.87707	0.962	0.705	1.07437e-250
Ccn2	1.11096e-99	1.8368	0.677	0.216	1.96117e-95
Plekhh2	2.29211e-189	1.81516	0.782	0.132	4.04626e-185
Mfsd2a	1.27555e-165	1.79473	0.788	0.278	2.25173e-161
Rgcc	1.2174e-146	1.78232	0.844	0.513	2.14908e-142
Itga4	2.08203e-127	1.75277	0.668	0.159	3.67541e-123
Ccn1	3.53601e-40	1.72737	0.582	0.395	6.24212e-36
Nrp1	1.70664e-210	1.68078	0.937	0.668	3.01273e-206
Esm1	3.47398e-54	1.6543	0.311	0.032	6.13262e-50
Slco1c1	7.38712e-170	1.64912	0.962	0.846	1.30405e-165
Stra6	1.67147e-126	1.63967	0.712	0.201	2.95064e-122
Sparc	3.14674e-206	1.53111	1	0.954	5.55494e-202
Dusp3	8.51347e-187	1.51952	0.915	0.668	1.50288e-182
Meox1	9.09417e-175	1.51492	0.677	0.038	1.60539e-170
Lrrn3	1.4986e-132	1.51473	0.71	0.212	2.64548e-128
Col4a2	3.19093e-124	1.48065	0.926	0.767	5.63294e-120
Rapgef4	1.08275e-163	1.47154	0.819	0.276	1.91137e-159
Pglyrp1	8.9372e-135	1.45749	0.97	0.889	1.57768e-130
Tfrc	6.74743e-88	1.43509	0.807	0.613	1.19112e-83
Tiam1	9.82109e-147	1.43328	0.825	0.503	1.73372e-142
Hspg2	4.14459e-145	1.42557	0.842	0.565	7.31644e-141
Slc7a5	4.91363e-165	1.41347	0.968	0.822	8.67403e-161
Cpe	9.0118e-109	1.4109	0.902	0.736	1.59085e-104
Spock2	4.71261e-103	1.4012	0.97	0.945	8.31917e-99
Pls3	6.11449e-175	1.39902	0.93	0.775	1.07939e-170
Lrp8	1.4827e-129	1.39589	0.736	0.325	2.6174e-125
Dstn	1.56406e-127	1.35934	0.945	0.844	2.76104e-123
Edn1	2.88044e-54	1.34468	0.761	0.674	5.08485e-50
Eng	2.91975e-196	1.34305	0.982	0.894	5.15424e-192
Synm	9.18436e-139	1.32792	0.888	0.613	1.62132e-134
Nes	1.62944e-129	1.32021	0.873	0.678	2.87645e-125
Col4a1	5.91011e-112	1.31202	0.957	0.853	1.04331e-107
Plxna2	5.11977e-134	1.29858	0.867	0.639	9.03794e-130
Ccnd2	5.0752e-70	1.29061	0.512	0.183	8.95926e-66
Camk2n1	1.1603e-119	1.28325	0.72	0.317	2.04828e-115
Ets1	2.95872e-158	1.27113	0.941	0.748	5.22303e-154
Adgrl4	1.38344e-219	1.25528	0.997	0.953	2.4422e-215
Cd34	2.55909e-187	1.24102	0.978	0.872	4.51755e-183
Lpar6	9.61652e-121	1.22992	0.841	0.601	1.69761e-116
Esyt2	1.87774e-136	1.21878	0.964	0.854	3.31477e-132
Plxnd1	3.49431e-117	1.21539	0.845	0.662	6.1685e-113
Car4	1.31379e-58	1.21497	0.821	0.652	2.31923e-54
Slc39a10	3.67414e-113	1.21175	0.954	0.822	6.48597e-109
Tceal9	2.03785e-92	1.19457	0.811	0.728	3.59742e-88
Tmem204	7.83703e-136	1.19263	0.872	0.635	1.38347e-131
Nid1	2.34475e-87	1.19128	0.632	0.286	4.13919e-83
Hbegf	6.64057e-97	1.18466	0.729	0.379	1.17226e-92
Macf1	1.06727e-136	1.18086	0.985	0.942	1.88406e-132
Dll4	3.89556e-97	1.15355	0.623	0.249	6.87684e-93
Ism1	3.8418e-125	1.15135	0.604	0.09	6.78193e-121
Tgfb2	4.49849e-81	1.14903	0.768	0.55	7.94119e-77
Igf1r	6.45936e-99	1.14377	0.96	0.9	1.14027e-94
Rasgrp3	5.44395e-135	1.14073	0.895	0.714	9.61021e-131
Akr1c14	1.82751e-98	1.13464	0.612	0.249	3.22611e-94
Sparcl1	8.39528e-139	1.13271	0.993	0.957	1.48202e-134
Efr3b	3.39536e-108	1.13032	0.772	0.431	5.99382e-104
Apcdd1	4.69607e-87	1.12401	0.883	0.739	8.28997e-83
Calm1	4.09278e-177	1.11665	0.993	0.981	7.22498e-173
Htra1	6.77998e-95	1.10066	0.531	0.106	1.19687e-90
Csrp2	1.89583e-87	1.09852	0.856	0.718	3.34671e-83
Rgs12	6.26193e-123	1.08749	0.85	0.633	1.10542e-118
Angpt2	8.33763e-81	1.08309	0.442	0.05	1.47184e-76
Ctla2a	3.32354e-65	1.08069	0.985	0.95	5.86704e-61
Robo4	5.54837e-130	1.07876	0.879	0.702	9.79454e-126
Arhgap18	1.20231e-98	1.07516	0.615	0.329	2.12244e-94
Myo1e	9.53686e-99	1.06202	0.663	0.317	1.68354e-94
Ccdc141	2.50038e-106	1.05476	0.958	0.873	4.41392e-102
Hrct1	2.94692e-89	1.04747	0.573	0.17	5.20219e-85
Ly6c1	2.12511e-79	1.04442	0.984	0.973	3.75146e-75
Anxa3	6.45425e-120	1.0399	0.939	0.829	1.13937e-115
Adgrl3	4.38638e-91	1.03532	0.619	0.284	7.74327e-87
Gda	8.80881e-106	1.03054	0.482	0.034	1.55502e-101
Timp3	1.83677e-78	1.02921	0.902	0.741	3.24245e-74
Itga6	2.60657e-95	1.02527	0.961	0.837	4.60138e-91
Myl12b	6.94663e-120	1.02322	0.965	0.877	1.22629e-115
Pakap.1	5.46579e-92	1.02051	0.923	0.811	9.64876e-88
Fxyd5	1.56769e-103	1.01911	0.938	0.788	2.76745e-99
Lama4	1.37028e-70	1.01689	0.668	0.535	2.41896e-66
Cgnl1	7.62728e-94	1.01543	0.892	0.72	1.34644e-89
Cdc42ep3	5.86769e-77	0.992491	0.772	0.652	1.03582e-72
Ablim1	6.29924e-94	0.980753	0.985	0.925	1.112e-89
Prdm1	1.15415e-93	0.977339	0.48	0.063	2.03742e-89
Pdgfb	8.89744e-105	0.973507	0.976	0.872	1.57066e-100
Wwtr1	5.57656e-105	0.965086	0.885	0.765	9.84431e-101
Gja1	1.3376e-66	0.957208	0.53	0.171	2.36126e-62
Cdkn1a	1.57241e-34	0.956374	0.65	0.554	2.77578e-30
Spaar	2.68684e-84	0.949112	0.523	0.106	4.74308e-80
Ifi203	4.64885e-60	0.945172	0.513	0.27	8.20661e-56
Vwa1	1.29672e-102	0.941173	0.974	0.888	2.2891e-98
Hip1	3.17344e-89	0.941118	0.879	0.739	5.60207e-85
Tspan13	9.21124e-123	0.940356	0.977	0.911	1.62606e-118
Lamc1	3.19679e-67	0.931637	0.629	0.445	5.64329e-63
Tpm4	2.33363e-96	0.926283	0.962	0.876	4.11955e-92
Ica1l	1.1435e-84	0.912775	0.398	0.027	2.01862e-80
Tcf4	5.96691e-94	0.906632	0.992	0.943	1.05334e-89
Tdrp	1.89279e-92	0.902418	0.79	0.602	3.34135e-88
St3gal5	1.11845e-84	0.89644	0.511	0.121	1.97441e-80
Akap13	3.05657e-83	0.891949	0.763	0.656	5.39576e-79
Gng11	7.60631e-75	0.891465	0.97	0.923	1.34274e-70
Nostrin	1.65725e-85	0.887827	0.903	0.791	2.92555e-81
Smarca2	1.93119e-70	0.885907	0.899	0.79	3.40913e-66
4930523C07Rik	7.11661e-74	0.882671	0.671	0.472	1.25629e-69
Retreg1	1.40843e-77	0.873634	0.45	0.102	2.4863e-73
Mt1	8.44924e-45	0.868748	0.908	0.702	1.49155e-40
Pcdh17	5.18702e-47	0.865244	0.33	0.07	9.15665e-43
Reck	2.48234e-65	0.862826	0.648	0.443	4.38207e-61
Emcn	4.45534e-90	0.862263	0.969	0.903	7.86501e-86
Enc1	5.85593e-75	0.85653	0.597	0.344	1.03375e-70
Nbeal1	7.03273e-64	0.853879	0.841	0.718	1.24149e-59
Trim16	8.91298e-70	0.849665	0.559	0.27	1.57341e-65
Pea15a	1.05675e-85	0.849365	0.795	0.654	1.86548e-81
Arhgef12	3.06943e-82	0.839111	0.927	0.832	5.41846e-78
Serpinh1	5.20163e-65	0.825926	0.806	0.694	9.18244e-61
Lrrc8c	3.97494e-74	0.823248	0.79	0.637	7.01697e-70
Mndal	2.43253e-59	0.82199	0.458	0.201	4.29415e-55
Tmem245	2.28336e-65	0.821497	0.698	0.586	4.03081e-61
Dpysl2	1.16255e-71	0.821202	0.64	0.404	2.05224e-67
Abcg1	7.53604e-65	0.818245	0.519	0.274	1.33034e-60
Rasgrp2	2.76109e-64	0.817497	0.557	0.23	4.87415e-60
Kctd12b	8.58524e-61	0.806732	0.679	0.569	1.51555e-56
Tuba1a	2.09757e-58	0.804023	0.84	0.765	3.70284e-54
Kcnj2	2.59558e-49	0.796733	0.349	0.082	4.58197e-45
4430402I18Rik	5.31347e-61	0.79394	0.5	0.146	9.37986e-57
Ptp4a3	3.98148e-71	0.792778	0.632	0.394	7.02851e-67
Tmtc2	1.16485e-65	0.792212	0.673	0.528	2.05631e-61
Itgb1	1.22855e-57	0.790374	0.96	0.923	2.16875e-53
Ppm1l	6.17143e-62	0.778959	0.563	0.367	1.08944e-57
Mcc	1.0837e-68	0.77721	0.737	0.597	1.91305e-64
Myl12a	2.91057e-60	0.773425	0.957	0.923	5.13804e-56
Syne1	1.21649e-48	0.770436	0.779	0.708	2.14747e-44
Sema6d	6.84342e-47	0.765918	0.434	0.209	1.20807e-42
Sipa1l2	8.93473e-63	0.762487	0.508	0.204	1.57725e-58
Hspb1	2.5936e-49	0.760619	0.957	0.863	4.57848e-45
Tnfaip1	6.34489e-69	0.760016	0.751	0.627	1.12006e-64
Arhgap29	4.06142e-66	0.753508	0.954	0.877	7.16963e-62
Limch1	2.05878e-58	0.743632	0.887	0.802	3.63436e-54
Gpr155	2.44735e-63	0.740271	0.454	0.148	4.32031e-59
Xist	4.6258e-20	0.734853	0.484	0.249	8.16593e-16
Mt2	2.71854e-34	0.731546	0.755	0.522	4.79903e-30
Nid2	1.20466e-49	0.730742	0.439	0.27	2.12659e-45
Mgll	8.92622e-47	0.730565	0.546	0.315	1.57575e-42
Filip1l	2.6748e-47	0.726513	0.437	0.127	4.72183e-43
Itpkb	8.23304e-59	0.71969	0.764	0.596	1.45338e-54
Gstm1	5.55524e-60	0.712406	0.759	0.683	9.80667e-56
Sptan1	9.38412e-56	0.711992	0.966	0.881	1.65658e-51
Amotl2	5.48003e-51	0.711837	0.694	0.497	9.6739e-47
Gng5	3.53482e-44	0.710732	0.962	0.892	6.24001e-40
Slc16a4	3.33324e-54	0.705116	0.81	0.697	5.88416e-50
Cdkn2b	6.31616e-71	0.703203	0.43	0.059	1.11499e-66
Dusp6	3.85202e-48	0.702911	0.656	0.492	6.79996e-44
Slc3a2	2.77017e-57	0.695751	0.957	0.846	4.89018e-53
Dgkh	1.23994e-48	0.69082	0.605	0.449	2.18886e-44
Myh9	4.43853e-38	0.69008	0.961	0.916	7.83533e-34
Sox4	2.39699e-46	0.688485	0.567	0.491	4.23141e-42
Agfg1	1.19739e-61	0.686817	0.795	0.683	2.11375e-57
Unc5b	5.1332e-42	0.686151	0.341	0.073	9.06164e-38
Fam129a	1.03162e-59	0.685705	0.527	0.375	1.82112e-55
Insr	2.29433e-44	0.685396	0.801	0.736	4.05018e-40
Scd2	9.72745e-53	0.671999	0.593	0.474	1.71719e-48
Slc7a1	6.40406e-30	0.668574	0.79	0.721	1.13051e-25
Gimap6	1.8016e-52	0.668298	0.829	0.728	3.18037e-48
Endod1	3.13152e-52	0.665202	0.534	0.396	5.52807e-48
Pmepa1	3.04085e-36	0.657767	0.689	0.677	5.36801e-32
Sptbn1	9.46986e-71	0.657317	0.999	0.988	1.67172e-66
Bnip2	5.19439e-58	0.657142	0.885	0.809	9.16966e-54
Klhl6	1.1145e-54	0.652606	0.47	0.235	1.96743e-50
Flt1	4.98339e-44	0.65217	0.996	0.997	8.79718e-40
Msi2	1.07258e-45	0.651598	0.796	0.706	1.89343e-41
Clic5	1.79277e-40	0.649953	0.841	0.77	3.16479e-36
Dync1li2	6.99007e-66	0.649249	0.671	0.569	1.23396e-61
Qk	1.31095e-58	0.648672	0.962	0.903	2.31421e-54
Ly75	1.30552e-50	0.647909	0.524	0.399	2.30463e-46
Spred2	2.33641e-50	0.643536	0.52	0.284	4.12446e-46
Msn	1.68271e-41	0.641882	0.926	0.863	2.97049e-37
Extl3	1.96204e-48	0.637901	0.722	0.635	3.46359e-44
Ctsl	4.09617e-47	0.634761	0.799	0.722	7.23097e-43
Bcl2	2.96991e-47	0.629643	0.388	0.136	5.24278e-43
Uchl1	6.31019e-37	0.629494	0.303	0.102	1.11394e-32
Cd81	2.03477e-47	0.625415	0.95	0.888	3.59198e-43
Csrp1	1.03189e-38	0.624069	0.601	0.594	1.8216e-34
Dock4	2.69079e-44	0.623757	0.776	0.69	4.75005e-40
Rhoc	7.84622e-27	0.622712	0.837	0.802	1.38509e-22
Tm9sf3	6.59906e-40	0.620939	0.852	0.799	1.16493e-35
Car5a	1.62742e-36	0.61851	0.388	0.198	2.87289e-32
Rnaset2a	3.6047e-49	0.615281	0.402	0.112	6.36339e-45
St8sia4	3.24504e-39	0.613405	0.84	0.787	5.72847e-35
Adgrl2	2.72744e-44	0.612296	0.832	0.778	4.81476e-40
Spry1	1.38506e-42	0.611946	0.439	0.197	2.44505e-38
Nfib	1.75531e-48	0.60809	0.962	0.912	3.09866e-44
Fn1	2.55706e-22	0.605563	0.965	0.923	4.51398e-18
LTO1	2.65765e-46	0.602369	0.415	0.221	4.69154e-42
Gnas	5.29818e-82	0.600713	0.995	0.982	9.35287e-78
Lrrc58	1.55994e-45	0.59826	0.767	0.717	2.75376e-41
Galnt1	7.09726e-48	0.597881	0.627	0.539	1.25288e-43
Rgl1	1.40977e-46	0.596465	0.559	0.416	2.48866e-42
Eogt	1.00126e-33	0.594471	0.811	0.737	1.76753e-29
Arl15	2.92789e-41	0.594245	0.449	0.236	5.16861e-37
Ddc	1.01265e-30	0.591631	0.495	0.349	1.78764e-26
Tspan5	7.50428e-52	0.591189	0.872	0.792	1.32473e-47
Heg1	5.07255e-42	0.588345	0.898	0.864	8.95457e-38
Fermt2	3.47646e-40	0.587439	0.92	0.856	6.137e-36
Cx3cl1	4.57617e-37	0.587355	0.642	0.546	8.07831e-33
Mcf2l	2.5552e-39	0.581863	0.716	0.637	4.51069e-35
Sept4	2.07097e-39	0.581571	0.685	0.578	3.65588e-35
Myct1	5.13008e-41	0.580209	0.709	0.628	9.05614e-37
Hey1	3.84415e-42	0.579109	0.305	0.053	6.78607e-38
Sestd1	2.4945e-42	0.576245	0.451	0.243	4.40355e-38
Nomo1	3.60746e-47	0.576082	0.69	0.621	6.36825e-43
Kdr	1.27877e-30	0.575215	0.984	0.949	2.25741e-26
Plpp6	1.16785e-42	0.57324	0.613	0.477	2.06161e-38
Map3k1	7.38527e-43	0.569645	0.681	0.575	1.30372e-38
Agrn	2.81023e-39	0.56959	0.782	0.717	4.9609e-35
Tmed10	4.2041e-43	0.568575	0.879	0.807	7.42149e-39
Enpp2	1.49852e-26	0.568339	0.659	0.617	2.64535e-22
Ppic	1.2359e-45	0.567941	0.616	0.611	2.18174e-41
Sort1	2.97807e-45	0.567507	0.505	0.365	5.25719e-41
AW112010	1.08241e-21	0.563224	0.846	0.805	1.91077e-17
Ddah1	3.31334e-34	0.560501	0.656	0.554	5.84904e-30
Sipa1	9.88296e-52	0.559098	0.666	0.592	1.74464e-47
Magi3	1.48711e-42	0.556889	0.586	0.497	2.62519e-38
Adgrf5	5.8577e-36	0.556087	0.989	0.969	1.03406e-31
H2afj	3.33867e-44	0.554708	0.678	0.648	5.89375e-40
Ctdspl	3.35763e-61	0.554649	0.375	0.05	5.92722e-57
Skil	3.07762e-36	0.552503	0.633	0.5	5.43292e-32
Chst2	1.70519e-37	0.551567	0.344	0.106	3.01017e-33
Plod1	1.87316e-41	0.5475	0.507	0.423	3.30669e-37
Adamtsl2	2.01456e-52	0.546577	0.311	0.05	3.5563e-48
Dync1i2	8.8906e-33	0.5425	0.865	0.854	1.56946e-28
Pop5	7.12076e-44	0.539108	0.637	0.554	1.25703e-39
Clip1	2.9687e-34	0.538693	0.759	0.705	5.24065e-30
Rhobtb1	2.58909e-42	0.537722	0.648	0.559	4.57052e-38
Ldlrad3	2.21184e-37	0.536802	0.605	0.496	3.90456e-33
Cd93	6.48336e-12	0.536787	0.937	0.93	1.14451e-07
Pitpna	2.38479e-45	0.53408	0.783	0.709	4.20988e-41
Malat1	1.02441e-35	0.533672	0.996	0.993	1.80839e-31
Map4k4	2.14378e-46	0.532639	0.753	0.752	3.78441e-42
Cdc42se1	1.22406e-50	0.531015	0.567	0.493	2.16083e-46
Tpm1	2.64919e-27	0.530565	0.885	0.846	4.67662e-23
Dync1h1	6.11516e-34	0.530556	0.853	0.767	1.07951e-29
Ap1s2	3.30265e-46	0.529348	0.604	0.518	5.83016e-42
Kitl	4.73572e-25	0.52924	0.946	0.916	8.35997e-21
Dlc1	2.23998e-34	0.527868	0.832	0.763	3.95424e-30
Cyyr1	4.98679e-30	0.52677	0.918	0.888	8.80318e-26
Ifit2	3.37273e-28	0.526336	0.338	0.194	5.95388e-24
Fkbp1a	8.5396e-27	0.524194	0.877	0.826	1.5075e-22
Fam57b	6.70905e-39	0.523913	0.341	0.139	1.18435e-34
Trps1	6.25344e-33	0.522698	0.461	0.278	1.10392e-28
Map1b	9.81171e-39	0.522624	0.538	0.482	1.73206e-34
Slc40a1	2.52316e-23	0.522288	0.888	0.837	4.45414e-19
Picalm	2.10499e-38	0.520899	0.801	0.757	3.71594e-34
Clec1a	1.80362e-26	0.520387	0.326	0.189	3.18393e-22
Tmod2	6.31291e-33	0.520301	0.337	0.163	1.11442e-28
Mef2a	1.17681e-37	0.51938	0.848	0.809	2.07743e-33
Jag2	3.16086e-37	0.518433	0.647	0.566	5.57987e-33
Sft2d1	4.58338e-36	0.518215	0.55	0.419	8.09104e-32
Abhd2	9.86977e-31	0.517128	0.96	0.887	1.74231e-26
Gpr85	2.69311e-56	0.515611	0.309	0.024	4.75414e-52
Swap70	6.43422e-40	0.514424	0.725	0.695	1.13583e-35
B3gnt2	5.56368e-37	0.509476	0.756	0.718	9.82157e-33
Actn4	3.08339e-33	0.508363	0.938	0.873	5.4431e-29
Dgkd	3.81777e-43	0.508032	0.333	0.075	6.73951e-39
Fyn	2.8986e-40	0.502669	0.551	0.453	5.11691e-36
Pcnx	3.23948e-42	0.502305	0.633	0.558	5.71865e-38
Arpc3	1.46276e-27	0.499812	0.907	0.857	2.58221e-23
2310022B05Rik	1.80418e-36	0.499055	0.524	0.42	3.18492e-32
Ifnar2	3.04098e-33	0.498019	0.856	0.802	5.36824e-29
Crim1	2.07955e-27	0.497528	0.811	0.776	3.67104e-23
Crybg3	1.17211e-27	0.497032	0.78	0.729	2.06912e-23
Wfdc1	1.22802e-26	0.496735	0.813	0.759	2.16782e-22
Rflnb	3.62094e-22	0.492318	0.845	0.795	6.39204e-18
C130074G19Rik	3.87417e-30	0.492243	0.842	0.796	6.83908e-26
Slco2b1	2.20603e-33	0.491106	0.778	0.732	3.89431e-29
Notch4	1.40024e-40	0.490575	0.495	0.381	2.47184e-36
Eif2s2	8.68672e-31	0.486989	0.864	0.805	1.53347e-26
Acsl3	2.16357e-30	0.48666	0.439	0.292	3.81934e-26
Rnf19a	4.30062e-41	0.486504	0.535	0.443	7.59188e-37
Il13ra1	5.19203e-31	0.485638	0.375	0.225	9.16549e-27
Sos2	3.68002e-36	0.485484	0.563	0.493	6.49634e-32
Tec	2.40223e-31	0.485146	0.423	0.341	4.24065e-27
Myl6	3.55779e-33	0.48467	0.991	0.974	6.28058e-29
Saraf	1.2564e-37	0.484412	0.752	0.708	2.21792e-33
9930111J21Rik2	4.57079e-31	0.483984	0.62	0.586	8.06882e-27
Rock2	9.69955e-27	0.481791	0.881	0.821	1.71226e-22
Tsc22d1	5.57023e-25	0.481707	0.974	0.96	9.83312e-21
Mff	5.44784e-40	0.480926	0.691	0.648	9.61708e-36
Arpc2	1.5573e-30	0.4795	0.894	0.85	2.74911e-26
Zfand5	6.59614e-32	0.477923	0.78	0.73	1.16442e-27
Mall	5.26788e-31	0.477223	0.365	0.189	9.29939e-27
Myh10	4.77626e-37	0.475443	0.608	0.593	8.43153e-33
Gars	8.50319e-43	0.472988	0.482	0.422	1.50107e-38
Rnd1	1.07477e-24	0.471994	0.349	0.233	1.89729e-20
Gnb4	3.58646e-31	0.469149	0.647	0.652	6.33117e-27
Adamts1	7.88416e-11	0.468505	0.619	0.544	1.39179e-06
Lxn	1.65067e-39	0.46813	0.457	0.387	2.91394e-35
Sertad2	1.9828e-41	0.466968	0.642	0.563	3.50024e-37
Smox	2.08098e-39	0.466491	0.508	0.419	3.67356e-35
Arhgef28	2.86291e-31	0.46519	0.327	0.132	5.0539e-27
Sos1	9.16873e-30	0.464955	0.569	0.485	1.61856e-25
Taldo1	1.97178e-30	0.464762	0.788	0.747	3.48079e-26
Myo18a	5.2986e-35	0.464387	0.557	0.456	9.35363e-31
Hsp90b1	9.96347e-26	0.46297	0.934	0.88	1.75885e-21
Sp100	2.34834e-26	0.460338	0.751	0.697	4.14552e-22
Parvb	6.51502e-29	0.460306	0.814	0.759	1.1501e-24
Rsad2	2.73703e-17	0.460264	0.326	0.296	4.83168e-13
Gstm2	6.39461e-29	0.458915	0.438	0.317	1.12884e-24
Itpr2	7.94708e-33	0.458229	0.636	0.582	1.4029e-28
Atxn1	1.67996e-34	0.456741	0.515	0.425	2.96563e-30
Tnfrsf12a	1.08813e-31	0.456343	0.326	0.183	1.92087e-27
Emp2	1.68584e-32	0.451101	0.686	0.667	2.97601e-28
Galnt15	9.74806e-32	0.45064	0.512	0.447	1.72083e-27
Snx13	5.75156e-33	0.450538	0.481	0.433	1.01532e-28
Mprip	1.2571e-26	0.449416	0.856	0.798	2.21917e-22
Lrrc8a	1.70011e-34	0.449247	0.577	0.511	3.00121e-30
Ywhaq	1.23085e-32	0.446859	0.877	0.845	2.17282e-28
Dnajc3	2.25133e-30	0.446507	0.783	0.726	3.97427e-26
Anxa5	3.44128e-25	0.446388	0.88	0.853	6.07488e-21
Spag9	7.09542e-26	0.446322	0.891	0.837	1.25255e-21
Lmo2	3.62855e-22	0.446113	0.865	0.822	6.40548e-18
Mmp15	4.78369e-27	0.44528	0.435	0.282	8.44465e-23
Mlec	1.13062e-33	0.445192	0.311	0.089	1.99589e-29
Myadm	4.04417e-35	0.444957	0.454	0.426	7.13916e-31
Ank	1.61402e-34	0.444595	0.426	0.334	2.84923e-30
Trak2	3.64761e-31	0.443941	0.446	0.33	6.43913e-27
Gabarapl1	1.68903e-40	0.442665	0.682	0.682	2.98165e-36
Hook3	6.58055e-26	0.442494	0.786	0.765	1.16166e-21
Utrn	4.90237e-18	0.441537	0.961	0.937	8.65415e-14
Clic4	2.13104e-23	0.441273	0.962	0.923	3.76193e-19
Pon2	1.66758e-35	0.441069	0.747	0.706	2.94378e-31
Notch1	1.74197e-21	0.439765	0.805	0.764	3.0751e-17
Prom1	1.48915e-23	0.435429	0.845	0.884	2.62879e-19
Dok4	5.62479e-34	0.435227	0.381	0.298	9.92945e-30
Mpc1	1.79519e-36	0.435158	0.64	0.613	3.16906e-32
Slc12a2	1.20027e-29	0.434238	0.368	0.278	2.11883e-25
Smad7	6.32837e-28	0.432556	0.708	0.679	1.11715e-23
Lgals3bp	1.54246e-31	0.431879	0.546	0.493	2.7229e-27
Ttll7	8.03694e-34	0.431854	0.632	0.655	1.41876e-29
Ptprm	1.74769e-29	0.431843	0.714	0.671	3.0852e-25
St5	1.27327e-27	0.431808	0.363	0.217	2.2477e-23
Lmna	4.04754e-37	0.431392	0.449	0.377	7.14511e-33
Tbc1d1	5.24277e-24	0.430552	0.372	0.274	9.25506e-20
Kcnq1	4.51574e-31	0.429389	0.334	0.14	7.97163e-27
Map3k20	1.4123e-28	0.428837	0.654	0.573	2.49314e-24
Slc38a3	2.49339e-24	0.428214	0.72	0.679	4.40158e-20
Mmd	6.51177e-27	0.428165	0.476	0.358	1.14952e-22
Hsp90aa1	8.93444e-18	0.428074	0.865	0.833	1.5772e-13
Lims1	3.31599e-31	0.427678	0.678	0.685	5.85372e-27
Cyp2d22	1.55717e-31	0.42741	0.553	0.509	2.74888e-27
Smpdl3a	1.19254e-28	0.426569	0.629	0.577	2.10519e-24
Lnx2	7.0493e-31	0.426472	0.437	0.318	1.24441e-26
AY036118	1.48412e-47	0.426466	1	0.935	2.61992e-43
Fut8	3.21912e-28	0.422369	0.654	0.654	5.68272e-24
Megf6	9.28326e-32	0.422161	0.302	0.135	1.63877e-27
Rapgef6	1.64574e-33	0.422112	0.561	0.531	2.90522e-29
Hprt	1.01367e-30	0.421457	0.764	0.726	1.78943e-26
Sesn3	2.36424e-27	0.421236	0.456	0.389	4.17358e-23
Bag2	4.60279e-31	0.420902	0.326	0.199	8.12531e-27
Rell1	7.61914e-37	0.420698	0.597	0.575	1.34501e-32
Ywhah	4.01319e-29	0.420052	0.728	0.72	7.08449e-25
Grap	6.33916e-30	0.419477	0.755	0.721	1.11905e-25
Ppa1	1.27146e-29	0.418491	0.38	0.299	2.2445e-25
Ppp1cb	9.98791e-27	0.416896	0.823	0.76	1.76317e-22
Flt4	1.37089e-34	0.416388	0.553	0.482	2.42003e-30
Slc9a3r2	1.74919e-15	0.415639	0.902	0.858	3.08784e-11
Gnai2	7.58601e-33	0.415544	0.992	0.974	1.33916e-28
Ddx21	4.05856e-29	0.411815	0.553	0.519	7.16458e-25
Fam174a	2.5884e-36	0.411023	0.619	0.62	4.5693e-32
Pik3c2a	1.32512e-28	0.409351	0.765	0.751	2.33924e-24
Ece1	1.96626e-16	0.405824	0.907	0.842	3.47104e-12
Sh3bp5	8.20469e-29	0.40478	0.555	0.522	1.44837e-24
Trib2	1.03839e-24	0.402372	0.565	0.513	1.83308e-20
Tnk2	2.54492e-29	0.401247	0.43	0.367	4.49255e-25
Tax1bp3	9.32801e-33	0.399853	0.554	0.5	1.64667e-28
Wnk1	8.05543e-22	0.399809	0.817	0.798	1.42203e-17
Slco1a4	1.00753e-18	0.399186	0.957	0.984	1.77859e-14
Pde4b	1.21324e-25	0.398761	0.505	0.431	2.14173e-21
Gab1	1.39867e-29	0.397408	0.538	0.48	2.46906e-25
Ddi2	2.28532e-32	0.396236	0.488	0.465	4.03427e-28
Cflar	6.9015e-32	0.396214	0.639	0.609	1.21832e-27
Lrrfip1	1.9322e-33	0.395321	0.557	0.555	3.41092e-29
Lysmd2	2.81712e-27	0.395244	0.557	0.45	4.97306e-23
Eva1b	4.3744e-29	0.393927	0.624	0.592	7.72212e-25
Myo6	2.15788e-27	0.393186	0.671	0.655	3.8093e-23
Slc16a9	5.96397e-28	0.391814	0.596	0.602	1.05282e-23
Flnb	3.20192e-23	0.389281	0.743	0.735	5.65235e-19
Ntn4	2.20303e-22	0.389141	0.301	0.137	3.889e-18
Nus1	4.64914e-35	0.387071	0.492	0.501	8.20713e-31
Kctd17	1.48465e-32	0.386987	0.408	0.341	2.62086e-28
Ppm1h	6.8284e-26	0.385713	0.342	0.204	1.20542e-21
Hlx	3.13676e-22	0.384884	0.41	0.284	5.53733e-18
Pdgfd	1.05797e-27	0.384123	0.433	0.333	1.86763e-23
Fyco1	2.3789e-22	0.383699	0.693	0.659	4.19947e-18
Lmo7	8.31387e-19	0.383663	0.468	0.387	1.46765e-14
Ubxn2a	2.50162e-32	0.383412	0.613	0.592	4.41611e-28
A930033H14Rik	6.46241e-25	0.382855	0.31	0.171	1.14081e-20
Srpr	1.68972e-23	0.382083	0.721	0.702	2.98286e-19
Reep3	1.57736e-19	0.380542	0.903	0.841	2.78451e-15
Sdc3	3.22468e-31	0.379154	0.551	0.553	5.69253e-27
Zeb1	7.80682e-30	0.378857	0.67	0.681	1.37814e-25
Ensa	9.25991e-36	0.378725	0.543	0.543	1.63465e-31
Calm2	1.38589e-18	0.378691	0.846	0.836	2.44651e-14
Plekhg1	5.81405e-29	0.378339	0.573	0.565	1.02635e-24
Il10rb	1.36161e-26	0.378302	0.689	0.681	2.40366e-22
Arhgef15	3.21948e-26	0.37763	0.635	0.609	5.68335e-22
Plekha1	2.15841e-34	0.377044	0.503	0.477	3.81024e-30
Isg15	1.4667e-09	0.375674	0.62	0.615	2.58917e-05
Ccser2	1.30051e-25	0.374814	0.764	0.741	2.2958e-21
Wwc2	1.05882e-22	0.374652	0.792	0.761	1.86914e-18
Rnaset2b	9.03478e-26	0.374347	0.485	0.438	1.59491e-21
Rin2	4.11978e-30	0.374083	0.443	0.406	7.27264e-26
Tcf7	1.67287e-32	0.373482	0.472	0.416	2.95312e-28
Axin2	1.88996e-26	0.372896	0.559	0.532	3.33635e-22
Sgms1	1.14779e-12	0.371448	0.922	0.912	2.02619e-08
Ski	8.89801e-26	0.369266	0.662	0.616	1.57077e-21
Fam118a	5.0659e-19	0.366779	0.314	0.202	8.94283e-15
Efnb2	5.63973e-15	0.366131	0.317	0.236	9.95582e-11
Map4k2	8.05703e-25	0.366006	0.588	0.57	1.42231e-20
Oaz2	7.07859e-25	0.365814	0.581	0.55	1.24958e-20
Colgalt2	2.89971e-24	0.364217	0.301	0.189	5.11886e-20
Mapk6	1.65934e-32	0.363489	0.4	0.364	2.92923e-28
Susd6	4.18334e-28	0.362918	0.546	0.515	7.38485e-24
Cnn2	2.04486e-32	0.362585	0.519	0.522	3.60979e-28
Chic2	3.99699e-33	0.362538	0.578	0.596	7.05588e-29
Hspa4	1.34652e-27	0.362331	0.646	0.647	2.37702e-23
Alas1	1.56852e-17	0.362297	0.755	0.77	2.76891e-13
AU021092	6.49094e-22	0.362255	0.694	0.694	1.14585e-17
Gstm7	4.43507e-25	0.362174	0.396	0.326	7.82923e-21
2610001J05Rik	4.40263e-31	0.362047	0.543	0.52	7.77196e-27
Slain2	5.27927e-31	0.36106	0.574	0.578	9.3195e-27
Smurf2	1.18873e-30	0.361022	0.522	0.515	2.09846e-26
Arhgef7	1.67947e-30	0.360681	0.478	0.46	2.96477e-26
Atrx	3.89282e-14	0.360467	0.899	0.877	6.872e-10
Arap2	4.23458e-22	0.35913	0.677	0.69	7.4753e-18
Ckb	7.67306e-20	0.357899	0.373	0.256	1.35452e-15
Rap1a	1.37477e-20	0.357046	0.801	0.783	2.42688e-16
Ndfip1	1.88095e-23	0.356469	0.783	0.767	3.32045e-19
Slc22a8	6.26726e-11	0.356018	0.827	0.796	1.10636e-06
Mbd2	1.33866e-25	0.355666	0.643	0.617	2.36313e-21
Rtl8a	8.30849e-26	0.355666	0.62	0.606	1.4667e-21
Myo1b	1.43053e-20	0.355529	0.728	0.764	2.52532e-16
Stx12	2.98597e-24	0.355406	0.662	0.616	5.27113e-20
Zfp715	1.566e-17	0.355381	0.31	0.189	2.76446e-13
Pdia6	1.64692e-24	0.35515	0.71	0.724	2.90731e-20
2900026A02Rik	9.41953e-23	0.354949	0.729	0.739	1.66283e-18
Pecam1	3.61661e-16	0.35471	0.964	0.937	6.3844e-12
Max	1.57622e-27	0.354152	0.586	0.585	2.7825e-23
Tm4sf1	1.71178e-10	0.353249	0.931	0.918	3.0218e-06
Gpi1	1.47597e-25	0.353181	0.705	0.717	2.60553e-21
Cd320	2.37023e-23	0.352709	0.553	0.538	4.18417e-19
Smad1	5.17082e-30	0.352373	0.574	0.624	9.12805e-26
Tmf1	8.67804e-29	0.349922	0.639	0.646	1.53193e-24
Higd1a	1.16149e-26	0.349381	0.623	0.611	2.05037e-22
Sgk1	2.16346e-17	0.349379	0.643	0.671	3.81916e-13
Mtmr6	1.87388e-22	0.34736	0.619	0.567	3.30796e-18
Tmeff1	8.91506e-23	0.34724	0.363	0.302	1.57378e-18
Ptpn11	1.1074e-29	0.346532	0.55	0.55	1.95489e-25
Nipal3	2.90757e-25	0.346096	0.367	0.292	5.13273e-21
Zfp608	7.62299e-23	0.345928	0.344	0.276	1.34569e-18
Ssb	1.57207e-23	0.345836	0.803	0.807	2.77517e-19
Slc43a2	1.98717e-23	0.345334	0.4	0.342	3.50795e-19
Cep83	3.50175e-21	0.34532	0.364	0.301	6.18164e-17
Pdlim5	2.68148e-23	0.345122	0.674	0.681	4.73362e-19
Cmpk1	9.24147e-34	0.344842	0.592	0.613	1.6314e-29
Tln1	9.36667e-18	0.344303	0.833	0.782	1.6535e-13
Mxra7	9.29844e-26	0.343507	0.67	0.666	1.64145e-21
Lpcat1	4.55134e-25	0.342811	0.325	0.247	8.03449e-21
Mrps5	1.28522e-31	0.341885	0.557	0.561	2.2688e-27
Strn3	1.01857e-21	0.34046	0.753	0.757	1.79808e-17
Tmco1	3.15408e-21	0.339985	0.795	0.782	5.5679e-17
Mafk	1.78237e-21	0.339249	0.306	0.213	3.14642e-17
Nars	1.22399e-30	0.339031	0.581	0.613	2.16071e-26
Hmbox1	8.88431e-23	0.338755	0.643	0.592	1.56835e-18
Slc39a8	1.74092e-14	0.338684	0.827	0.801	3.07324e-10
Ercc1	8.53747e-27	0.338587	0.318	0.221	1.50712e-22
Epas1	6.05415e-15	0.337644	0.984	0.977	1.06874e-10
Pafah1b1	1.94826e-18	0.337644	0.86	0.836	3.43926e-14
Arglu1	8.9408e-17	0.337351	0.801	0.792	1.57832e-12
Cdc37l1	5.25871e-20	0.337112	0.66	0.655	9.28319e-16
Hist1h2bc	1.29261e-26	0.335834	0.609	0.678	2.28185e-22
Coro1c	5.33903e-30	0.333905	0.482	0.469	9.42498e-26
Calu	2.57391e-24	0.333342	0.678	0.685	4.54372e-20
Prnp	2.91696e-15	0.333217	0.807	0.811	5.1493e-11
Flna	1.16731e-25	0.330978	0.57	0.625	2.06065e-21
Sorbs2	1.37563e-12	0.330856	0.908	0.892	2.4284e-08
Jak2	2.40694e-24	0.33067	0.512	0.491	4.24896e-20
Sppl2a	5.99434e-17	0.330065	0.768	0.757	1.05818e-12
Grb14	2.8334e-23	0.328563	0.561	0.551	5.0018e-19
Trim44	8.5861e-25	0.327896	0.577	0.559	1.5157e-20
Adipor1	8.80464e-22	0.327472	0.753	0.745	1.55428e-17
Agpat5	6.69592e-25	0.326978	0.402	0.365	1.18203e-20
Pgm2l1	3.1586e-18	0.326793	0.353	0.291	5.57588e-14
Cdc42	1.92641e-16	0.325932	0.934	0.888	3.40069e-12
Bmpr2	1.08908e-13	0.325133	0.941	0.943	1.92256e-09
Cdipt	1.98089e-29	0.32479	0.526	0.534	3.49687e-25
Trim24	1.32474e-28	0.324683	0.519	0.542	2.33856e-24
Trp53inp2	1.61528e-23	0.323877	0.357	0.275	2.85146e-19
Tmsb4x	7.29435e-08	0.323821	0.999	0.999	0.00128767
Lrch3	7.73703e-28	0.323281	0.478	0.482	1.36582e-23
Frmd4b	6.47746e-21	0.322848	0.701	0.701	1.14347e-16
S100a11	7.07192e-16	0.322658	0.774	0.813	1.24841e-11
Nckap1	2.04946e-23	0.322329	0.737	0.735	3.6179e-19
Filip1	1.27619e-23	0.321675	0.586	0.604	2.25287e-19
Ankrd28	7.47095e-18	0.321019	0.34	0.284	1.31885e-13
Bex3	3.75835e-32	0.319473	0.403	0.441	6.63462e-28
Eno1	5.04893e-24	0.318002	0.383	0.369	8.91288e-20
Erg	1.60353e-18	0.317754	0.708	0.698	2.83071e-14
Atf7	3.37288e-26	0.317683	0.485	0.5	5.95414e-22
Hnrnpa3	1.93439e-15	0.317003	0.881	0.865	3.41479e-11
Ets2	4.87121e-16	0.31678	0.71	0.71	8.59914e-12
Ppm1f	1.42373e-23	0.316659	0.519	0.527	2.51331e-19
Golga3	4.8562e-23	0.31663	0.435	0.396	8.57266e-19
Phactr1	5.87849e-24	0.316518	0.581	0.586	1.03773e-19
Bcl2l1	1.46776e-30	0.316265	0.53	0.567	2.59103e-26
Elmo1	8.12734e-25	0.316239	0.437	0.416	1.43472e-20
Xaf1	6.1521e-23	0.315526	0.585	0.609	1.08603e-18
Prr13	4.94866e-31	0.314512	0.414	0.412	8.73588e-27
Cmtm6	2.29282e-25	0.314372	0.588	0.586	4.04751e-21
Fam117b	4.69074e-24	0.314189	0.495	0.466	8.28056e-20
Plcb1	5.2661e-30	0.312405	0.578	0.637	9.29624e-26
Gpcpd1	7.90794e-09	0.312052	0.923	0.914	0.000139599
Fkbp3	1.75429e-22	0.312051	0.659	0.681	3.09684e-18
Ywhae	5.02379e-15	0.311903	0.895	0.867	8.86849e-11
Dennd5a	6.90046e-26	0.31177	0.643	0.663	1.21814e-21
Nrd1	4.2743e-18	0.311686	0.652	0.659	7.54543e-14
Akt3	9.09527e-19	0.31145	0.398	0.334	1.60559e-14
Mrpl33	4.84208e-26	0.310608	0.642	0.652	8.54773e-22
Ormdl3	1.89829e-29	0.309644	0.414	0.387	3.35104e-25
Psmc3	9.33896e-24	0.307283	0.666	0.674	1.64861e-19
Eif4g2	6.40963e-15	0.30716	0.933	0.906	1.13149e-10
Fez2	1.33766e-30	0.306644	0.53	0.563	2.36138e-26
Sod1	1.45751e-21	0.30617	0.79	0.794	2.57294e-17
Itga1	9.79412e-10	0.305959	0.915	0.875	1.72896e-05
Pcmtd1	2.93087e-07	0.30535	0.892	0.879	0.00517386
Hspa5	1.40589e-18	0.305215	0.822	0.838	2.48182e-14
Herc2	8.07767e-18	0.304039	0.652	0.654	1.42595e-13
Atp6v0e	2.29063e-15	0.303106	0.775	0.763	4.04364e-11
Dnajb6	1.9583e-21	0.302601	0.729	0.718	3.45698e-17
Arhgap10	1.04215e-23	0.301801	0.315	0.286	1.8397e-19
Swt1	3.55679e-22	0.30143	0.48	0.504	6.27881e-18
Gm12758	9.19228e-14	0.301313	0.301	0.182	1.62271e-09
Rapgef1	4.97707e-20	0.301291	0.484	0.461	8.78602e-16
1810058I24Rik	2.76249e-25	0.301281	0.565	0.594	4.87662e-21
Bicd2	5.57483e-24	0.300874	0.414	0.391	9.84124e-20
Scoc	1.26739e-21	0.300378	0.647	0.647	2.23733e-17
Calr	1.55238e-13	0.300065	0.83	0.833	2.74042e-09
Rab11a	2.5758e-13	-0.300296	0.743	0.836	4.54706e-09
Pcca	1.61199e-24	-0.300333	0.327	0.593	2.84565e-20
Tspan9	3.23303e-16	-0.300761	0.442	0.659	5.70727e-12
Hapln3	5.39564e-70	-0.302911	0.009	0.318	9.52493e-66
Pdxk	1.50698e-17	-0.30552	0.5	0.72	2.66027e-13
Golm1	1.23142e-24	-0.305627	0.294	0.558	2.17383e-20
Pdia5	1.60702e-50	-0.306112	0.046	0.34	2.83688e-46
Rpl12	6.82821e-21	-0.306589	0.908	0.91	1.20538e-16
Lratd2	2.04114e-48	-0.306602	0.07	0.373	3.60322e-44
Zyx	6.65207e-30	-0.307139	0.209	0.489	1.17429e-25
Srgn	7.27305e-22	-0.308303	0.935	0.945	1.28391e-17
Nsg1	1.95304e-54	-0.310449	0.028	0.317	3.4477e-50
Apobec3	2.5183e-30	-0.310624	0.303	0.597	4.44556e-26
Errfi1	2.70953e-23	-0.312837	0.151	0.38	4.78313e-19
Tnfaip8	1.41396e-45	-0.313662	0.17	0.504	2.49606e-41
Sox9	3.83945e-40	-0.314138	0.073	0.348	6.77779e-36
Pim3	2.03646e-11	-0.314618	0.608	0.761	3.59496e-07
Neat1	7.41446e-14	-0.314635	0.571	0.76	1.30887e-09
Rpl36	5.98371e-20	-0.315458	0.964	0.961	1.0563e-15
Nr4a2	6.15128e-15	-0.315844	0.189	0.375	1.08589e-10
Rgs16	9.10874e-25	-0.316586	0.181	0.426	1.60797e-20
Lrrc49	8.36164e-31	-0.317756	0.276	0.574	1.47608e-26
Cat	3.78909e-20	-0.318676	0.429	0.671	6.68888e-16
Tmem88	2.91355e-18	-0.321925	0.403	0.635	5.14329e-14
B2m	1.56857e-24	-0.322137	0.984	0.991	2.76899e-20
Ifitm2	1.00171e-16	-0.323421	0.868	0.912	1.76832e-12
2410006H16Rik	8.14433e-30	-0.324021	0.263	0.551	1.43772e-25
Hdgfl3	8.50584e-28	-0.324556	0.279	0.559	1.50154e-23
Maoa	1.53963e-16	-0.324617	0.782	0.867	2.71791e-12
Cxcl1	1.69647e-30	-0.32486	0.073	0.301	2.99478e-26
Smc4	9.41429e-35	-0.326042	0.239	0.546	1.6619e-30
Syne2	8.32373e-15	-0.327097	0.625	0.803	1.46939e-10
Klk8	7.45359e-55	-0.327316	0.066	0.394	1.31578e-50
Eps8l2	1.30288e-46	-0.328854	0.125	0.449	2.29997e-42
Mark1	3.67916e-70	-0.331334	0.015	0.338	6.49482e-66
Eif3f	5.20603e-16	-0.33285	0.71	0.815	9.1902e-12
Mtss1	3.56679e-14	-0.332917	0.617	0.791	6.29646e-10
Cers4	2.61403e-18	-0.33319	0.509	0.73	4.61455e-14
Gm32688	1.47341e-46	-0.334138	0.174	0.518	2.601e-42
Tut4	1.97851e-18	-0.334201	0.499	0.725	3.49267e-14
Itsn1	5.97461e-44	-0.336918	0.144	0.472	1.0547e-39
Tubb5	1.13213e-17	-0.338281	0.776	0.869	1.99854e-13
Nxpe4	3.16742e-17	-0.338869	0.596	0.796	5.59145e-13
Rpl35	1.31761e-14	-0.339137	0.814	0.884	2.32598e-10
Vgll4	8.37701e-20	-0.339233	0.414	0.655	1.47879e-15
Zfp503	1.44895e-30	-0.34004	0.181	0.461	2.55784e-26
Sox12	1.36871e-62	-0.340231	0.038	0.369	2.41618e-58
Eid1	2.57792e-17	-0.340508	0.605	0.794	4.55079e-13
Plxnb2	2.38061e-48	-0.34171	0.073	0.381	4.20248e-44
H2-Q4	8.97385e-28	-0.342998	0.371	0.658	1.58415e-23
Hbb-bs	4.48074e-06	-0.343181	0.274	0.395	0.0790986
Dipk1a	4.83469e-24	-0.34509	0.338	0.605	8.53469e-20
Ppard	3.26759e-29	-0.345106	0.326	0.62	5.76827e-25
Psen2	3.71286e-25	-0.345436	0.241	0.505	6.55431e-21
Tmem45a	6.58631e-77	-0.345506	0.008	0.34	1.16268e-72
Mmrn2	1.03903e-19	-0.345514	0.588	0.805	1.83419e-15
Sox17	5.23279e-15	-0.34576	0.581	0.77	9.23745e-11
Gabarap	3.15719e-25	-0.34692	0.788	0.845	5.5734e-21
Cav1	8.8891e-20	-0.347273	0.827	0.9	1.56919e-15
Elk3	4.14452e-16	-0.34927	0.667	0.817	7.31632e-12
Zic5	1.58176e-41	-0.349391	0.205	0.536	2.79227e-37
Prpf40b	2.21783e-46	-0.349874	0.16	0.507	3.91513e-42
Pkp4	2.27972e-17	-0.35062	0.58	0.779	4.02439e-13
Phlda1	5.84741e-33	-0.351262	0.174	0.46	1.03224e-28
Sept9	1.38739e-33	-0.351295	0.236	0.543	2.44916e-29
Tcea3	1.53312e-61	-0.351913	0.053	0.394	2.70643e-57
Dap	2.638e-29	-0.352463	0.305	0.598	4.65686e-25
Coro2a	2.49601e-85	-0.352932	0.003	0.345	4.40621e-81
Fmnl2	9.12084e-19	-0.353482	0.394	0.628	1.6101e-14
Irf2bp2	2.25919e-19	-0.353822	0.481	0.71	3.98816e-15
Jade1	1.7755e-29	-0.354709	0.301	0.594	3.1343e-25
Serpinb9	7.31316e-17	-0.355007	0.478	0.69	1.29099e-12
Laptm4a	1.90905e-25	-0.355883	0.908	0.949	3.37005e-21
Col5a2	4.82238e-80	-0.356151	0.003	0.329	8.51294e-76
Nampt	5.60774e-09	-0.35779	0.637	0.763	9.89935e-05
Agtrap	2.75235e-35	-0.359397	0.261	0.58	4.85872e-31
Pnrc1	5.47157e-15	-0.359964	0.697	0.796	9.65896e-11
Aqp11	7.44356e-28	-0.360597	0.418	0.704	1.31401e-23
Colca2	4.49558e-78	-0.361203	0.026	0.392	7.93605e-74
Stx7	2.04409e-22	-0.362657	0.4	0.658	3.60844e-18
Dennd4c	1.52562e-36	-0.362899	0.249	0.571	2.69317e-32
Thsd1	2.76784e-24	-0.362992	0.491	0.748	4.88608e-20
Elovl7	1.8206e-17	-0.363082	0.628	0.813	3.2139e-13
Pard3	3.23535e-31	-0.364975	0.311	0.615	5.71136e-27
Tcf12	6.64695e-18	-0.364992	0.647	0.802	1.17339e-13
Itga3	3.43943e-51	-0.36597	0.093	0.43	6.07163e-47
Rab27a	3.03081e-63	-0.367776	0.03	0.352	5.35028e-59
Sox13	7.2315e-33	-0.368429	0.261	0.569	1.27658e-28
Sept11	8.44014e-21	-0.368855	0.468	0.712	1.48994e-16
mt-Nd4	1.7963e-26	-0.36941	0.992	0.988	3.17102e-22
Lipe	3.59604e-39	-0.370096	0.197	0.522	6.34809e-35
Itprid2	3.53898e-26	-0.370772	0.376	0.655	6.24737e-22
Stard13	5.20239e-29	-0.370808	0.303	0.596	9.18377e-25
Eef1d	1.60189e-15	-0.373204	0.62	0.763	2.82782e-11
Dnajb9	4.13061e-25	-0.374304	0.418	0.687	7.29177e-21
Add3	6.80024e-17	-0.375363	0.566	0.756	1.20045e-12
Cbfa2t3	8.07303e-20	-0.375649	0.493	0.725	1.42513e-15
Plekho1	1.14805e-69	-0.377752	0.034	0.387	2.02665e-65
Ccdc85a	4.21254e-29	-0.378506	0.329	0.623	7.4364e-25
Rps15	6.83516e-21	-0.379241	0.945	0.956	1.20661e-16
Ehd2	5.02512e-18	-0.379881	0.511	0.716	8.87084e-14
H2-T22	2.96926e-25	-0.380952	0.385	0.654	5.24164e-21
Ptgis	6.49833e-45	-0.381927	0.078	0.379	1.14715e-40
Kcnb1	6.54163e-65	-0.382601	0.009	0.302	1.15479e-60
Pigp	3.52018e-31	-0.382691	0.368	0.673	6.21417e-27
Arhgap26	1.23172e-33	-0.385085	0.222	0.528	2.17436e-29
Gata2	8.05768e-17	-0.385306	0.577	0.757	1.42242e-12
Anapc13	9.37971e-26	-0.38533	0.411	0.686	1.6558e-21
H2afv	2.28198e-21	-0.386796	0.654	0.803	4.02838e-17
Fam171a1	5.63762e-25	-0.387547	0.381	0.654	9.95209e-21
Eea1	3.01929e-24	-0.388275	0.476	0.735	5.32995e-20
Mafb	3.17241e-51	-0.388385	0.084	0.414	5.60025e-47
Hlf	1.49827e-33	-0.391655	0.267	0.577	2.64489e-29
Ttc3	2.30394e-20	-0.393253	0.512	0.744	4.06715e-16
Ahnak	1.97108e-22	-0.394076	0.947	0.978	3.47954e-18
Rpl38	6.76306e-18	-0.394643	0.993	0.992	1.19388e-13
Ptprr	2.83834e-19	-0.394678	0.458	0.694	5.01052e-15
Lcp1	4.22766e-51	-0.395516	0.218	0.593	7.46308e-47
Foxl2	8.95655e-26	-0.396229	0.356	0.628	1.5811e-21
Smagp	2.77641e-27	-0.396533	0.365	0.647	4.9012e-23
Rpl10a	1.21706e-28	-0.396769	0.879	0.916	2.14848e-24
Cutal	1.16743e-63	-0.397825	0.054	0.407	2.06087e-59
Serpinb6b	3.04344e-21	-0.399305	0.468	0.71	5.37258e-17
Lynx1	1.32836e-72	-0.399372	0.043	0.418	2.34495e-68
Klf10	3.54017e-44	-0.404778	0.197	0.546	6.24946e-40
Atp8a1	9.45627e-20	-0.404906	0.65	0.832	1.66932e-15
Ntn1	1.1217e-83	-0.405452	0.009	0.368	1.98013e-79
St6gal1	1.95075e-35	-0.406296	0.276	0.598	3.44365e-31
Marcks	1.78946e-27	-0.40937	0.332	0.616	3.15893e-23
Rpl8	5.55134e-42	-0.40971	0.961	0.941	9.79978e-38
Foxo1	1.90199e-19	-0.410227	0.586	0.771	3.35759e-15
Naca	3.46431e-37	-0.412756	0.906	0.912	6.11554e-33
Rpl13a	7.25534e-38	-0.413033	0.964	0.973	1.28078e-33
Plscr1	4.96801e-43	-0.416051	0.144	0.472	8.77002e-39
Car2	2.48939e-33	-0.417076	0.345	0.66	4.39452e-29
Palm	6.99925e-30	-0.417571	0.402	0.698	1.23558e-25
Cavin2	2.58328e-26	-0.417967	0.784	0.907	4.56026e-22
Mcub	3.94881e-69	-0.418184	0.042	0.403	6.97083e-65
Stt3b	4.73166e-28	-0.418409	0.367	0.65	8.35279e-24
Ppib	5.20059e-33	-0.418414	0.865	0.896	9.1806e-29
Dst	8.24039e-20	-0.418545	0.683	0.838	1.45468e-15
Spint2	3.052e-80	-0.420628	0.019	0.384	5.38769e-76
Tmpo	3.14448e-24	-0.421017	0.447	0.706	5.55094e-20
Rpl15	1.72568e-33	-0.421113	0.957	0.953	3.04634e-29
Prkag2	1.93105e-46	-0.421154	0.143	0.485	3.40888e-42
Plec	1.10411e-18	-0.425518	0.593	0.771	1.94908e-14
Fli1	2.18639e-23	-0.425563	0.778	0.875	3.85963e-19
Snrpg	5.60411e-21	-0.425909	0.76	0.861	9.89293e-17
Rpl24	2.39194e-33	-0.425968	0.965	0.957	4.22249e-29
Tcf7l1	1.25752e-44	-0.427139	0.158	0.496	2.2199e-40
Rpl14	1.85261e-39	-0.42741	0.934	0.945	3.27041e-35
Sptlc2	6.2452e-26	-0.428966	0.484	0.747	1.10246e-21
Cavin3	1.24539e-21	-0.429934	0.592	0.788	2.19849e-17
Fnbp1l	2.12451e-19	-0.430225	0.72	0.848	3.75041e-15
Tnfsf12	3.65969e-29	-0.433137	0.402	0.687	6.46044e-25
H2afy2	3.7895e-93	-0.433543	0.019	0.429	6.6896e-89
Gls	1.49833e-24	-0.434429	0.488	0.74	2.645e-20
Ldb2	1.16341e-68	-0.434609	0.007	0.306	2.05376e-64
Fam181b	9.24638e-91	-0.435288	0.011	0.396	1.63226e-86
Rplp0	8.49703e-36	-0.435947	0.946	0.935	1.49998e-31
Snhg8	1.25234e-28	-0.437215	0.372	0.662	2.21076e-24
Rps2	6.85411e-28	-0.439631	0.916	0.934	1.20996e-23
Ptprb	8.58666e-35	-0.440992	0.985	0.995	1.5158e-30
Pnp	2.50024e-26	-0.442063	0.395	0.668	4.41368e-22
Aplnr	8.08799e-64	-0.44222	0.098	0.474	1.42777e-59
Ldha	4.30011e-24	-0.442814	0.633	0.822	7.59099e-20
Slc25a1	2.03331e-40	-0.443595	0.253	0.596	3.5894e-36
Tjp1	3.4567e-30	-0.444238	0.91	0.95	6.10211e-26
Khk	7.5466e-48	-0.444685	0.159	0.513	1.3322e-43
Rps6ka5	1.22991e-57	-0.445881	0.08	0.433	2.17115e-53
Limd2	2.33066e-78	-0.447477	0.034	0.416	4.11431e-74
mt-Nd5	7.98867e-28	-0.449956	0.871	0.93	1.41024e-23
Nkd2	1.41744e-73	-0.450421	0.043	0.422	2.50221e-69
Edn3	6.23022e-41	-0.450866	0.28	0.625	1.09982e-36
Hist1h1c	2.81402e-28	-0.452297	0.381	0.671	4.96759e-24
Nfat5	7.67339e-20	-0.453778	0.613	0.795	1.35458e-15
Bambi	5.91382e-42	-0.454888	0.208	0.549	1.04397e-37
Ahcyl1	5.74026e-28	-0.455625	0.447	0.726	1.01333e-23
Mllt3	8.03041e-38	-0.456122	0.31	0.646	1.41761e-33
Hmgcs2	1.01117e-47	-0.456678	0.279	0.651	1.78502e-43
Plcb4	2.78587e-24	-0.458924	0.613	0.809	4.9179e-20
Gltp	1.51666e-28	-0.45944	0.434	0.699	2.67735e-24
Rpl6	1.04125e-38	-0.459632	0.954	0.956	1.83812e-34
Hhex	8.41798e-25	-0.459905	0.419	0.682	1.48603e-20
Eef1b2	1.94174e-35	-0.460308	0.84	0.904	3.42775e-31
Rpsa	1.02113e-39	-0.460748	0.947	0.943	1.80259e-35
Piezo1	1.77177e-31	-0.461395	0.38	0.678	3.12771e-27
Ssbp2	1.16132e-64	-0.461411	0.089	0.474	2.05007e-60
Tnfrsf1a	3.90033e-30	-0.461461	0.326	0.62	6.88525e-26
Pgrmc1	2.06372e-26	-0.463232	0.523	0.771	3.64309e-22
Ccl19	1.19095e-73	-0.463321	0.003	0.306	2.10238e-69
Kdm6b	8.45314e-54	-0.464297	0.171	0.554	1.49223e-49
Afap1l2	7.35217e-41	-0.467097	0.283	0.631	1.29788e-36
Cox7a2l	1.78362e-28	-0.46914	0.72	0.85	3.14863e-24
Rpl4	2.12586e-43	-0.470073	0.873	0.892	3.75279e-39
Iigp1	2.63812e-28	-0.472432	0.462	0.74	4.65707e-24
S100a1	2.48092e-29	-0.47594	0.427	0.713	4.37956e-25
Dixdc1	3.3335e-54	-0.477577	0.173	0.557	5.88462e-50
Bmp2	6.17416e-70	-0.47802	0.009	0.319	1.08992e-65
mt-Nd2	8.02202e-36	-0.478656	0.987	0.987	1.41613e-31
Psmb9	7.29004e-27	-0.479258	0.446	0.706	1.28691e-22
Serpina3g	4.89767e-75	-0.479378	0.009	0.338	8.64586e-71
Rps6	1.69842e-45	-0.479489	0.939	0.935	2.99822e-41
Nexmif	6.43008e-89	-0.480165	0.018	0.411	1.1351e-84
Rps25	5.91537e-44	-0.480247	0.947	0.945	1.04424e-39
Ahr	5.17344e-77	-0.48093	0.044	0.437	9.13268e-73
Fam57a	2.7879e-45	-0.480944	0.15	0.488	4.92148e-41
Calcrl	5.03221e-20	-0.481555	0.65	0.837	8.88336e-16
Mal	7.69057e-35	-0.481646	0.845	0.933	1.35762e-30
Rplp2	1.00151e-41	-0.482159	0.956	0.958	1.76796e-37
Slc1a3	1.07522e-86	-0.483961	0.011	0.383	1.89808e-82
Epb41l2	5.31403e-34	-0.484432	0.301	0.617	9.38085e-30
Gnaq	2.37116e-24	-0.484477	0.601	0.782	4.18581e-20
Cd200	5.16449e-23	-0.486907	0.814	0.894	9.11688e-19
Uqcrh	6.30005e-36	-0.488742	0.806	0.88	1.11215e-31
Zic2	1.37191e-26	-0.488799	0.547	0.759	2.42182e-22
Gpm6a	1.29991e-84	-0.490829	0.011	0.375	2.29473e-80
Cd2ap	1.18616e-41	-0.493665	0.923	0.953	2.09393e-37
Gm1673	5.06518e-87	-0.49432	0.02	0.412	8.94156e-83
Rpl31	7.00985e-31	-0.494583	0.891	0.927	1.23745e-26
H2-D1	6.64637e-44	-0.496977	0.95	0.965	1.17328e-39
Eef1a1	3.08597e-57	-0.497332	0.997	0.996	5.44766e-53
Zhx3	5.51462e-40	-0.497815	0.34	0.683	9.73496e-36
Fendrr	6.90953e-83	-0.498133	0.053	0.473	1.21974e-78
Itm2b	1.23475e-63	-0.499452	0.988	0.977	2.17971e-59
Rpl18a	3.4315e-45	-0.504466	0.961	0.972	6.05763e-41
Rpl23a	1.43859e-25	-0.505031	0.877	0.927	2.53954e-21
Adam15	3.90569e-29	-0.505454	0.594	0.825	6.89471e-25
Tnfrsf19	1.10563e-29	-0.506635	0.523	0.779	1.95177e-25
Nckap5	3.45645e-66	-0.506779	0.058	0.426	6.10168e-62
Nme2	8.79734e-44	-0.506891	0.861	0.892	1.55299e-39
Nebl	1.40218e-36	-0.508716	0.474	0.791	2.47528e-32
Mat2a	5.08025e-25	-0.508985	0.608	0.807	8.96816e-21
Tshz1	2.13758e-25	-0.50984	0.462	0.705	3.77348e-21
Slco2a1	8.48221e-83	-0.510409	0.001	0.332	1.49737e-78
Psmb8	2.57986e-27	-0.51391	0.588	0.783	4.55422e-23
Rpl32	8.94781e-45	-0.516834	0.964	0.958	1.57956e-40
Bche	2.26549e-48	-0.519937	0.228	0.601	3.99928e-44
Slfn2	1.23502e-60	-0.522314	0.146	0.544	2.18018e-56
Klhl5	1.05682e-26	-0.522558	0.627	0.801	1.8656e-22
Lbp	3.92053e-93	-0.523355	0.007	0.389	6.92092e-89
Rplp1	2.09003e-54	-0.523774	0.98	0.982	3.68953e-50
mt-Cytb	7.12333e-42	-0.524568	0.993	0.995	1.25748e-37
Rps8	1.60777e-35	-0.52492	0.982	0.988	2.83819e-31
Pomc	5.83388e-34	-0.52527	0.298	0.611	1.02986e-29
Stox2	1.88481e-43	-0.52629	0.313	0.671	3.32726e-39
Hspb8	6.34685e-70	-0.528213	0.148	0.584	1.12041e-65
Gas6	5.15213e-30	-0.52857	0.547	0.792	9.09506e-26
Id2	9.07483e-45	-0.52939	0.271	0.633	1.60198e-40
Itm2a	6.31766e-48	-0.529391	0.981	0.995	1.11526e-43
Btg1	5.478e-32	-0.53096	0.561	0.813	9.67031e-28
Ggact	3.10292e-51	-0.532182	0.21	0.59	5.47758e-47
Slc16a2	1.74156e-42	-0.533039	0.794	0.885	3.07438e-38
Rpl27a	2.84748e-41	-0.53408	0.978	0.987	5.02666e-37
Cdk6	7.07046e-79	-0.534657	0.078	0.507	1.24815e-74
Adcy4	3.19463e-37	-0.538992	0.38	0.702	5.63949e-33
Rpl29	3.23758e-49	-0.539377	0.896	0.91	5.71531e-45
Rhob	5.89945e-28	-0.539604	0.875	0.903	1.04143e-23
Nfia	2.53963e-28	-0.539888	0.62	0.817	4.48321e-24
Btg2	2.92864e-22	-0.542716	0.849	0.879	5.16993e-18
Rpl11	4.03333e-49	-0.543349	0.951	0.961	7.12003e-45
Selenom	2.38423e-34	-0.543521	0.674	0.826	4.20888e-30
Pfdn5	2.09786e-46	-0.544527	0.838	0.891	3.70335e-42
Rasal2	1.49109e-33	-0.544691	0.522	0.782	2.63221e-29
Rpl3	1.10478e-48	-0.545996	0.941	0.935	1.95026e-44
Rnf125	1.78555e-43	-0.548228	0.311	0.668	3.15203e-39
Hif1a	1.87826e-35	-0.550804	0.508	0.776	3.3157e-31
Lfng	1.11109e-53	-0.551226	0.235	0.629	1.96141e-49
Gas5	1.20463e-28	-0.551646	0.671	0.827	2.12653e-24
Rnf7	2.10583e-35	-0.55231	0.647	0.809	3.71742e-31
Cebpb	4.29013e-61	-0.552957	0.067	0.425	7.57336e-57
Mylk	3.47702e-58	-0.553129	0.112	0.488	6.13799e-54
Pir	1.16619e-38	-0.558278	0.493	0.776	2.05867e-34
Tpt1	1.28947e-53	-0.561995	0.989	0.997	2.2763e-49
Npr1	2.74306e-74	-0.564504	0.096	0.522	4.84233e-70
Ostf1	2.09842e-52	-0.565037	0.81	0.896	3.70434e-48
Tln2	1.43436e-73	-0.56556	0.136	0.58	2.53208e-69
Ephb4	1.18772e-43	-0.565691	0.34	0.682	2.09667e-39
Adipor2	2.35988e-39	-0.567676	0.468	0.77	4.16589e-35
Stat3	2.56272e-33	-0.568124	0.445	0.722	4.52396e-29
Tuba1b	3.76599e-40	-0.568633	0.705	0.861	6.6481e-36
Rps18	7.17146e-54	-0.568988	0.951	0.958	1.26598e-49
Hyal2	1.50686e-55	-0.572235	0.205	0.596	2.66005e-51
Rpl41	1.15001e-43	-0.573731	0.98	0.989	2.03011e-39
Fau	1.82143e-47	-0.574982	0.968	0.989	3.21538e-43
Cxcl10	7.74856e-69	-0.575082	0.007	0.301	1.36785e-64
Frem2	2.47619e-105	-0.57571	0.022	0.474	4.37121e-101
Rps13	6.49237e-55	-0.578067	0.945	0.957	1.1461e-50
Foxc1	1.29546e-34	-0.578075	0.623	0.819	2.28688e-30
Rps16	1.76722e-58	-0.582377	0.965	0.969	3.11968e-54
Mgst1	1.13759e-68	-0.583238	0.162	0.597	2.00819e-64
Vegfc	3.37373e-100	-0.583734	0.013	0.435	5.95564e-96
Rpl18	2.39688e-63	-0.585067	0.95	0.946	4.23121e-59
Txnip	6.10578e-33	-0.585207	0.659	0.857	1.07785e-28
Rpl28	3.00655e-56	-0.587609	0.958	0.962	5.30745e-52
Klf6	5.36375e-35	-0.588128	0.84	0.911	9.46864e-31
Rpl19	8.68031e-59	-0.588219	0.957	0.96	1.53234e-54
Grrp1	1.60491e-32	-0.589896	0.465	0.72	2.83316e-28
Hacd4	6.21798e-65	-0.596918	0.154	0.571	1.09766e-60
Epha4	2.3426e-38	-0.597457	0.384	0.708	4.1354e-34
Ier2	8.75264e-30	-0.59771	0.721	0.834	1.5451e-25
Syt7	5.41284e-69	-0.59812	0.139	0.567	9.55529e-65
mt-Nd1	6.11779e-57	-0.598795	0.976	0.977	1.07997e-52
Slc52a3	1.00225e-54	-0.600042	0.252	0.648	1.76927e-50
Rpl37	1.0471e-41	-0.600968	0.969	0.973	1.84844e-37
S100a10	1.24374e-52	-0.602382	0.278	0.671	2.19557e-48
Rpl22l1	4.54844e-37	-0.602836	0.706	0.877	8.02936e-33
Tcn2	1.42662e-46	-0.605632	0.403	0.749	2.51842e-42
Rps7	4.89796e-65	-0.606593	0.951	0.958	8.64636e-61
Rps19	1.39148e-64	-0.608186	0.964	0.951	2.45638e-60
Acsl4	2.21324e-61	-0.610569	0.186	0.6	3.90703e-57
Gbp4	6.47425e-67	-0.610977	0.267	0.712	1.1429e-62
Dusp23	7.32616e-60	-0.611832	0.213	0.623	1.29329e-55
Mrtfb	5.89564e-43	-0.611845	0.646	0.844	1.04076e-38
Tek	4.61875e-52	-0.614498	0.726	0.902	8.15348e-48
Ogfrl1	3.22121e-79	-0.615869	0.127	0.585	5.6864e-75
Ptgfrn	5.51886e-58	-0.615959	0.213	0.616	9.74244e-54
Rpl17	4.91433e-64	-0.619218	0.946	0.95	8.67526e-60
Sbno2	1.19794e-44	-0.620657	0.247	0.59	2.11472e-40
Rpl13	2.80573e-64	-0.621216	0.982	0.98	4.95295e-60
Maob	3.038e-88	-0.624086	0.086	0.553	5.36299e-84
Ndrg1	4.21577e-49	-0.627786	0.755	0.915	7.4421e-45
H2-Q6	2.3013e-86	-0.62867	0.082	0.539	4.06249e-82
Lrrc8b	3.20793e-52	-0.629013	0.299	0.683	5.66296e-48
Ptprj	4.31766e-84	-0.62903	0.09	0.546	7.62197e-80
Samd5	2.9512e-98	-0.629108	0.011	0.42	5.20976e-94
Pdzd2	2.24156e-45	-0.630144	0.344	0.697	3.95702e-41
Slc12a7	2.64067e-72	-0.632401	0.189	0.642	4.66158e-68
Myrip	2.15463e-85	-0.636588	0.1	0.565	3.80356e-81
Cdk14	1.34867e-77	-0.638125	0.115	0.562	2.3808e-73
Rps12	4.62996e-63	-0.641056	0.973	0.976	8.17327e-59
Tmem176b	1.11652e-49	-0.641508	0.478	0.815	1.971e-45
mt-Nd3	6.38774e-55	-0.64345	0.95	0.96	1.12763e-50
Rpl7	1.7006e-77	-0.650718	0.953	0.949	3.00208e-73
Rfk	1.59146e-54	-0.651428	0.327	0.704	2.80941e-50
Xbp1	7.51981e-39	-0.653069	0.487	0.764	1.32747e-34
Zfp36l1	1.01423e-52	-0.656751	0.911	0.934	1.79041e-48
Rps27a	8.7152e-62	-0.657067	0.977	0.978	1.53849e-57
Polk	1.9243e-38	-0.659545	0.637	0.83	3.39697e-34
Tpd52l1	8.52597e-53	-0.665658	0.321	0.693	1.50509e-48
Rpl23	7.36863e-64	-0.665815	0.981	0.982	1.30078e-59
Rps3	2.56221e-63	-0.671141	0.938	0.946	4.52308e-59
Adk	6.34963e-78	-0.671626	0.148	0.608	1.1209e-73
Nfix	5.83079e-62	-0.675337	0.263	0.679	1.02931e-57
Lhx6	1.43628e-130	-0.675789	0.001	0.481	2.53546e-126
mt-Co2	7.5264e-66	-0.677532	0.993	0.995	1.32864e-61
Gpr182	5.51886e-131	-0.678082	0.011	0.519	9.74244e-127
Thbd	3.49442e-41	-0.685221	0.509	0.805	6.16869e-37
Rnf152	2.60959e-77	-0.692192	0.112	0.557	4.6067e-73
Tmem64	1.27553e-59	-0.693708	0.248	0.647	2.2517e-55
Fryl	1.13513e-53	-0.700399	0.593	0.854	2.00384e-49
Cavin1	1.37256e-59	-0.701554	0.802	0.922	2.42299e-55
Rps5	4.04095e-67	-0.701566	0.927	0.942	7.13349e-63
Ifi27l2a	1.19355e-56	-0.701577	0.061	0.395	2.10697e-52
Rps10	3.38689e-82	-0.703142	0.953	0.966	5.97887e-78
Rpl22	1.11581e-78	-0.703893	0.935	0.946	1.96975e-74
Entpd1	1.4184e-67	-0.706371	0.292	0.736	2.5039e-63
Rps11	3.84473e-59	-0.706478	0.946	0.957	6.78711e-55
Tsc22d3	1.35868e-49	-0.714173	0.404	0.755	2.39847e-45
Rps9	7.35988e-79	-0.714719	0.96	0.951	1.29924e-74
Crip1	1.42789e-43	-0.714941	0.659	0.873	2.52066e-39
Ttr	1.10022e-30	-0.716496	0.577	0.841	1.94223e-26
1810037I17Rik	1.00416e-66	-0.731168	0.817	0.907	1.77265e-62
Clec2d	1.41137e-67	-0.733336	0.889	0.946	2.4915e-63
Rpl36a	2.04553e-56	-0.733989	0.848	0.925	3.61097e-52
Nfkbiz	1.87916e-62	-0.73461	0.147	0.542	3.31728e-58
Il6ra	2.19285e-85	-0.736315	0.15	0.632	3.87104e-81
Rpl34	3.72613e-72	-0.737948	0.968	0.974	6.57774e-68
Cadm1	5.23288e-63	-0.73817	0.309	0.718	9.23761e-59
Sema6a	2.39681e-52	-0.740542	0.557	0.818	4.23108e-48
Ildr2	9.12861e-72	-0.743387	0.19	0.639	1.61147e-67
Rpl39	2.73593e-55	-0.744154	0.953	0.969	4.82974e-51
Dusp1	1.92052e-37	-0.745002	0.829	0.881	3.3903e-33
Rps29	9.77303e-61	-0.74545	0.981	0.985	1.72523e-56
Rasd1	6.94687e-59	-0.745761	0.158	0.551	1.22633e-54
Rps14	2.31863e-94	-0.745945	0.968	0.991	4.09308e-90
Tmsb10	1.48222e-53	-0.746727	0.9	0.95	2.61656e-49
Crispld1	2.97308e-100	-0.74782	0.065	0.553	5.24837e-96
Arhgap20	2.4584e-101	-0.750101	0.044	0.512	4.33982e-97
Foxf1	1.81723e-80	-0.752863	0.17	0.639	3.20795e-76
Pdgfa	2.0058e-107	-0.758109	0.049	0.542	3.54083e-103
Rpl21	8.64203e-82	-0.758998	0.956	0.964	1.52558e-77
Rps23	3.15354e-85	-0.764999	0.962	0.972	5.56694e-81
Lap3	5.28827e-68	-0.765875	0.264	0.685	9.33539e-64
Rpl26	1.198e-101	-0.766332	0.965	0.976	2.11483e-97
Ncoa4	2.34698e-55	-0.767357	0.445	0.761	4.14312e-51
Rdx	8.4147e-77	-0.773563	0.79	0.911	1.48545e-72
Stom	4.93604e-76	-0.773859	0.226	0.686	8.7136e-72
Ifitm1	3.86497e-80	-0.776787	0.013	0.369	6.82284e-76
mt-Atp6	2.01729e-88	-0.778083	0.995	0.997	3.56112e-84
Rps4x	7.56228e-84	-0.780886	0.945	0.956	1.33497e-79
Lcn2	1.66072e-42	-0.780947	0.164	0.493	2.93167e-38
Ppp2r5a	9.88215e-59	-0.78869	0.492	0.814	1.7445e-54
Csf1	8.44867e-70	-0.78986	0.237	0.685	1.49144e-65
Gm5127	1.57292e-156	-0.790527	0.003	0.559	2.77668e-152
Rpl10	3.91137e-62	-0.803721	0.747	0.865	6.90475e-58
Rpl37a	2.95383e-68	-0.808217	0.985	0.978	5.21439e-64
Rps15a	2.36436e-88	-0.809908	0.962	0.964	4.1738e-84
Rpl9	1.47737e-84	-0.810208	0.949	0.957	2.608e-80
mt-Co3	1.35121e-97	-0.813516	0.993	0.997	2.38529e-93
Jund	2.99429e-60	-0.815423	0.898	0.902	5.28582e-56
Fmo2	1.38187e-63	-0.816145	0.323	0.737	2.43941e-59
Adh1	2.82837e-152	-0.817577	0.011	0.575	4.99293e-148
Tmem176a	2.24446e-77	-0.818796	0.253	0.725	3.96215e-73
Lifr	1.30955e-57	-0.827372	0.398	0.761	2.31175e-53
Rps3a1	2.07821e-96	-0.834111	0.945	0.973	3.66866e-92
H2-T23	1.42562e-62	-0.83415	0.555	0.809	2.51664e-58
Dnm3	5.75145e-60	-0.835181	0.594	0.856	1.0153e-55
Rps24	1.13393e-87	-0.843643	0.965	0.981	2.00173e-83
Rps28	1.59413e-71	-0.852559	0.946	0.958	2.81411e-67
Socs3	1.87465e-51	-0.852634	0.237	0.578	3.30932e-47
Rapgef5	1.95848e-70	-0.854659	0.375	0.799	3.45731e-66
mt-Co1	3.16325e-104	-0.859988	0.992	1	5.58408e-100
Nr3c1	7.14783e-92	-0.864252	0.732	0.898	1.26181e-87
Rps21	9.03111e-71	-0.881502	0.977	0.991	1.59426e-66
Rps27	6.25094e-85	-0.884629	0.956	0.978	1.10348e-80
H2-K1	2.15459e-104	-0.895106	0.942	0.973	3.8035e-100
Eps8	5.22401e-111	-0.898165	0.142	0.686	9.22194e-107
Ppp1r15a	1.43917e-49	-0.903857	0.375	0.69	2.54056e-45
Frmd5	3.33823e-133	-0.908717	0.067	0.643	5.89298e-129
Chn2	4.17634e-99	-0.915391	0.152	0.662	7.37249e-95
Kbtbd11	2.00881e-117	-0.932714	0.129	0.695	3.54615e-113
Nfkbia	2.60777e-105	-0.946385	0.914	0.972	4.60349e-101
Apod	6.58301e-59	-0.952458	0.427	0.786	1.1621e-54
Egr1	7.50773e-42	-0.953729	0.449	0.776	1.32534e-37
Atp1b3	1.57842e-84	-0.954833	0.62	0.867	2.78638e-80
Stmn1	9.11025e-80	-0.959606	0.422	0.775	1.60823e-75
Eln	6.51889e-141	-0.968624	0.016	0.562	1.15078e-136
Rpl30	6.6345e-84	-0.96938	0.957	0.981	1.17119e-79
Zfp36l2	4.39285e-76	-0.975523	0.407	0.768	7.7547e-72
Rpl35a	2.69424e-112	-0.97885	0.972	0.97	4.75615e-108
Fosb	5.79438e-49	-0.99158	0.385	0.729	1.02288e-44
Ackr1	1.21614e-89	-0.992973	0.003	0.361	2.14685e-85
Klf4	1.52626e-49	-0.993368	0.73	0.885	2.69431e-45
Arl4a	3.76341e-97	-0.995816	0.776	0.929	6.64355e-93
Car14	2.67832e-139	-0.998724	0.061	0.647	4.72804e-135
Jun	1.56848e-59	-1.01318	0.906	0.929	2.76884e-55
Foxp1	3.03033e-138	-1.02143	0.861	0.965	5.34944e-134
Lrg1	9.61927e-104	-1.02775	0.001	0.4	1.69809e-99
Hspa1b	1.2339e-60	-1.03447	0.241	0.636	2.17821e-56
Clec14a	6.44374e-93	-1.06669	0.683	0.922	1.13751e-88
Rps20	4.11315e-119	-1.06829	0.964	0.984	7.26094e-115
Apoe	3.30255e-89	-1.08345	0.858	0.962	5.82999e-85
H2-Q7	1.86975e-105	-1.1313	0.202	0.72	3.30068e-101
Ifitm3	2.19705e-133	-1.14527	0.957	0.969	3.87845e-129
Prss23	3.91319e-93	-1.14618	0.408	0.837	6.90796e-89
Nrp2	8.68635e-103	-1.14759	0.549	0.876	1.5334e-98
Clint1	1.54552e-109	-1.15662	0.519	0.825	2.72831e-105
Paqr5	1.71831e-125	-1.16533	0.476	0.873	3.03334e-121
Pcp4l1	2.00181e-152	-1.16817	0.902	0.97	3.5338e-148
Ddit4	3.66369e-105	-1.18387	0.239	0.726	6.46752e-101
Rnase4	2.44373e-148	-1.18584	0.121	0.74	4.31391e-144
Icam1	7.39784e-93	-1.22779	0.174	0.662	1.30594e-88
Col6a6	1.08585e-180	-1.23698	0	0.605	1.91685e-176
Ndufa8	8.45832e-135	-1.2471	0.578	0.852	1.49315e-130
Rbp1	8.56907e-118	-1.27183	0.23	0.768	1.5127e-113
Usp53	2.40017e-126	-1.31151	0.484	0.857	4.23703e-122
Prcp	1.74301e-170	-1.31381	0.093	0.753	3.07693e-166
Klf2	8.43335e-105	-1.37751	0.916	0.982	1.48874e-100
Fmo1	8.03227e-187	-1.37814	0.063	0.744	1.41794e-182
Hspa1a	1.86142e-81	-1.38657	0.257	0.695	3.28596e-77
Gadd45g	4.88834e-91	-1.38796	0.212	0.693	8.62938e-87
Zfp36	3.37441e-90	-1.47201	0.559	0.818	5.95685e-86
Pla2g4a	2.20769e-169	-1.47295	0.14	0.783	3.89723e-165
Rgs5	4.01778e-25	-1.49047	0.113	0.322	7.09258e-21
Fos	8.66404e-80	-1.55239	0.497	0.827	1.52946e-75
Cd9	4.29455e-164	-1.56012	0.187	0.814	7.58118e-160
Ch25h	2.57191e-151	-1.56344	0.018	0.586	4.54019e-147
Il6st	1.70716e-172	-1.56893	0.555	0.899	3.01364e-168
Mgp	3.52671e-86	-1.5714	0.031	0.434	6.22571e-82
Il1r1	3.54832e-172	-1.58184	0.19	0.821	6.26385e-168
Hs3st1	3.15192e-191	-1.6201	0.137	0.803	5.56409e-187
Junb	1.3644e-128	-1.65543	0.66	0.884	2.40858e-124
Flrt2	1.69709e-193	-1.68857	0.089	0.772	2.99588e-189
Ctsc	8.89954e-212	-1.70372	0.225	0.841	1.57104e-207
Wnt5a	2.92149e-244	-1.71372	0.007	0.767	5.1573e-240
Ptgs2	7.52673e-182	-1.71398	0.036	0.705	1.32869e-177
Net1	8.0776e-209	-1.72379	0.402	0.863	1.42594e-204
Slc6a6	4.87951e-203	-1.74921	0.512	0.984	8.61379e-199
Myof	3.04574e-187	-1.77572	0.237	0.852	5.37665e-183
Tgm2	1.65632e-222	-1.86876	0.332	0.881	2.9239e-218
Adgrg6	7.32464e-262	-1.91547	0.003	0.79	1.29302e-257
Slc38a5	1.17218e-215	-1.98234	0.418	0.914	2.06925e-211
Fth1	2.87409e-226	-2.01107	0.97	0.989	5.07363e-222
Tmem252	1.46306e-207	-2.16276	0.365	0.888	2.58274e-203
Nr2f2	6.42062e-269	-2.22778	0.047	0.842	1.13343e-264
Vwf	9.25639e-289	-2.50508	0.48	0.953	1.63403e-284
Ier3	1.84316e-185	-2.53317	0.371	0.822	3.25372e-181
Ptn	0	-2.92886	0.571	0.992	0
Vcam1	2.8067e-271	-2.96295	0.034	0.85	4.95468e-267
Cfh	0	-3.01062	0.173	0.939	0

## Sheet: cluster 4 vs cluster 6
Cluster 4 vs Cluster 6
Gene	p_val	avg_log2FC	pct.1	pct.2	p_val_adj
Ctla2a	3.67194e-151	3.99324	0.981	0.22	6.48208e-147
Cxcl12	4.85173e-136	3.32656	0.971	0.677	8.56477e-132
Mt1	6.61294e-115	3.11049	0.907	0.134	1.16738e-110
Slc7a5	1.83545e-150	2.88449	0.978	0.252	3.24012e-146
Pglyrp1	3.14991e-129	2.84857	0.962	0.505	5.56054e-125
Hmcn1	2.54059e-135	2.7004	0.952	0.16	4.4849e-131
Car4	2.99118e-87	2.60907	0.824	0.109	5.28033e-83
Ivns1abp	1.61605e-90	2.54294	0.859	0.182	2.85282e-86
Cpe	2.45863e-103	2.4529	0.904	0.128	4.34023e-99
Tmsb10	1.25003e-69	2.40322	0.888	0.47	2.20667e-65
Kdr	5.49681e-118	2.21064	0.984	0.61	9.70352e-114
Slc1a1	2.24677e-116	2.20237	0.911	0.125	3.96622e-112
Tfrc	2.07395e-63	2.13973	0.805	0.262	3.66114e-59
Rgcc	1.85633e-74	2.13629	0.847	0.284	3.27697e-70
Sparcl1	5.47167e-111	2.01215	0.99	0.7	9.65913e-107
Itga4	3.6785e-74	1.97169	0.681	0.045	6.49366e-70
Ccn2	3.45538e-53	1.96855	0.687	0.118	6.09978e-49
Mt2	7.52747e-81	1.96746	0.764	0.077	1.32882e-76
Tiam1	1.80196e-86	1.92545	0.824	0.118	3.18101e-82
Apcdd1	3.77927e-74	1.91615	0.901	0.415	6.67155e-70
Sparc	2.36192e-107	1.9151	1	0.888	4.16949e-103
Ccdc141	2.81419e-95	1.888	0.955	0.537	4.96788e-91
Emcn	1.36245e-98	1.87441	0.962	0.518	2.40514e-94
Plekhh2	2.3393e-76	1.83373	0.77	0.118	4.12957e-72
Gatm	5.34415e-70	1.72607	0.818	0.198	9.43402e-66
Slc39a8	3.79645e-74	1.72266	0.827	0.246	6.70187e-70
Mfsd2a	9.58079e-62	1.70183	0.786	0.259	1.6913e-57
Slc40a1	5.69389e-67	1.69655	0.891	0.435	1.00514e-62
Itih5	5.75188e-56	1.69232	0.933	0.518	1.01538e-51
Igf1r	1.18582e-67	1.67424	0.958	0.732	2.09332e-63
Slc22a8	1.08661e-63	1.67348	0.815	0.31	1.91819e-59
Itm2a	1.5968e-65	1.61081	0.978	0.831	2.81884e-61
Vwa1	1.88189e-81	1.60039	0.965	0.652	3.3221e-77
Nostrin	5.88222e-70	1.57868	0.898	0.473	1.03839e-65
Stra6	1.08854e-50	1.5622	0.722	0.201	1.9216e-46
St8sia4	7.79586e-60	1.55616	0.843	0.393	1.3762e-55
Palmd	2.98852e-76	1.5471	0.962	0.693	5.27563e-72
Itga6	3.51393e-66	1.50043	0.958	0.617	6.20314e-62
Meox1	5.28381e-76	1.47615	0.652	0.019	9.32751e-72
Ablim1	9.63768e-70	1.46032	0.981	0.792	1.70134e-65
Slco1a4	6.41514e-49	1.42723	0.955	0.818	1.13246e-44
Myo10	1.32683e-67	1.42687	0.971	0.722	2.34225e-63
Slc39a10	2.35697e-52	1.42507	0.936	0.677	4.16075e-48
Lrrn3	1.54165e-45	1.41923	0.693	0.201	2.72148e-41
Synm	4.26013e-58	1.40784	0.885	0.435	7.52041e-54
Lrp8	3.70523e-49	1.39653	0.712	0.214	6.54084e-45
Spock2	6.67958e-38	1.39012	0.965	0.843	1.17915e-33
Gng11	7.32e-64	1.38383	0.978	0.812	1.2922e-59
Col4a2	1.01635e-36	1.36142	0.93	0.69	1.79415e-32
Csrp2	9.95983e-45	1.35022	0.824	0.55	1.75821e-40
Cebpd	4.32994e-40	1.34684	0.831	0.431	7.64364e-36
Adgrl4	6.71641e-88	1.33819	0.997	0.923	1.18565e-83
Slco2b1	3.10002e-53	1.33303	0.757	0.265	5.47246e-49
Slc7a1	1.06166e-35	1.33022	0.77	0.438	1.87416e-31
Tspan13	2.34435e-72	1.32061	0.971	0.789	4.13848e-68
Nid1	5.93881e-42	1.31159	0.642	0.192	1.04838e-37
Nrp1	6.03568e-59	1.29654	0.942	0.69	1.06548e-54
Slc16a1	2.6651e-27	1.28321	0.677	0.329	4.70469e-23
Slc3a2	4.1939e-62	1.27184	0.949	0.703	7.40349e-58
Hspg2	6.39318e-39	1.26989	0.808	0.476	1.12859e-34
Adgrl2	7.38591e-47	1.24509	0.831	0.463	1.30384e-42
Slc38a3	5.05586e-48	1.23373	0.725	0.217	8.9251e-44
Adgrl3	7.18116e-55	1.22755	0.572	0.048	1.26769e-50
Robo4	5.27406e-56	1.22592	0.895	0.54	9.3103e-52
Lama4	1.4151e-26	1.21806	0.645	0.351	2.49807e-22
Rflnb	2.84531e-41	1.19779	0.843	0.588	5.02282e-37
Ccnd1	2.41338e-30	1.19729	0.879	0.674	4.26035e-26
Dusp3	1.94779e-48	1.16893	0.923	0.645	3.43843e-44
Angpt2	1.81577e-38	1.16404	0.419	0.026	3.20537e-34
Gnb4	2.84667e-37	1.1628	0.649	0.284	5.02523e-33
Ndnf	1.52253e-21	1.15669	0.473	0.163	2.68773e-17
Sema3c	7.85939e-24	1.14056	0.722	0.409	1.38742e-19
Esyt2	4.08893e-47	1.13522	0.965	0.783	7.21819e-43
Myo1b	2.34931e-34	1.13329	0.706	0.326	4.14723e-30
Arhgap18	2.03879e-40	1.12834	0.588	0.179	3.59907e-36
Nes	1.09169e-37	1.1189	0.885	0.572	1.92716e-33
Rgs12	1.86656e-44	1.11871	0.84	0.489	3.29503e-40
Grap	6.59814e-44	1.11517	0.757	0.351	1.16477e-39
Abhd2	9.92928e-44	1.11178	0.942	0.687	1.75282e-39
Srgap2	1.37618e-42	1.09526	0.843	0.508	2.42936e-38
Nrp2	3.89765e-38	1.08945	0.527	0.077	6.88052e-34
Ddah1	1.78614e-36	1.08045	0.626	0.23	3.15306e-32
Slc16a4	1.71576e-38	1.07649	0.805	0.486	3.02884e-34
Rasgrp3	3.08976e-44	1.0748	0.898	0.562	5.45435e-40
Tshz2	1.80714e-35	1.06635	0.821	0.498	3.19015e-31
Tmtc2	9.36569e-36	1.05981	0.658	0.217	1.65332e-31
Abcg2	1.04053e-41	1.05667	0.949	0.776	1.83684e-37
Slc16a9	5.37691e-38	1.05651	0.597	0.169	9.49187e-34
Dock4	1.35349e-34	1.05198	0.748	0.425	2.38932e-30
Tmsb4x	1.28006e-43	1.04898	1	0.987	2.2597e-39
Tmem204	1.67394e-42	1.03823	0.863	0.61	2.95501e-38
Col4a1	5.10102e-27	1.03613	0.968	0.827	9.00483e-23
Ets1	5.7049e-46	1.03404	0.942	0.741	1.00709e-41
Igfbp7	1.85418e-36	1.02867	0.997	0.939	3.27319e-32
Cd93	5.07588e-25	1.01648	0.946	0.818	8.96045e-21
Pgm5	8.80401e-36	1.0143	0.546	0.115	1.55417e-31
Prdm1	1.85421e-45	1.0118	0.476	0.029	3.27323e-41
Abcg1	9.99997e-47	1.00767	0.527	0.048	1.76529e-42
Camk2n1	2.26312e-31	0.992545	0.754	0.435	3.99509e-27
Gimap6	8.06751e-34	0.985093	0.818	0.514	1.42416e-29
Mcf2l	7.59256e-31	0.981629	0.681	0.332	1.34031e-26
Prom1	8.08991e-23	0.980344	0.847	0.633	1.42811e-18
Plxnd1	8.77035e-29	0.977727	0.837	0.601	1.54823e-24
Bsg	3.68424e-35	0.970386	0.997	0.955	6.50378e-31
Tceal9	2.42593e-17	0.960576	0.799	0.655	4.28249e-13
Ism1	2.00008e-36	0.957765	0.569	0.144	3.53074e-32
Extl3	6.23956e-28	0.957614	0.709	0.371	1.10147e-23
Cd34	6.67237e-49	0.957164	0.978	0.866	1.17787e-44
Pls3	3.53064e-34	0.954314	0.923	0.78	6.23264e-30
Cdc42ep3	3.50256e-27	0.94937	0.767	0.55	6.18306e-23
Tspan5	1.92845e-38	0.945201	0.882	0.658	3.4043e-34
Agfg1	2.5433e-35	0.942017	0.783	0.492	4.48969e-31
Tcf4	8.68501e-43	0.937404	0.997	0.946	1.53317e-38
Rgl1	6.11205e-39	0.936324	0.562	0.105	1.07896e-34
Slc38a5	9.53489e-30	0.93519	0.435	0.058	1.68319e-25
Ddc	1.8269e-28	0.930045	0.473	0.125	3.22503e-24
Arhgap29	1.43248e-36	0.924407	0.958	0.805	2.52876e-32
Nfib	1.0809e-39	0.913982	0.965	0.805	1.90812e-35
Nbeal1	7.15797e-26	0.91034	0.837	0.578	1.2636e-21
Akr1c14	7.37948e-24	0.903254	0.588	0.297	1.3027e-19
Nid2	8.12916e-31	0.903027	0.431	0.054	1.43504e-26
Enpp2	1.23854e-19	0.900097	0.661	0.393	2.1864e-15
Lpar6	1.87784e-23	0.898989	0.818	0.569	3.31495e-19
Sptbn1	3.01876e-47	0.8895	1	0.942	5.32902e-43
Ttyh2	2.34971e-37	0.884807	0.47	0.048	4.14795e-33
Tnfaip1	2.07293e-29	0.883949	0.76	0.476	3.65934e-25
Plxna2	1.20524e-24	0.882691	0.859	0.684	2.12762e-20
Rab11fip1	3.31502e-29	0.874327	0.556	0.15	5.85201e-25
Plpp6	1.42839e-27	0.87151	0.597	0.24	2.52154e-23
4430402I18Rik	4.46267e-33	0.870845	0.479	0.08	7.87795e-29
Slco1c1	4.96266e-24	0.867273	0.962	0.786	8.76058e-20
Clic5	1.24971e-25	0.867037	0.853	0.562	2.20611e-21
Fry	2.50153e-25	0.861572	0.872	0.696	4.41595e-21
Tdrp	4.22941e-28	0.859465	0.799	0.524	7.46617e-24
Itpr2	5.01107e-26	0.856263	0.642	0.297	8.84605e-22
Ctla2b	1.60462e-34	0.850533	0.502	0.086	2.83263e-30
Pde2a	2.27792e-24	0.846945	0.786	0.46	4.0212e-20
Dgkh	1.08991e-24	0.846597	0.607	0.278	1.92402e-20
Sox4	1.35984e-19	0.846487	0.559	0.272	2.40053e-15
Rhoc	6.65113e-15	0.844617	0.827	0.684	1.17412e-10
Trim16	1.62728e-24	0.83584	0.505	0.169	2.87263e-20
Ica1l	5.93756e-27	0.835785	0.367	0.051	1.04816e-22
Nkd1	6.87441e-23	0.833419	0.54	0.201	1.21354e-18
Hip1	4.23581e-28	0.82589	0.882	0.719	7.47747e-24
Trib2	5.52095e-29	0.824231	0.546	0.179	9.74613e-25
Ppm1l	1.57369e-23	0.819069	0.575	0.224	2.77803e-19
Smox	5.12059e-33	0.809986	0.534	0.121	9.03938e-29
St3gal5	6.53469e-29	0.804391	0.46	0.089	1.15357e-24
Limch1	2.6479e-23	0.793519	0.888	0.649	4.67434e-19
Map1b	9.11459e-22	0.79266	0.505	0.176	1.609e-17
Spred2	1.23538e-31	0.792292	0.511	0.115	2.18081e-27
Pakap.1	8.26776e-23	0.790654	0.914	0.805	1.45951e-18
Arhgef12	1.09489e-25	0.785595	0.907	0.754	1.93282e-21
Macf1	2.52134e-27	0.78477	0.981	0.901	4.45092e-23
Qk	1.6234e-31	0.782678	0.962	0.85	2.86579e-27
BC028528	1.77289e-19	0.778949	0.732	0.479	3.12969e-15
Pde4b	4.64245e-26	0.778069	0.502	0.144	8.19531e-22
Tmem245	1.52904e-17	0.776435	0.7	0.495	2.69921e-13
Sept4	5.56067e-20	0.774165	0.665	0.377	9.81625e-16
Gsta4	3.28717e-12	0.771942	0.665	0.489	5.80285e-08
Apod	1.28286e-18	0.770103	0.415	0.141	2.26464e-14
Cnot6l	1.05083e-22	0.769322	0.748	0.514	1.85502e-18
Akap12	2.3395e-14	0.761724	0.732	0.53	4.12992e-10
Smad1	5.72948e-19	0.755651	0.565	0.323	1.01142e-14
Car5a	1.43529e-23	0.755456	0.387	0.073	2.53371e-19
Sorbs1	2.89708e-21	0.754053	0.69	0.387	5.11421e-17
Rhobtb1	7.28073e-21	0.744954	0.639	0.345	1.28527e-16
Wwtr1	3.09793e-25	0.741705	0.891	0.738	5.46878e-21
Serpinh1	7.83414e-20	0.738178	0.818	0.588	1.38296e-15
Gstm1	1.03095e-19	0.737753	0.77	0.575	1.81993e-15
Magi3	1.3452e-19	0.734599	0.588	0.307	2.37469e-15
Lipa	2.41742e-21	0.733965	0.661	0.438	4.26748e-17
Arap2	3.17239e-17	0.727678	0.668	0.406	5.60022e-13
Enc1	7.21222e-21	0.727613	0.594	0.288	1.27317e-16
Lims1	1.76389e-20	0.724554	0.687	0.425	3.11379e-16
Xdh	3.16705e-17	0.724124	0.502	0.211	5.59079e-13
Dstn	2.20597e-18	0.723229	0.92	0.901	3.8942e-14
Insr	8.08658e-18	0.722179	0.815	0.607	1.42752e-13
Atp8a1	2.86544e-20	0.720632	0.645	0.348	5.05836e-16
Nomo1	2.56388e-19	0.708726	0.69	0.46	4.52601e-15
Gab1	4.26443e-21	0.69897	0.543	0.23	7.528e-17
Proser2	9.50746e-26	0.697565	0.463	0.102	1.67835e-21
Etnk1	4.19844e-17	0.690791	0.754	0.537	7.41151e-13
Lef1	1.24559e-20	0.680041	0.904	0.728	2.19884e-16
Slc43a2	2.71204e-23	0.677894	0.412	0.086	4.78756e-19
Mxra7	4.81074e-19	0.677471	0.661	0.431	8.49239e-15
Gpr155	1.1056e-22	0.672856	0.447	0.118	1.95171e-18
Parvb	8.52645e-20	0.669726	0.834	0.629	1.50517e-15
Pitpna	5.83209e-18	0.668732	0.786	0.556	1.02954e-13
Sipa1	7.21987e-19	0.664817	0.629	0.39	1.27452e-14
Endod1	4.40341e-14	0.664728	0.559	0.361	7.77334e-10
Dennd5b	1.33694e-17	0.664234	0.601	0.342	2.3601e-13
Fam129a	9.72932e-17	0.66139	0.54	0.259	1.71752e-12
H2afj	9.87748e-15	0.655844	0.671	0.492	1.74367e-10
Galnt1	3.35365e-17	0.65413	0.613	0.409	5.9202e-13
Pcdh17	1.49576e-09	0.653764	0.313	0.134	2.64047e-05
Klhl6	1.9198e-20	0.65339	0.441	0.141	3.38902e-16
2900026A02Rik	8.73244e-15	0.649607	0.738	0.527	1.54154e-10
Gpcpd1	9.64492e-16	0.647291	0.923	0.735	1.70262e-11
Dlc1	3.39248e-17	0.64713	0.821	0.623	5.98875e-13
Bmpr2	1.49526e-17	0.646804	0.93	0.837	2.63958e-13
Lamc1	4.50451e-12	0.644562	0.629	0.489	7.9518e-08
Sesn3	2.28678e-18	0.644519	0.45	0.163	4.03685e-14
Tnfsf10	6.18915e-13	0.644276	0.7	0.498	1.09257e-08
Clip1	1.3363e-13	0.643496	0.748	0.559	2.35896e-09
Bok	2.01053e-21	0.641829	0.374	0.07	3.5492e-17
Sptan1	8.65416e-19	0.641791	0.965	0.815	1.52772e-14
Chst2	4.3706e-21	0.636892	0.367	0.067	7.71542e-17
Spry1	2.54575e-19	0.635801	0.45	0.16	4.49401e-15
Odc1	3.59579e-06	0.63509	0.307	0.195	0.0634764
Cnot6	9.91841e-17	0.633639	0.639	0.454	1.7509e-12
Prnp	2.33831e-15	0.63196	0.786	0.677	4.12781e-11
Sort1	9.48647e-18	0.63153	0.518	0.224	1.67465e-13
Serpinb6b	2.53855e-17	0.629865	0.463	0.173	4.48129e-13
Csrp1	5.00476e-08	0.629786	0.588	0.476	0.000883491
Ly75	4.4208e-15	0.627381	0.53	0.281	7.80403e-11
Tuba1a	3.92056e-13	0.624654	0.827	0.658	6.92097e-09
Slfn5	1.8828e-15	0.619582	0.904	0.748	3.3237e-11
Sec14l1	2.72884e-15	0.619028	0.684	0.47	4.81722e-11
Rap1a	2.06164e-17	0.618523	0.796	0.623	3.63941e-13
Cyyr1	5.47781e-17	0.61774	0.942	0.751	9.66998e-13
Fmo2	2.00997e-14	0.616353	0.323	0.086	3.5482e-10
Pmepa1	1.9292e-09	0.610798	0.693	0.623	3.40562e-05
Ets2	2.664e-12	0.610309	0.719	0.514	4.70276e-08
Retreg1	1.92666e-15	0.610236	0.444	0.198	3.40114e-11
Bcl2	2.77071e-20	0.609452	0.358	0.073	4.89114e-16
Fam43a	4.34606e-18	0.60923	0.47	0.192	7.6721e-14
Tbc1d4	3.40616e-13	0.605105	0.53	0.294	6.0129e-09
Gstm2	2.05757e-15	0.600653	0.435	0.176	3.63222e-11
Ldlrad3	1.45558e-12	0.600481	0.581	0.393	2.56953e-08
Mmp15	6.26605e-19	0.600094	0.457	0.141	1.10615e-14
Mmd	4.1208e-19	0.599164	0.489	0.176	7.27444e-15
Gpr85	1.09309e-30	0.597116	0.335	0.013	1.92963e-26
Mff	1.27195e-15	0.595504	0.661	0.492	2.24537e-11
Ssx2ip	9.03666e-20	0.593327	0.374	0.089	1.59524e-15
Phactr1	2.06316e-13	0.593087	0.607	0.403	3.6421e-09
Plod1	2.80955e-11	0.591986	0.495	0.307	4.9597e-07
4930523C07Rik	1.44395e-12	0.590836	0.642	0.422	2.54901e-08
Arpc3	4.95094e-14	0.588563	0.904	0.77	8.7399e-10
Fam57b	2.61458e-18	0.582925	0.316	0.058	4.61551e-14
Rcsd1	1.95804e-18	0.582274	0.412	0.128	3.45652e-14
Itm2c	1.47094e-09	0.574416	0.633	0.489	2.59665e-05
Pcdh19	9.39621e-13	0.573885	0.473	0.214	1.65871e-08
Akap13	8.63163e-11	0.570732	0.751	0.581	1.52374e-06
2310022B05Rik	6.11257e-14	0.569656	0.498	0.291	1.07905e-09
Slc35f2	2.31914e-17	0.567348	0.415	0.134	4.09397e-13
Stard8	4.65956e-13	0.566207	0.527	0.3	8.22552e-09
Ramp2	6.33839e-12	0.564746	0.946	0.843	1.11892e-07
Tgfbr3	2.4397e-13	0.564236	0.556	0.329	4.30681e-09
Calcrl	4.1652e-11	0.563536	0.655	0.463	7.35282e-07
Cyp2d22	2.17603e-12	0.562232	0.569	0.342	3.84135e-08
4931406P16Rik	6.83297e-16	0.561979	0.911	0.783	1.20623e-11
C130074G19Rik	8.2845e-15	0.561804	0.843	0.671	1.46246e-10
Man2a1	2.15673e-13	0.561459	0.562	0.304	3.80728e-09
Mapk6	7.76434e-17	0.559386	0.403	0.169	1.37064e-12
Myo6	1.75262e-12	0.557523	0.636	0.46	3.0939e-08
Myh9	1.47463e-10	0.554773	0.965	0.891	2.60317e-06
Sh3bp5	1.3409e-13	0.554682	0.556	0.364	2.3671e-09
M6pr	1.96402e-11	0.553334	0.661	0.482	3.46709e-07
Paqr7	1.30186e-13	0.552826	0.435	0.198	2.29818e-09
Dok4	3.7034e-18	0.552747	0.364	0.093	6.53762e-14
Tpm4	1.69402e-13	0.552316	0.958	0.863	2.99046e-09
Ccdc85b	5.1184e-17	0.550899	0.885	0.764	9.03551e-13
Mef2a	1.05285e-12	0.546233	0.869	0.725	1.85859e-08
Ctsl	5.66004e-11	0.543528	0.799	0.645	9.99167e-07
Gng5	5.6618e-12	0.542369	0.942	0.923	9.99477e-08
Gja1	1.7881e-08	0.539014	0.53	0.319	0.000315654
Apbb2	1.25658e-10	0.537779	0.815	0.703	2.21824e-06
Galnt15	1.09814e-11	0.53638	0.486	0.265	1.93854e-07
Lrrc8c	5.49717e-13	0.536038	0.773	0.617	9.70415e-09
Cdc42se1	1.06831e-13	0.533698	0.55	0.342	1.88589e-09
Tm9sf3	5.357e-10	0.533475	0.853	0.77	9.45671e-06
B3gnt2	2.82219e-12	0.530976	0.773	0.585	4.98202e-08
Ccdc85a	5.50738e-17	0.529163	0.332	0.093	9.72218e-13
Ifnar2	1.66511e-13	0.528032	0.85	0.735	2.93942e-09
Sdc3	1.39191e-11	0.527648	0.556	0.377	2.45715e-07
Abcb1a	1.06024e-09	0.524095	0.981	0.917	1.87164e-05
Pitpnc1	1.5216e-09	0.52396	0.591	0.409	2.68608e-05
Reep3	5.75153e-15	0.522942	0.904	0.792	1.01532e-10
Prr5l	4.94073e-11	0.521562	0.54	0.3	8.72187e-07
Lyn	1.45465e-14	0.519949	0.511	0.275	2.56789e-10
Rell1	3.98982e-12	0.51758	0.591	0.361	7.04322e-08
Slc25a5	5.60041e-10	0.516682	0.719	0.617	9.8864e-06
Dab2	2.46966e-12	0.515073	0.649	0.466	4.3597e-08
Kctd12b	1.66743e-07	0.515054	0.655	0.511	0.00294352
Mcc	1.3856e-10	0.514764	0.757	0.559	2.44601e-06
Tacc1	4.65308e-11	0.513206	0.789	0.626	8.21409e-07
Myh10	3.58889e-11	0.513052	0.594	0.447	6.33547e-07
Susd6	3.9242e-11	0.512684	0.565	0.326	6.9274e-07
Lrrc58	1.15754e-09	0.511489	0.767	0.636	2.0434e-05
Kank3	3.02871e-11	0.511105	0.735	0.553	5.34658e-07
Dusp6	2.35723e-11	0.51045	0.671	0.46	4.16122e-07
Kctd17	4.52366e-14	0.51044	0.406	0.185	7.98561e-10
Map3k20	1.20511e-10	0.509105	0.655	0.454	2.12737e-06
Map3k1	1.00843e-11	0.508787	0.681	0.492	1.78019e-07
Rock2	1.04946e-11	0.505371	0.898	0.76	1.85261e-07
Chst15	3.2715e-18	0.504569	0.332	0.067	5.77517e-14
Hipk3	1.10553e-10	0.503998	0.655	0.489	1.9516e-06
Acsl3	2.76426e-09	0.503937	0.428	0.243	4.87974e-05
Gnai2	5.39905e-21	0.503193	0.987	0.962	9.53094e-17
Fzd4	2.6564e-10	0.502196	0.665	0.514	4.68935e-06
Pik3c2a	1.93264e-09	0.499288	0.764	0.62	3.4117e-05
Fcgrt	1.11999e-09	0.498961	0.722	0.61	1.97712e-05
Bag2	4.00843e-14	0.498403	0.323	0.089	7.07608e-10
Ank	4.28284e-11	0.497359	0.412	0.211	7.56051e-07
Tecpr1	3.30534e-09	0.497089	0.514	0.358	5.83492e-05
Fam174a	1.07474e-10	0.493583	0.661	0.486	1.89725e-06
Gpi1	4.64957e-10	0.492549	0.7	0.565	8.20789e-06
Eva1b	7.20752e-12	0.484725	0.629	0.482	1.27234e-07
Smtn	2.60054e-11	0.484568	0.489	0.278	4.59074e-07
Impdh1	1.82068e-10	0.484153	0.617	0.425	3.21404e-06
Rnf130	5.65713e-12	0.483719	0.696	0.492	9.98653e-08
Ctdspl	1.41904e-20	0.483262	0.361	0.064	2.50503e-16
Grb14	8.46419e-10	0.482922	0.585	0.38	1.49418e-05
Chka	9.54347e-13	0.482434	0.428	0.166	1.68471e-08
Apoe	1.07284e-05	0.481658	0.859	0.764	0.189388
Smarca2	3.23686e-09	0.481347	0.901	0.78	5.71403e-05
Nrep	2.75473e-10	0.480251	0.428	0.211	4.86292e-06
Snx13	4.76644e-09	0.479956	0.457	0.262	8.4142e-05
Dync1li2	2.41937e-10	0.479837	0.69	0.505	4.27092e-06
Ppa1	4.05927e-12	0.479554	0.377	0.15	7.16584e-08
Tpm1	7.14101e-09	0.478914	0.863	0.824	0.00012606
Cdc42	1.20991e-12	0.477424	0.914	0.837	2.13586e-08
Pim3	6.90411e-09	0.474716	0.575	0.422	0.000121878
Slc31a1	4.29429e-10	0.474507	0.572	0.412	7.58072e-06
Spns2	3.1124e-13	0.473587	0.412	0.163	5.49431e-09
Myct1	9.2236e-10	0.473474	0.719	0.597	1.62824e-05
Cdkn2b	2.14712e-13	0.47329	0.422	0.179	3.79031e-09
Gstm7	3.6768e-13	0.470832	0.403	0.157	6.49066e-09
A930033H14Rik	1.27548e-16	0.470029	0.329	0.07	2.2516e-12
Wnk1	1.5951e-08	0.468709	0.827	0.719	0.000281583
Gjc1	7.09815e-09	0.468067	0.508	0.313	0.000125304
Rasal2	1.25483e-09	0.466318	0.508	0.313	2.21516e-05
Sorbs2	1.68473e-08	0.464908	0.895	0.805	0.000297405
Ctnnbip1	2.53226e-09	0.464081	0.668	0.476	4.4702e-05
Dpysl2	1.30419e-08	0.462784	0.633	0.476	0.000230228
Alas1	5.25958e-08	0.460621	0.757	0.62	0.000928473
Sft2d1	1.99771e-10	0.460411	0.524	0.3	3.52657e-06
Tnfrsf12a	4.09981e-11	0.459821	0.339	0.134	7.2374e-07
Hnrnpa3	3.77626e-11	0.459796	0.885	0.77	6.66624e-07
Rhoj	1.11202e-07	0.459157	0.693	0.537	0.00196305
Ddx21	8.99927e-08	0.457286	0.543	0.428	0.00158864
Sh3bgrl	8.3581e-11	0.455319	0.837	0.764	1.47546e-06
Abhd17a	4.19601e-09	0.45496	0.642	0.476	7.40722e-05
Fam117b	9.13048e-10	0.454684	0.505	0.319	1.6118e-05
Cpt1a	4.87243e-10	0.453699	0.588	0.47	8.60131e-06
St3gal6	4.72321e-10	0.453548	0.875	0.725	8.33788e-06
Tmc7	3.77062e-11	0.453438	0.345	0.128	6.65627e-07
Plekhg1	6.39508e-09	0.450901	0.572	0.406	0.000112892
Actb	9.02481e-12	0.449246	0.994	0.987	1.59315e-07
Brd7	8.46143e-10	0.449147	0.492	0.345	1.4937e-05
Ap1s2	1.09379e-09	0.447759	0.613	0.454	1.93087e-05
AW112010	2.543e-05	0.447506	0.827	0.722	0.448916
Ushbp1	1.37645e-07	0.445581	0.687	0.591	0.00242984
Gda	5.01403e-07	0.445327	0.435	0.297	0.00885126
Pvr	2.15506e-12	0.444692	0.326	0.102	3.80433e-08
AY036118	9.81135e-20	0.443932	1	0.85	1.732e-15
Jmy	1.33276e-07	0.443151	0.524	0.409	0.00235272
Mfhas1	4.2893e-09	0.44289	0.613	0.396	7.5719e-05
Cdc37l1	1.1038e-08	0.442884	0.668	0.486	0.000194853
Rnf19a	7.4424e-10	0.442244	0.54	0.339	1.31381e-05
Flt4	3.31021e-11	0.441532	0.537	0.383	5.84352e-07
Phf20l1	2.36711e-08	0.440475	0.677	0.53	0.000417866
Phactr4	9.56644e-05	0.44032	0.553	0.441	1
Myl12a	5.0301e-09	0.440278	0.965	0.895	8.87963e-05
Fez2	6.24602e-09	0.439399	0.537	0.374	0.000110261
Taldo1	4.17806e-08	0.439189	0.792	0.649	0.000737552
Sema7a	4.22379e-06	0.43858	0.77	0.661	0.0745626
Pde8a	7.98794e-08	0.436757	0.498	0.38	0.00141011
Rnf144b	4.97795e-08	0.433622	0.578	0.454	0.000878757
Sntb2	3.76872e-09	0.433581	0.393	0.224	6.65293e-05
LTO1	9.38812e-08	0.431999	0.441	0.262	0.00165728
Flna	4.889e-07	0.431944	0.588	0.463	0.00863055
Tnk2	3.15079e-10	0.431904	0.454	0.22	5.56209e-06
Hmbox1	1.24513e-08	0.431782	0.629	0.473	0.000219802
Hook3	9.80122e-08	0.431572	0.799	0.661	0.00173021
Colgalt2	2.38049e-14	0.431262	0.3	0.067	4.20229e-10
Lrrc8b	1.3374e-09	0.430719	0.313	0.115	2.36092e-05
Prkch	1.07459e-07	0.426484	0.514	0.358	0.00189697
Flvcr2	1.7497e-08	0.425914	0.444	0.284	0.000308875
Itgb1	2.50443e-05	0.419953	0.955	0.923	0.442107
Ptprk	4.53207e-07	0.419906	0.364	0.208	0.00800046
Myo1e	3.33285e-08	0.418589	0.639	0.476	0.000588348
Ifi203	8.57472e-06	0.418227	0.486	0.364	0.151369
Eno1	3.09647e-09	0.416288	0.383	0.182	5.46619e-05
Arhgef7	4.67536e-08	0.415269	0.47	0.275	0.000825341
Cdh2	1.16875e-07	0.414583	0.31	0.147	0.0020632
Lxn	6.9052e-09	0.413655	0.438	0.278	0.000121897
Slc19a3	3.76326e-08	0.413642	0.387	0.204	0.000664329
Tax1bp3	9.75059e-09	0.413106	0.55	0.364	0.000172127
Arl4a	0.000230314	0.412717	0.792	0.716	1
Srpr	8.64234e-07	0.412176	0.7	0.601	0.0152563
Pfn1	3.44398e-05	0.412076	0.891	0.827	0.607966
St5	9.28733e-11	0.408292	0.364	0.182	1.63949e-06
Scarb1	7.97817e-07	0.40763	0.511	0.374	0.0140839
Fermt2	3.60892e-09	0.407237	0.92	0.776	6.37083e-05
Atrx	6.46915e-07	0.404813	0.885	0.786	0.01142
Esam	1.11989e-11	0.403883	0.971	0.904	1.97695e-07
Cmtm8	2.38973e-06	0.403106	0.629	0.511	0.0421859
Max	3.95789e-08	0.402749	0.575	0.412	0.000698687
Sos2	1.62776e-06	0.402292	0.537	0.419	0.0287349
Stx3	2.83025e-09	0.401188	0.326	0.137	4.99624e-05
Faim	1.07573e-07	0.400969	0.534	0.387	0.00189898
Spag9	2.35771e-07	0.399991	0.875	0.786	0.00416206
Leprotl1	7.25025e-09	0.396842	0.473	0.262	0.000127989
Crybg3	1.0351e-05	0.396802	0.786	0.639	0.182727
Nrip1	1.01741e-06	0.396551	0.642	0.505	0.0179604
Tfpi	4.57453e-09	0.396528	0.364	0.163	8.07541e-05
Cdkn1a	0.000733744	0.396034	0.597	0.639	1
Ptprg	4.25483e-05	0.395853	0.914	0.843	0.751106
Ppp1r14b	1.62444e-07	0.394477	0.463	0.304	0.00286762
Socs2	3.9756e-07	0.39207	0.556	0.393	0.00701812
Tpcn1	5.04336e-07	0.390802	0.377	0.233	0.00890304
Actr3	8.19495e-08	0.388416	0.748	0.629	0.00144665
Kcnq1	4.68698e-09	0.386811	0.339	0.163	8.27392e-05
Aff4	6.18786e-06	0.385774	0.633	0.502	0.109234
Dcun1d3	1.20712e-08	0.385605	0.361	0.176	0.000213093
Fkbp1a	1.26742e-05	0.385508	0.875	0.78	0.223738
Syne1	0.00014857	0.38174	0.783	0.677	1
Cnn2	3.57599e-06	0.381552	0.495	0.345	0.063127
Mospd1	2.31182e-07	0.378616	0.454	0.275	0.00408106
Fam3c	6.6041e-07	0.378521	0.534	0.38	0.0116582
Tbkbp1	3.83289e-09	0.378176	0.387	0.188	6.7662e-05
Phldb2	9.15744e-07	0.37815	0.495	0.383	0.0161656
Ywhae	2.22342e-08	0.376354	0.898	0.805	0.0003925
Snx6	4.42193e-06	0.376191	0.652	0.53	0.0780603
Nme1	1.96715e-06	0.375494	0.482	0.358	0.034726
Saraf	1.81895e-07	0.375318	0.728	0.623	0.003211
Trps1	4.59133e-06	0.374783	0.428	0.278	0.0810507
Dgkd	1.05193e-07	0.374642	0.326	0.147	0.00185698
Mpc1	5.75945e-07	0.374434	0.655	0.565	0.0101672
Arhgef15	3.23609e-06	0.374129	0.623	0.492	0.0571267
Ssr1	1.2919e-06	0.373843	0.633	0.466	0.0228059
Sypl	5.34527e-07	0.372781	0.805	0.7	0.009436
Ywhaq	1.36559e-06	0.372116	0.866	0.789	0.0241068
Dnajc5	9.67488e-06	0.371654	0.486	0.38	0.170791
Ppm1h	2.73287e-08	0.371398	0.364	0.185	0.000482434
Mif	3.97766e-06	0.36992	0.521	0.393	0.0702177
Bcap29	4.66579e-06	0.369551	0.403	0.284	0.0823652
Axin2	6.54443e-06	0.367561	0.559	0.438	0.115529
Scamp1	4.27547e-06	0.367111	0.556	0.415	0.0754749
Nsmce1	1.55628e-06	0.366215	0.447	0.272	0.0274731
Snrk	7.40156e-07	0.36417	0.843	0.719	0.013066
Hspa4	1.02323e-05	0.363886	0.642	0.527	0.180631
Ecscr	0.00182421	0.363795	0.722	0.709	1
Usp9x	7.33022e-06	0.362819	0.623	0.508	0.1294
Pop5	3.05402e-06	0.361978	0.636	0.511	0.0539126
Stab1	2.95563e-05	0.361948	0.476	0.355	0.521757
Smagp	1.08406e-08	0.361834	0.351	0.16	0.00019137
Rapgef4	1.6632e-08	0.361589	0.789	0.636	0.000293605
Pea15a	7.72382e-07	0.361015	0.776	0.7	0.0136349
Pltp	0.000552724	0.358776	0.978	0.974	1
Pkm	6.27605e-05	0.358263	0.767	0.716	1
Tbc1d23	3.24395e-05	0.357755	0.339	0.224	0.572655
Cisd1	1.86381e-05	0.356407	0.543	0.409	0.329018
Sema6a	5.1975e-06	0.356083	0.537	0.361	0.0917514
Mtss1	3.9272e-06	0.355671	0.604	0.444	0.0693268
Hif1a	3.61142e-06	0.355595	0.486	0.348	0.0637523
Ndfip1	1.8727e-06	0.355467	0.776	0.693	0.0330588
Kdm5a	0.000132653	0.354507	0.534	0.422	1
Trp53	5.46645e-06	0.354282	0.514	0.39	0.0964992
Fnbp1l	1.65823e-05	0.353671	0.703	0.639	0.292728
Afdn	5.97989e-05	0.353267	0.84	0.738	1
Jak2	5.17852e-06	0.353029	0.498	0.383	0.0914164
Stx12	5.66508e-07	0.353028	0.645	0.514	0.0100006
Cltc	6.2065e-08	0.352836	0.84	0.744	0.00109563
Mndal	6.86507e-05	0.352155	0.441	0.304	1
Ddx46	8.83003e-06	0.351546	0.645	0.511	0.155876
Nav1	2.14176e-05	0.351529	0.693	0.578	0.378085
Col4a3bp	1.40399e-05	0.350987	0.818	0.751	0.247846
Marc2	1.87296e-05	0.35043	0.687	0.556	0.330634
Mrps5	3.61532e-06	0.348847	0.569	0.422	0.0638212
Myl6	4.24782e-08	0.348843	0.994	0.949	0.000749867
Hspa8	2.13975e-08	0.347676	0.971	0.901	0.00037773
Ddx54	1.65896e-07	0.345603	0.45	0.323	0.00292856
Hlx	1.29012e-05	0.345206	0.428	0.313	0.227744
Bex3	2.03828e-06	0.344905	0.406	0.358	0.0359818
Ppp1r2	9.5303e-07	0.344751	0.786	0.703	0.0168238
Tmem131	2.03637e-05	0.343878	0.39	0.249	0.35948
Sp100	3.15897e-05	0.343846	0.741	0.607	0.557653
Cst3	7.81578e-07	0.343403	0.981	0.958	0.0137972
Ahnak	0.000299512	0.343116	0.949	0.891	1
Map4k4	1.25283e-05	0.342921	0.751	0.687	0.221161
Csnk2a2	1.15283e-05	0.341588	0.466	0.371	0.20351
Mga	5.98395e-05	0.341324	0.508	0.438	1
Eng	9.534e-08	0.341053	0.978	0.936	0.00168304
Ppic	4.65692e-06	0.340474	0.62	0.585	0.0822085
Rapgef3	4.43787e-05	0.3401	0.498	0.367	0.783417
Sec61a1	1.00595e-06	0.339808	0.661	0.524	0.0177581
Srp72	2.44207e-06	0.339708	0.495	0.422	0.0431098
Atp11b	2.08694e-06	0.33844	0.502	0.383	0.0368408
Inf2	3.98271e-06	0.338259	0.415	0.268	0.0703067
Ica1	8.58904e-06	0.338048	0.419	0.256	0.151622
Arcn1	0.000537758	0.336962	0.601	0.486	1
Tnpo1	3.7431e-05	0.336455	0.435	0.313	0.66077
Fkbp3	2.33146e-05	0.335854	0.649	0.565	0.411573
Ophn1	6.67151e-06	0.333797	0.457	0.297	0.117772
Bicd2	1.7253e-05	0.333692	0.425	0.275	0.304567
Grcc10	5.12858e-07	0.332816	0.776	0.725	0.00905348
Tmem243	6.97626e-06	0.331329	0.53	0.371	0.123152
Csnk1a1	2.29585e-06	0.330996	0.843	0.783	0.0405286
Cisd2	2.00638e-05	0.330303	0.518	0.387	0.354187
Lnx2	6.36875e-07	0.32963	0.415	0.243	0.0112428
Ubxn2a	5.58259e-07	0.32921	0.607	0.55	0.00985495
Klhl4	8.66826e-06	0.327851	0.351	0.23	0.153021
Fubp1	1.65435e-05	0.326919	0.719	0.623	0.292043
Gspt1	5.4878e-06	0.326896	0.588	0.45	0.0968761
Hipk1	1.46326e-06	0.326324	0.629	0.518	0.025831
Sfpq	5.96883e-06	0.324943	0.712	0.613	0.105368
Msi2	2.65861e-05	0.324406	0.776	0.709	0.469324
Hectd1	4.3503e-06	0.32412	0.735	0.652	0.0767959
Zcchc10	8.93158e-06	0.324117	0.358	0.204	0.157669
Cachd1	5.26935e-06	0.324109	0.415	0.256	0.0930198
mt-Atp8	5.26411e-05	0.323909	0.856	0.744	0.929273
Itpkb	1.3984e-05	0.323892	0.757	0.607	0.246859
Coro1c	3.30795e-05	0.323278	0.476	0.332	0.583953
Mfsd4a	6.13985e-06	0.323007	0.3	0.15	0.108387
Ptar1	3.06552e-06	0.322771	0.422	0.256	0.0541157
Csnk1g2	2.83439e-05	0.322243	0.581	0.463	0.500355
Tmem123	4.66741e-06	0.320742	0.62	0.521	0.0823938
Ece1	9.33309e-05	0.320127	0.898	0.812	1
Prkacb	2.41504e-05	0.319972	0.601	0.498	0.426327
Tmem98	6.3509e-08	0.319427	0.316	0.144	0.00112112
Picalm	6.81665e-06	0.319073	0.805	0.687	0.120334
Ipmk	1.65295e-05	0.318595	0.367	0.22	0.291796
Sema6d	0.000715696	0.317666	0.406	0.335	1
Ppm1f	3.28319e-05	0.317224	0.514	0.371	0.579581
2610001J05Rik	2.08186e-05	0.315612	0.537	0.406	0.367511
Wfdc1	0.000209842	0.315543	0.796	0.671	1
Arap3	0.000103793	0.314574	0.671	0.575	1
Baz2a	0.000122196	0.314458	0.466	0.374	1
Higd1a	2.36194e-05	0.314312	0.629	0.498	0.416953
Ifnar1	0.000998697	0.313222	0.728	0.639	1
Mpp7	2.05798e-05	0.312458	0.332	0.182	0.363296
Sestd1	5.54277e-05	0.312433	0.45	0.307	0.978465
Ptp4a2	0.000253466	0.311855	0.773	0.696	1
Dnajc3	1.668e-05	0.310829	0.796	0.655	0.294452
Eif2s2	1.25069e-06	0.310562	0.847	0.751	0.0220785
Cmtm6	2.26252e-05	0.30924	0.578	0.473	0.399403
Ercc1	9.42609e-06	0.309096	0.335	0.195	0.166399
Vmp1	9.22254e-06	0.309083	0.415	0.256	0.162806
Stard3nl	6.62976e-06	0.308372	0.492	0.371	0.117035
Phf14	0.000148613	0.307855	0.629	0.508	1
Ankrd28	0.000177163	0.306703	0.319	0.201	1
Cd151	9.50346e-06	0.306295	0.78	0.658	0.167765
Ttll7	0.00149863	0.306272	0.645	0.534	1
Rc3h1	4.49114e-05	0.30545	0.562	0.454	0.792821
Trp53inp2	3.82243e-05	0.305415	0.367	0.23	0.674773
Fam118a	0.000281356	0.304746	0.319	0.188	1
Fuca1	1.68773e-05	0.304614	0.406	0.3	0.297935
Eml4	9.26426e-06	0.304425	0.396	0.24	0.163542
Xiap	6.1872e-05	0.304212	0.776	0.645	1
Hcfc1	7.60601e-05	0.303398	0.403	0.268	1
Mrps14	0.000346644	0.303109	0.588	0.502	1
N4bp1	0.000529687	0.302924	0.524	0.406	1
Jmjd1c	5.08001e-05	0.302772	0.681	0.585	0.896774
Cfl1	2.06406e-06	0.302701	0.93	0.869	0.0364368
Hmgb1	6.39614e-07	0.301643	0.965	0.914	0.0112911
Tmf1	1.89713e-05	0.300771	0.639	0.575	0.334901
Baiap2	1.97042e-06	0.300312	0.364	0.198	0.0347837
Nudt4	0.000658687	-0.300383	0.307	0.367	1
Rex1bd	0.000451334	-0.301295	0.422	0.565	1
Pgrmc1	0.000423749	-0.302787	0.53	0.642	1
Cdc42bpa	0.00122351	-0.30305	0.613	0.677	1
Cdk2ap2	2.12974e-05	-0.303508	0.24	0.412	0.375962
Iigp1	0.0194989	-0.304081	0.45	0.53	1
Foxn3	0.00456501	-0.304311	0.527	0.629	1
Rb1	0.00022426	-0.304749	0.278	0.409	1
Rps17	0.00138188	-0.306031	0.949	0.93	1
Kras	0.0010786	-0.306472	0.575	0.696	1
Pcmtd1	1.88782e-05	-0.306602	0.885	0.898	0.333256
Cox7a2l	1.47295e-05	-0.306798	0.728	0.773	0.26002
Golim4	3.75144e-08	-0.30711	0.85	0.831	0.000662242
Rpn2	0.000933482	-0.307349	0.511	0.652	1
Tfeb	5.68636e-11	-0.30813	0.089	0.3	1.00381e-06
Irgm2	4.61956e-07	-0.308852	0.268	0.476	0.00815491
Cdkn2aip	0.000841962	-0.309262	0.294	0.422	1
Eogt	1.28671e-05	-0.310498	0.812	0.831	0.227143
Klf13	5.62978e-07	-0.311165	0.748	0.773	0.00993825
Mapk3	7.55269e-06	-0.311361	0.671	0.735	0.133328
Sp110	4.21487e-06	-0.311931	0.204	0.38	0.0744051
Sms	3.50997e-08	-0.313025	0.157	0.358	0.000619615
Esyt1	0.000599652	-0.315371	0.502	0.61	1
Ogdh	0.00138419	-0.3154	0.521	0.601	1
Crtc3	0.000485361	-0.316288	0.265	0.38	1
Ier5l	0.00100732	-0.319892	0.316	0.441	1
Prr13	0.0015352	-0.321922	0.383	0.521	1
Slc12a7	6.75539e-10	-0.321933	0.198	0.438	1.19253e-05
Mob2	6.98953e-06	-0.323337	0.284	0.46	0.123386
Edn1	0.000120905	-0.323564	0.738	0.859	1
Fam114a1	5.59749e-08	-0.323581	0.188	0.387	0.000988125
Msrb3	9.55972e-05	-0.3262	0.511	0.61	1
Cited2	2.63611e-07	-0.326298	0.24	0.447	0.00465352
Glce	7.33541e-07	-0.326333	0.153	0.329	0.0129492
Cobll1	9.31191e-05	-0.326367	0.636	0.764	1
Degs2	6.66523e-05	-0.326622	0.495	0.629	1
Tapbp	7.16692e-05	-0.327093	0.668	0.738	1
Ndufa2	0.031859	-0.327708	0.744	0.815	1
Capg	0.000340768	-0.328624	0.396	0.546	1
Tomm7	0.0145668	-0.329038	0.815	0.863	1
Abr	2.67173e-05	-0.329993	0.307	0.457	0.47164
H2-T23	0.000716921	-0.330726	0.53	0.62	1
Rexo2	7.41452e-06	-0.331942	0.684	0.76	0.130888
Gabarap	1.64103e-06	-0.333679	0.802	0.837	0.028969
Rpl24	0.00349167	-0.33535	0.965	0.946	1
Efna1	3.16721e-05	-0.337365	0.31	0.473	0.559108
mt-Co3	1.23298e-05	-0.337463	0.994	0.997	0.217659
H2-Q4	5.75089e-05	-0.337553	0.364	0.511	1
Acvrl1	8.08829e-12	-0.337652	0.885	0.866	1.42783e-07
Aldh2	4.07954e-05	-0.340078	0.703	0.773	0.720161
Fndc3b	4.86822e-05	-0.340641	0.371	0.537	0.859388
Hist1h2bc	3.5962e-05	-0.341389	0.575	0.722	0.634838
Aida	2.4025e-05	-0.342667	0.479	0.623	0.424113
Castor1	9.20495e-10	-0.34279	0.153	0.377	1.62495e-05
Kank2	3.87225e-06	-0.342976	0.233	0.412	0.0683567
Sh3gl1	2.36098e-05	-0.343024	0.329	0.505	0.416783
Rpl17	7.16737e-12	-0.343109	0.955	0.939	1.26526e-07
Epha4	0.000175021	-0.343316	0.393	0.556	1
Chn2	2.55051e-09	-0.343365	0.169	0.393	4.50242e-05
Nenf	4.94364e-06	-0.344987	0.633	0.725	0.0872701
Eif1	7.19156e-11	-0.345331	0.946	0.955	1.26953e-06
Rplp1	2.07047e-12	-0.34541	0.978	0.958	3.655e-08
Btbd7	1.41567e-05	-0.345781	0.69	0.776	0.249909
Pradc1	4.26482e-09	-0.345835	0.112	0.307	7.52869e-05
Pdlim7	2.73224e-06	-0.3462	0.236	0.406	0.0482323
Arpp19	0.00148825	-0.346419	0.728	0.799	1
Gbp3	0.00106614	-0.346702	0.521	0.61	1
mt-Nd3	0.00386025	-0.347231	0.958	0.939	1
Ifitm2	2.27052e-06	-0.347239	0.863	0.879	0.0400814
Mall	0.0017026	-0.347293	0.367	0.492	1
Sh2b3	6.20452e-07	-0.347595	0.3	0.502	0.0109528
Nsa2	0.0131458	-0.348287	0.687	0.773	1
Nme2	5.81841e-11	-0.351023	0.863	0.863	1.02712e-06
Cables2	6.07533e-08	-0.352537	0.176	0.364	0.00107248
H3f3b	5.66775e-11	-0.353887	0.984	0.974	1.00053e-06
Smim11	1.04452e-05	-0.354362	0.521	0.645	0.184389
Csde1	2.3628e-05	-0.354808	0.789	0.834	0.417105
Cd47	1.59428e-08	-0.357815	0.843	0.859	0.000281438
Cox7a2	9.72274e-05	-0.357945	0.821	0.875	1
Cald1	0.0056284	-0.358897	0.581	0.652	1
Dbndd2	9.93318e-11	-0.359181	0.109	0.326	1.7535e-06
Tcf7l2	0.000597731	-0.359913	0.284	0.415	1
Mrtfb	1.8427e-05	-0.361654	0.661	0.757	0.325292
mt-Co1	5.20755e-06	-0.362092	0.994	0.981	0.0919288
Stxbp6	8.6683e-06	-0.363714	0.265	0.435	0.153021
Bcam	6.76644e-05	-0.364935	0.732	0.786	1
Dnajb9	7.12119e-06	-0.367311	0.409	0.594	0.12571
Snx18	5.39107e-08	-0.368157	0.297	0.521	0.000951686
Slfn2	4.26169e-10	-0.369665	0.141	0.364	7.52317e-06
Pabpc1	2.49122e-06	-0.369819	0.837	0.879	0.0439775
Lrrc49	2.4132e-06	-0.369886	0.252	0.415	0.0426003
Zfhx3	0.00129064	-0.369981	0.364	0.473	1
Psmb10	2.39775e-06	-0.370589	0.534	0.687	0.0423275
Npr1	3.1569e-14	-0.371113	0.07	0.307	5.57288e-10
Ttc28	0.000178458	-0.371276	0.597	0.665	1
Ssbp3	1.11682e-06	-0.371664	0.227	0.415	0.0197152
Apol10b	4.20461e-10	-0.372368	0.121	0.339	7.4224e-06
Dnajb1	0.000398895	-0.3725	0.288	0.406	1
Pigp	6.54607e-05	-0.373139	0.348	0.482	1
Arhgdib	4.86786e-07	-0.37411	0.345	0.553	0.00859324
Rnf103	8.10983e-06	-0.374395	0.39	0.562	0.143163
Kctd10	3.54436e-07	-0.375068	0.594	0.696	0.00625685
Rras	4.24778e-06	-0.378241	0.712	0.792	0.0749861
Enpp4	9.17166e-06	-0.381203	0.396	0.562	0.161907
Pqlc1	6.86358e-06	-0.38138	0.399	0.553	0.121163
Lama5	3.67559e-07	-0.383013	0.307	0.518	0.00648853
Pfdn5	6.652e-08	-0.38397	0.831	0.882	0.00117428
Snrpg	0.000707521	-0.386459	0.741	0.837	1
Pcbp2	1.39439e-05	-0.386522	0.869	0.885	0.246153
Igtp	5.98965e-06	-0.387329	0.227	0.393	0.105735
Atp1a1	1.98697e-05	-0.387722	0.77	0.783	0.350761
Pmp22	1.75788e-05	-0.388234	0.339	0.495	0.310319
Ankrd12	0.000102601	-0.388598	0.607	0.738	1
Grn	2.39289e-05	-0.3902	0.428	0.588	0.422416
Ost4	2.08253e-05	-0.390222	0.665	0.754	0.36763
Tgfb2	5.44185e-07	-0.390474	0.77	0.741	0.0096065
Rps15	8.06888e-05	-0.392233	0.955	0.946	1
Dleu2	2.65455e-07	-0.392401	0.24	0.441	0.00468607
Mtch1	4.66916e-06	-0.394378	0.537	0.674	0.0824248
Socs3	8.57259e-05	-0.399205	0.195	0.304	1
Stk24	1.89096e-06	-0.400676	0.294	0.476	0.0333811
Ezr	1.16161e-09	-0.401964	0.141	0.342	2.05058e-05
Ankrd29	3.18964e-19	-0.40215	0.045	0.313	5.63066e-15
Furin	6.85653e-07	-0.403429	0.339	0.543	0.0121038
Cacna1a	7.83641e-08	-0.403715	0.125	0.3	0.00138336
Tpd52l1	4.82484e-07	-0.404173	0.316	0.482	0.00851729
Rpl9	1.26823e-11	-0.405269	0.952	0.936	2.2388e-07
Ddah2	2.1498e-07	-0.406101	0.31	0.508	0.00379504
Stmn1	1.43168e-05	-0.408174	0.415	0.521	0.252734
Kank4	1.93128e-06	-0.408234	0.288	0.454	0.0340928
Ccm2l	9.82841e-05	-0.408861	0.438	0.588	1
Tshz1	0.000443998	-0.409933	0.47	0.591	1
Plpp1	4.2862e-08	-0.41018	0.278	0.498	0.000756644
Rps3	8.69047e-14	-0.410911	0.942	0.898	1.53413e-09
Ecm2	4.01985e-06	-0.412544	0.284	0.454	0.0709625
B2m	7.96263e-12	-0.412824	0.981	0.978	1.40564e-07
Syt7	7.67968e-11	-0.415514	0.125	0.351	1.35569e-06
Mecom	2.65287e-08	-0.417145	0.853	0.898	0.000468311
Pik3r3	6.97449e-06	-0.41976	0.412	0.581	0.123121
Atl2	2.16827e-07	-0.420122	0.211	0.39	0.00382764
Adrb2	2.9213e-07	-0.421098	0.15	0.316	0.00515698
Fau	1.42434e-11	-0.421998	0.962	0.955	2.51439e-07
Cav1	2.70557e-06	-0.423217	0.812	0.911	0.0477615
Enah	3.47317e-07	-0.423888	0.332	0.508	0.00613119
Krtcap2	4.61035e-06	-0.424586	0.738	0.821	0.0813865
Plekhg2	9.32588e-08	-0.425544	0.22	0.403	0.0016463
Pam	5.7576e-05	-0.425546	0.658	0.744	1
Hhex	3.8451e-06	-0.425831	0.412	0.585	0.0678775
Pir	6.5561e-08	-0.42779	0.46	0.665	0.00115735
Camk2d	1.26436e-07	-0.429921	0.332	0.546	0.00223197
Foxp1	2.61361e-10	-0.432549	0.869	0.904	4.6138e-06
Arid5a	5.36891e-06	-0.434114	0.211	0.383	0.0947774
Ninj1	2.41504e-11	-0.437099	0.22	0.47	4.26327e-07
Mettl7a1	2.73752e-15	-0.440853	0.083	0.342	4.83254e-11
Gask1b	2.79236e-09	-0.441081	0.166	0.377	4.92935e-05
Atpif1	6.32247e-05	-0.441734	0.62	0.725	1
Id3	2.65451e-12	-0.442021	0.936	0.936	4.68602e-08
Nfia	6.47504e-05	-0.442326	0.617	0.722	1
Fbxo7	1.5062e-15	-0.442443	0.134	0.425	2.65889e-11
Dbp	2.20747e-07	-0.442896	0.329	0.511	0.00389684
Slc50a1	3.06268e-09	-0.443593	0.658	0.76	5.40655e-05
She	4.48987e-10	-0.443741	0.649	0.741	7.92596e-06
Tpt1	9.5108e-12	-0.443776	0.987	0.984	1.67894e-07
Rpl27a	6.58306e-10	-0.444306	0.984	0.965	1.16211e-05
Hdgfl3	3.56452e-08	-0.445234	0.278	0.486	0.000629244
Rps5	1.35586e-13	-0.446315	0.917	0.92	2.3935e-09
Gulp1	2.18807e-11	-0.446598	0.195	0.425	3.8626e-07
Antxr1	9.93142e-13	-0.447218	0.125	0.377	1.75319e-08
Ptpn14	2.7716e-06	-0.44834	0.406	0.565	0.0489271
Mertk	2.50609e-09	-0.448865	0.236	0.457	4.424e-05
Gadd45b	2.88284e-06	-0.450377	0.211	0.39	0.0508907
Tm6sf1	1.45162e-07	-0.451512	0.479	0.645	0.00256254
Nek7	2.82635e-07	-0.454531	0.498	0.658	0.00498936
Fam135a	7.57822e-08	-0.456048	0.153	0.323	0.00133778
Rps4x	8.23787e-20	-0.461824	0.952	0.911	1.45423e-15
Mllt3	3.45984e-12	-0.464446	0.31	0.588	6.10765e-08
Asap2	3.84688e-07	-0.46672	0.259	0.444	0.0067909
Cemip2	0.000137719	-0.466944	0.262	0.39	1
Tbx1	1.18844e-07	-0.467265	0.284	0.482	0.00209796
Rps8	1.63049e-05	-0.467687	0.974	0.974	0.28783
Rnf152	6.70126e-12	-0.468551	0.118	0.348	1.18297e-07
Snhg8	2.59027e-05	-0.469349	0.348	0.473	0.457261
Hacd4	1.46801e-10	-0.470437	0.173	0.393	2.59148e-06
Epb41l2	1.27248e-08	-0.471554	0.326	0.537	0.00022463
Acacb	2.07343e-11	-0.475388	0.125	0.355	3.66023e-07
Ifit1	0.000436311	-0.476794	0.345	0.492	1
Il6st	4.76583e-08	-0.479992	0.575	0.716	0.000841312
Coro2a	2.83873e-29	-0.481536	0.006	0.304	5.01122e-25
Ly6a	3.27974e-12	-0.482166	0.987	0.974	5.78972e-08
Uaca	1.6158e-08	-0.48333	0.754	0.805	0.000285236
Net1	0.000847967	-0.484619	0.403	0.431	1
Ifngr1	4.76876e-10	-0.492326	0.425	0.649	8.41829e-06
Card19	1.8368e-09	-0.495006	0.46	0.642	3.24251e-05
Asb4	2.5803e-09	-0.498417	0.173	0.396	4.555e-05
Psmb8	7.10551e-10	-0.498991	0.601	0.728	1.25434e-05
Pdlim2	1.11574e-13	-0.499469	0.134	0.387	1.96961e-09
Cavin3	1.42693e-09	-0.500467	0.594	0.757	2.51897e-05
Slc25a1	1.04052e-12	-0.503583	0.224	0.495	1.83684e-08
Clstn1	1.72757e-05	-0.504726	0.684	0.738	0.304967
Gbp5	9.37362e-06	-0.505133	0.444	0.565	0.165473
Pip5k1b	1.4792e-25	-0.50728	0.016	0.304	2.61124e-21
Rps15a	5.3908e-11	-0.508321	0.952	0.952	9.51639e-07
Rgs3	3.39432e-08	-0.509241	0.495	0.681	0.000599199
Gm26532	0.000134938	-0.509337	0.278	0.428	1
Tln2	1.27315e-13	-0.510969	0.157	0.425	2.2475e-09
Rps3a1	6.76911e-20	-0.512099	0.952	0.946	1.19495e-15
Syn3	8.53756e-05	-0.515025	0.268	0.422	1
Ctsh	2.15111e-10	-0.515815	0.812	0.863	3.79735e-06
Rps9	1.29199e-12	-0.516456	0.968	0.955	2.28076e-08
Hes1	6.34065e-05	-0.518339	0.54	0.681	1
Id1	8.55239e-11	-0.519002	0.885	0.927	1.50975e-06
Uqcrh	1.54366e-08	-0.519485	0.789	0.866	0.000272502
Hyal2	1.50989e-13	-0.519642	0.195	0.454	2.6654e-09
Cit	6.05405e-17	-0.519726	0.08	0.355	1.06872e-12
Kdm6b	5.99959e-14	-0.522803	0.173	0.438	1.05911e-09
Hmgn3	8.93537e-13	-0.526305	0.243	0.476	1.57736e-08
Fryl	5.57273e-09	-0.527306	0.617	0.751	9.83754e-05
Cystm1	5.18061e-20	-0.528732	0.083	0.393	9.14533e-16
Smpdl3a	8.54316e-11	-0.533596	0.623	0.776	1.50812e-06
Foxq1	4.90275e-11	-0.533915	0.799	0.853	8.65482e-07
Tulp4	7.62895e-09	-0.535511	0.53	0.696	0.000134674
Clec2d	1.46903e-16	-0.535777	0.901	0.911	2.59328e-12
Rapgef5	1.33338e-11	-0.538111	0.371	0.639	2.35382e-07
A4galt	1.79896e-16	-0.539531	0.153	0.441	3.17571e-12
Rps13	2.31114e-14	-0.540696	0.936	0.933	4.07985e-10
Btg1	5.90275e-10	-0.541404	0.562	0.754	1.04201e-05
Mal	4.81149e-12	-0.542246	0.834	0.869	8.49372e-08
Ehd1	8.95115e-13	-0.5439	0.208	0.463	1.58015e-08
Icam2	1.97226e-12	-0.545489	0.7	0.792	3.48164e-08
Acvr1	2.96106e-09	-0.545604	0.326	0.55	5.22717e-05
Chd3	5.77567e-10	-0.550531	0.39	0.626	1.01958e-05
Itm2b	1.19215e-32	-0.550958	0.994	0.984	2.10451e-28
Rps10	1.41547e-15	-0.552692	0.952	0.952	2.49873e-11
H2-Q6	5.23007e-19	-0.552853	0.077	0.351	9.23264e-15
Psmb9	7.23872e-12	-0.554018	0.383	0.594	1.27785e-07
Rps14	1.46346e-17	-0.554119	0.965	0.955	2.58345e-13
Adcy4	1.54819e-13	-0.555536	0.351	0.636	2.73301e-09
Arhgap20	6.46936e-24	-0.559199	0.042	0.342	1.14204e-19
Mast4	2.48081e-11	-0.561297	0.741	0.85	4.37938e-07
Bhlhe40	1.38494e-07	-0.561698	0.393	0.565	0.00244483
Rps16	5.92529e-15	-0.56188	0.965	0.952	1.04599e-10
Myrip	3.25164e-19	-0.56821	0.109	0.415	5.74012e-15
Lamb2	4.03909e-12	-0.568992	0.661	0.77	7.13021e-08
Slc38a2	5.43723e-11	-0.569965	0.677	0.847	9.59834e-07
Alox12	9.12444e-22	-0.570095	0.045	0.339	1.61074e-17
Klf6	2.47789e-12	-0.570875	0.812	0.863	4.37422e-08
Tmpo	1.30741e-11	-0.572374	0.438	0.633	2.30797e-07
Mcub	7.40804e-32	-0.573051	0.042	0.412	1.30774e-27
Nos3	4.8589e-12	-0.573362	0.687	0.802	8.57741e-08
Cavin1	1.33434e-13	-0.576125	0.802	0.882	2.35551e-09
Specc1	2.1235e-37	-0.580825	0	0.332	3.74861e-33
Sgpp2	2.1178e-11	-0.58393	0.396	0.617	3.73855e-07
Rps27a	3.44757e-09	-0.586071	0.978	0.968	6.086e-05
Prune2	3.52598e-27	-0.587142	0.013	0.304	6.22442e-23
Rpl26	1.82293e-17	-0.587428	0.958	0.968	3.21803e-13
Nhsl2	1.18869e-14	-0.593154	0.332	0.607	2.0984e-10
Emp2	2.14877e-10	-0.595617	0.674	0.792	3.79322e-06
Acer2	1.4163e-11	-0.597422	0.444	0.661	2.50019e-07
Efnb2	1.63458e-16	-0.597493	0.319	0.652	2.88552e-12
Pak4	1.13751e-22	-0.599174	0.086	0.406	2.00805e-18
Cdh13	6.283e-09	-0.600973	0.252	0.486	0.000110914
Gls	3.6121e-11	-0.601591	0.438	0.639	6.37644e-07
Rpl23a	0.00012335	-0.602084	0.879	0.904	1
Rps24	2.43112e-17	-0.60243	0.968	0.955	4.29165e-13
Pbx1	4.93626e-06	-0.603486	0.546	0.684	0.0871398
Marveld1	3.87667e-18	-0.605018	0.147	0.454	6.84349e-14
Trim47	2.62564e-12	-0.60666	0.505	0.668	4.63504e-08
Gbp4	1.73027e-12	-0.607413	0.268	0.537	3.05444e-08
Sfxn3	4.25609e-18	-0.6091	0.233	0.55	7.51328e-14
Bcl9l	1.50521e-18	-0.60945	0.157	0.479	2.65715e-14
Kazald1	1.14778e-32	-0.610656	0.022	0.38	2.02618e-28
Gas5	1.87228e-08	-0.613267	0.671	0.805	0.000330514
Rpl22	1.11029e-10	-0.613474	0.923	0.923	1.95999e-06
Ehd4	7.52896e-07	-0.617307	0.607	0.741	0.0132909
Sfxn1	1.80513e-12	-0.618222	0.173	0.393	3.1866e-08
Gata2	9.56943e-16	-0.620374	0.597	0.792	1.68929e-11
Rplp2	1.87681e-11	-0.624073	0.955	0.949	3.31313e-07
Gltp	3.77622e-15	-0.62524	0.387	0.626	6.66617e-11
Ass1	7.09965e-30	-0.625591	0.026	0.367	1.2533e-25
Rpl23	2.44797e-09	-0.625723	0.981	0.971	4.3214e-05
Fam181b	1.48083e-33	-0.62671	0.01	0.348	2.61411e-29
Rasgrf2	8.45943e-38	-0.628668	0	0.335	1.49334e-33
Ptprm	3.50698e-17	-0.632312	0.693	0.815	6.19087e-13
Rpl31	8.23277e-07	-0.635328	0.879	0.907	0.0145333
Grasp	4.07557e-14	-0.638099	0.546	0.69	7.19461e-10
Msx1	7.16194e-24	-0.645561	0.125	0.476	1.2643e-19
Rps25	3.61554e-14	-0.649422	0.955	0.946	6.38251e-10
Pcsk5	3.02794e-34	-0.649542	0	0.307	5.34523e-30
Podxl	1.60216e-27	-0.653697	0.917	0.936	2.82829e-23
Smco4	4.94003e-17	-0.654742	0.597	0.76	8.72064e-13
Fbn1	2.99741e-40	-0.655533	0.003	0.377	5.29133e-36
Sema3f	1.12551e-28	-0.655843	0.051	0.409	1.98686e-24
Dap	2.41155e-13	-0.65666	0.304	0.55	4.25711e-09
Rps23	1.03731e-24	-0.662374	0.958	0.955	1.83117e-20
Aggf1	5.60597e-13	-0.666254	0.355	0.578	9.89622e-09
Ctsd	5.78145e-14	-0.668999	0.578	0.738	1.0206e-09
Trpv4	2.83654e-28	-0.669983	0.051	0.403	5.00734e-24
Syt11	4.17508e-17	-0.671558	0.16	0.46	7.37027e-13
Tsc22d3	3.44705e-15	-0.673189	0.377	0.671	6.08508e-11
Rpl10	2.89436e-13	-0.674672	0.725	0.827	5.10942e-09
Ldb2	1.72119e-33	-0.676302	0.01	0.348	3.03842e-29
Ccnl1	1.06776e-06	-0.677136	0.601	0.741	0.0188491
Sbno2	1.26587e-11	-0.677619	0.224	0.447	2.23464e-07
Sbspon	1.42917e-41	-0.67801	0.003	0.39	2.52291e-37
S100a11	6.50877e-18	-0.683813	0.751	0.901	1.14899e-13
Nr1d1	1.15257e-13	-0.684102	0.521	0.725	2.03463e-09
Usp53	2.33517e-14	-0.686935	0.482	0.687	4.12228e-10
Rad54b	1.58402e-17	-0.69291	0.169	0.473	2.79627e-13
Selenom	1.68019e-17	-0.692951	0.629	0.821	2.96604e-13
Laptm4a	3.83598e-35	-0.695803	0.914	0.949	6.77165e-31
Shtn1	6.10724e-35	-0.69618	0.013	0.371	1.07811e-30
Arl15	7.993e-15	-0.698741	0.435	0.671	1.411e-10
Rpl34	4.33244e-17	-0.707519	0.962	0.958	7.64805e-13
Rpl37	3.72575e-06	-0.708494	0.971	0.968	0.0657707
Ephx1	1.89241e-17	-0.708567	0.297	0.597	3.34067e-13
Sox18	1.37168e-22	-0.708918	0.805	0.843	2.42143e-18
Foxc1	9.5149e-11	-0.712055	0.604	0.764	1.67966e-06
Lmcd1	4.3431e-12	-0.714431	0.288	0.508	7.66687e-08
Plscr1	6.09799e-23	-0.716402	0.134	0.46	1.07648e-18
Rfk	1.41024e-19	-0.717918	0.332	0.636	2.4895e-15
Edn3	2.84384e-12	-0.718479	0.3	0.495	5.02022e-08
Zfp36l2	1.28451e-14	-0.719357	0.409	0.642	2.26754e-10
Atp1b3	3.73106e-15	-0.719864	0.61	0.786	6.58643e-11
Rpl36a	1.42465e-08	-0.730558	0.843	0.895	0.000251493
Gja5	5.31535e-37	-0.732871	0	0.329	9.3832e-33
Lap3	1.78995e-16	-0.735692	0.259	0.543	3.1598e-12
Epas1	3.91461e-41	-0.736964	0.981	0.952	6.91047e-37
Nrarp	2.23993e-16	-0.737064	0.201	0.489	3.95415e-12
Tnfaip8	2.67927e-20	-0.737843	0.163	0.486	4.72971e-16
Rpl39	8.89689e-05	-0.738195	0.946	0.955	1
Rcn3	1.06828e-30	-0.745048	0.061	0.438	1.88583e-26
Smad7	4.44496e-18	-0.748225	0.684	0.84	7.84668e-14
Avpi1	7.1267e-26	-0.753353	0.147	0.502	1.25808e-21
Fstl1	3.84902e-27	-0.757442	0.045	0.383	6.79467e-23
Cavin2	1.38484e-29	-0.760123	0.783	0.901	2.44465e-25
Slc9a3r2	1.64797e-27	-0.761089	0.907	0.936	2.90917e-23
Adipor2	2.23125e-21	-0.761266	0.463	0.716	3.93883e-17
Hs3st1	1.64591e-22	-0.761531	0.16	0.505	2.90552e-18
Arhgap5	3.11893e-18	-0.76447	0.61	0.786	5.50585e-14
Rps12	4.49752e-15	-0.76721	0.962	0.952	7.93948e-11
Pla2g4a	1.59648e-22	-0.770241	0.144	0.466	2.81827e-18
Tinagl1	4.098e-21	-0.775024	0.681	0.837	7.2342e-17
Sh3bgrl3	3.17055e-26	-0.778702	0.77	0.866	5.59696e-22
Gcnt1	3.99252e-40	-0.781729	0.003	0.377	7.04799e-36
Tgm2	5.71553e-16	-0.782974	0.351	0.62	1.00896e-11
H2-D1	2.69445e-40	-0.787836	0.958	0.946	4.75651e-36
Ier3	6.81163e-12	-0.789008	0.383	0.607	1.20246e-07
Zyx	6.82802e-16	-0.789173	0.23	0.498	1.20535e-11
Cd2ap	5.135e-33	-0.791017	0.92	0.911	9.06481e-29
Lrrc32	1.28047e-25	-0.797003	0.134	0.514	2.26041e-21
Gcnt2	2.2761e-19	-0.797139	0.329	0.601	4.018e-15
Sat1	3.83322e-17	-0.801048	0.543	0.827	6.76678e-13
Gas6	1.41783e-19	-0.801229	0.534	0.805	2.50289e-15
Adam15	1.10085e-23	-0.803561	0.565	0.831	1.94334e-19
Lama3	5.45225e-47	-0.805325	0.003	0.428	9.62486e-43
Ntn4	1.07259e-16	-0.80657	0.291	0.585	1.89344e-12
Neat1	1.43151e-13	-0.810544	0.588	0.728	2.52704e-09
Tek	3.99477e-27	-0.810714	0.716	0.879	7.05197e-23
Ptprb	2.96314e-36	-0.814891	0.99	0.997	5.23084e-32
Rps11	1.64155e-14	-0.81543	0.939	0.958	2.89783e-10
Nfkbiz	1.29314e-14	-0.819154	0.125	0.387	2.28278e-10
Lifr	6.81978e-26	-0.820213	0.422	0.77	1.2039e-21
Rdx	8.98528e-30	-0.824397	0.786	0.885	1.58617e-25
Hey1	1.57866e-21	-0.825249	0.3	0.652	2.78681e-17
Fam107a	1.00774e-27	-0.826431	0.102	0.47	1.77897e-23
Ptgis	2.1333e-31	-0.826734	0.048	0.412	3.76591e-27
S100a10	1.67133e-23	-0.828557	0.259	0.626	2.9504e-19
Dst	1.44062e-22	-0.832049	0.665	0.843	2.54313e-18
St8sia6	1.98342e-23	-0.837269	0.281	0.629	3.50133e-19
Rpl22l1	1.78828e-14	-0.841809	0.681	0.824	3.15686e-10
1810037I17Rik	2.22125e-25	-0.846378	0.799	0.933	3.92117e-21
Plcg2	9.93314e-52	-0.85367	0.013	0.495	1.7535e-47
Sncg	4.57107e-33	-0.854687	0.032	0.406	8.06931e-29
Nfix	1.0797e-27	-0.855249	0.256	0.636	1.906e-23
Ddit4	2.65244e-24	-0.864764	0.246	0.62	4.68235e-20
S1pr1	2.1486e-41	-0.866302	0.92	0.952	3.79292e-37
Tspan2	2.2823e-27	-0.872667	0.147	0.537	4.02894e-23
Cyth3	1.44252e-24	-0.874538	0.498	0.764	2.54648e-20
Fhl1	3.13648e-43	-0.87599	0.006	0.415	5.53683e-39
H2-K1	2.10498e-34	-0.877402	0.93	0.971	3.71593e-30
Afap1l2	4.30736e-23	-0.883864	0.297	0.623	7.60379e-19
Rps29	2.85534e-13	-0.889505	0.981	0.974	5.04053e-09
Aif1l	2.7235e-40	-0.896973	0.058	0.514	4.80779e-36
Jund	1.65989e-26	-0.898577	0.898	0.927	2.93021e-22
Vwf	1.30158e-26	-0.903671	0.466	0.85	2.29768e-22
Ntn1	1.32841e-49	-0.904285	0.01	0.466	2.34504e-45
Stom	1.65313e-28	-0.911501	0.236	0.62	2.91827e-24
Marcks	2.58114e-18	-0.915862	0.307	0.613	4.55648e-14
Pdcd4	9.91819e-25	-0.917286	0.482	0.735	1.75086e-20
Col5a2	9.65848e-52	-0.920228	0	0.441	1.70501e-47
Atp13a3	1.12807e-21	-0.923599	0.249	0.565	1.99139e-17
Gata6	1.24214e-40	-0.925564	0	0.358	2.19275e-36
Prss23	2.96081e-25	-0.930522	0.403	0.748	5.22672e-21
Reck	2.67801e-14	-0.935524	0.69	0.786	4.72748e-10
Sept11	1.08732e-29	-0.940867	0.482	0.757	1.91945e-25
Cd24a	1.85363e-39	-0.941309	0.042	0.482	3.2722e-35
Adamts1	1.60572e-14	-0.948597	0.61	0.824	2.83457e-10
Lmo7	1.31206e-27	-0.952479	0.476	0.76	2.31619e-23
Cmip	1.37299e-15	-0.956726	0.16	0.406	2.42374e-11
Jun	6.92601e-26	-0.95695	0.917	0.974	1.22265e-21
Lima1	1.83008e-35	-0.958809	0.649	0.818	3.23064e-31
Irf6	3.16317e-43	-0.962028	0.01	0.425	5.58395e-39
H2-Q7	2.50275e-31	-0.962158	0.188	0.629	4.4181e-27
Cthrc1	4.14148e-43	-0.967355	0.093	0.591	7.31095e-39
Gper1	6.60057e-55	-0.978076	0	0.463	1.1652e-50
Ebf1	1.35735e-26	-0.979344	0.792	0.875	2.39613e-22
Plec	2.1376e-29	-0.995942	0.546	0.792	3.7735e-25
Jag2	3.12891e-34	-0.997481	0.626	0.815	5.52347e-30
Btg2	8.78934e-22	-0.998075	0.847	0.917	1.55158e-17
Itpr3	1.20638e-29	-1.00051	0.23	0.617	2.12963e-25
Ttr	6.02398e-10	-1.00121	0.617	0.773	1.06341e-05
Rps20	3.76461e-26	-1.00535	0.958	0.958	6.64566e-22
Rpl37a	3.24057e-17	-1.00911	0.984	0.958	5.72058e-13
Fchsd2	5.47805e-30	-1.02443	0.227	0.626	9.6704e-26
Ehd2	1.13059e-34	-1.02803	0.546	0.792	1.99582e-30
Syt15	2.13792e-44	-1.02883	0.038	0.508	3.77407e-40
Ptprj	2.40878e-35	-1.03258	0.099	0.527	4.25222e-31
Rpl35a	4.19563e-28	-1.04051	0.971	0.958	7.40654e-24
Sox13	6.82181e-34	-1.04402	0.259	0.671	1.20425e-29
Mgst1	2.74571e-41	-1.07469	0.163	0.658	4.84699e-37
Id2	1.88836e-26	-1.07751	0.268	0.636	3.33353e-22
Olfml2a	6.77039e-59	-1.08326	0.01	0.534	1.19518e-54
Myof	2.79821e-31	-1.09118	0.214	0.639	4.93968e-27
Nr4a1	6.83809e-16	-1.10452	0.38	0.684	1.20713e-11
Amd1	6.8758e-39	-1.11234	0.182	0.62	1.21378e-34
Zeb2	4.47606e-48	-1.13287	0.048	0.543	7.90159e-44
Laptm5	3.52919e-52	-1.13295	0.016	0.502	6.23008e-48
Ier2	2.73912e-28	-1.14191	0.732	0.847	4.83537e-24
Rps28	1.26634e-21	-1.14956	0.946	0.942	2.23547e-17
Ace	9.67247e-57	-1.14969	0.035	0.575	1.70748e-52
Rps27	1.69817e-27	-1.15413	0.965	0.965	2.99778e-23
Fth1	6.88021e-68	-1.15625	0.981	0.971	1.21456e-63
Vim	3.0281e-57	-1.16461	0.901	0.965	5.3455e-53
Ifitm3	8.31782e-62	-1.16636	0.939	0.968	1.46834e-57
Nebl	2.43814e-32	-1.18523	0.495	0.786	4.30405e-28
Rpl30	6.11923e-24	-1.18608	0.946	0.965	1.08023e-19
Emp3	1.17714e-26	-1.18902	0.141	0.518	2.078e-22
Ppp1r15a	3.59327e-31	-1.19558	0.371	0.687	6.3432e-27
Egr3	3.72066e-11	-1.20108	0.141	0.358	6.56809e-07
Rhob	3.24032e-32	-1.20251	0.869	0.927	5.72013e-28
Pdgfa	6.20049e-57	-1.21155	0.058	0.613	1.09457e-52
Npnt	2.50692e-56	-1.26982	0.003	0.492	4.42547e-52
Ptprr	5.50639e-42	-1.2781	0.476	0.84	9.72043e-38
Dusp1	2.34601e-42	-1.28303	0.84	0.962	4.14142e-38
Nr4a2	5.47709e-27	-1.29671	0.188	0.562	9.66871e-23
Atp2a3	3.34868e-66	-1.29925	0.032	0.629	5.91143e-62
S100a6	1.6773e-13	-1.29959	0.144	0.39	2.96093e-09
Mmrn2	6.9464e-53	-1.31274	0.578	0.898	1.22625e-48
Azin1	4.97803e-39	-1.31678	0.323	0.728	8.78771e-35
Smad6	2.28021e-46	-1.31752	0.179	0.668	4.02526e-42
Igfbp3	1.64789e-36	-1.32467	0.077	0.514	2.90903e-32
Igfbp4	6.04453e-42	-1.33018	0.032	0.45	1.06704e-37
Sox17	6.59385e-53	-1.33679	0.55	0.843	1.16401e-48
Klf2	5.58732e-56	-1.34449	0.914	0.987	9.86329e-52
Gja4	3.41414e-74	-1.35137	0	0.588	6.02698e-70
Bgn	2.14712e-10	-1.35771	0.15	0.323	3.79031e-06
Crispld1	2.67103e-59	-1.36031	0.067	0.652	4.71517e-55
Entpd1	1.92642e-53	-1.38186	0.297	0.815	3.40071e-49
Rasd1	6.61507e-40	-1.3865	0.169	0.629	1.16776e-35
Ccnd2	1.35482e-39	-1.39246	0.524	0.898	2.39166e-35
Rps21	1.872e-27	-1.39655	0.974	0.965	3.30465e-23
Atp2b4	2.33582e-77	-1.39686	0.013	0.655	4.12342e-73
Cp	5.2287e-52	-1.4389	0.722	0.904	9.23022e-48
Tspo	2.16307e-63	-1.44457	0.7	0.875	3.81846e-59
Zfp36	3.54381e-27	-1.45248	0.524	0.799	6.25588e-23
Ptn	1.81167e-33	-1.46596	0.585	0.875	3.19814e-29
Emp1	4.61282e-52	-1.46897	0.016	0.502	8.14301e-48
Mylk	2.16123e-63	-1.47108	0.109	0.725	3.81522e-59
Jag1	7.09411e-46	-1.49354	0.31	0.748	1.25232e-41
Gadd45g	2.37916e-32	-1.49433	0.208	0.623	4.19993e-28
Col18a1	4.20232e-70	-1.52942	0.067	0.709	7.41835e-66
Eps8l2	3.63701e-73	-1.53927	0.131	0.773	6.42041e-69
Fosb	1.92066e-23	-1.54996	0.39	0.706	3.39054e-19
Nuak1	7.14466e-46	-1.5573	0.188	0.69	1.26125e-41
Glul	1.02091e-59	-1.5678	0.837	0.875	1.80221e-55
Egr1	1.08124e-23	-1.57006	0.46	0.78	1.90871e-19
Hspa1b	1.58875e-27	-1.58454	0.24	0.623	2.80462e-23
Klf4	9.01791e-55	-1.60738	0.712	0.942	1.59193e-50
Timp3	1.31197e-56	-1.62279	0.907	0.971	2.31602e-52
Cdkn1c	8.09559e-33	-1.67003	0.284	0.674	1.42911e-28
Nos1	6.68115e-77	-1.68434	0	0.604	1.17942e-72
Tmem100	1.48242e-66	-1.70977	0.013	0.588	2.61692e-62
Cdk19	6.76135e-68	-1.74149	0.259	0.796	1.19358e-63
Ltbp4	7.82168e-105	-1.74264	0.84	0.997	1.38076e-100
Hspa1a	4.08128e-38	-1.75109	0.259	0.722	7.20468e-34
Tm4sf1	3.90606e-104	-1.76686	0.927	0.984	6.89536e-100
Junb	2.56884e-41	-1.79286	0.658	0.888	4.53477e-37
Timp2	2.84015e-74	-1.80409	0.099	0.76	5.01373e-70
Itprid2	5.90941e-89	-1.87477	0.403	0.888	1.04319e-84
Cytl1	2.07022e-39	-1.91365	0	0.348	3.65457e-35
Crip1	3.1345e-80	-1.91616	0.649	0.942	5.53334e-76
Cd9	7.14751e-80	-2.08765	0.176	0.837	1.26175e-75
Slc6a6	8.67794e-73	-2.08773	0.521	0.936	1.53192e-68
Sema3g	5.63371e-87	-2.16507	0.188	0.859	9.94519e-83
Vegfc	6.23246e-114	-2.21129	0.01	0.812	1.10022e-109
Cfh	8.54357e-44	-2.25293	0.166	0.655	1.5082e-39
Hbb-bs	0.0444856	-2.29607	0.265	0.316	1
Egfl8	4.02727e-99	-2.46193	0.067	0.805	7.10935e-95
Alpl	8.31114e-100	-2.52679	0.102	0.827	1.46717e-95
Fos	2.04095e-52	-2.55955	0.486	0.898	3.60289e-48
Fbln2	3.18868e-121	-2.56236	0.016	0.85	5.62897e-117
Bmx	5.07722e-122	-2.56742	0.067	0.891	8.96282e-118
Vcam1	5.64762e-95	-2.9066	0.026	0.764	9.96975e-91
Stmn2	2.52138e-132	-2.91062	0.073	0.923	4.451e-128
Eln	1.63122e-103	-3.02834	0.022	0.796	2.87959e-99
Fbln5	1.81415e-76	-3.10516	0.006	0.629	3.20253e-72
Clu	3.91802e-106	-3.15018	0.054	0.837	6.91647e-102
Gkn3	7.93442e-136	-4.24978	0.013	0.888	1.40066e-131
Mgp	4.29172e-176	-5.97152	0.029	0.99	7.57618e-172
