# Supplementary material for: Loss of angiopoietin-2 leads to region-specific brain malformations and blood-brain barrier leakage
Source: JCI Insight. 2026 Feb 19;11(7):e198256. doi: 10.1172/jci.insight.198256 (PMC13134733; doi:10.1172/jci.insight.198256)
Supplement: Supplemental table 5 [file jciinsight-11-198256-s132.xlsx]

## Sheet: 250225_Angpt2ko_EC_common_c4up_
Supplemental Table 5. Gene Ontology (GO) analysis of the differentially expressed genes (DEGs) in the Angpt2 KO-dominant cluster (Cluster 4). The GeneRatio shows the number of genes from the Cluster 4-DEGs corresponding to a specific GO-term out of the total number of genes present in our dataset. The BgRatio is the number of genes specific for a GO-term out of the total amount of genes across th…
ID	Description	GeneRatio	BgRatio	pvalue	p.adjust	qvalue	geneID	Count
GO:0030198	extracellular matrix organization	8/43	249/15555	3.44361e-07	0.000133294	9.19644e-05	Ccn2/Nid1/Col4a2/Serpinh1/Hspg2/Lamc1/Col4a1/Vwa1	8
GO:0045229	external encapsulating structure organization	8/43	249/15555	3.44361e-07	0.000133294	9.19644e-05	Ccn2/Nid1/Col4a2/Serpinh1/Hspg2/Lamc1/Col4a1/Vwa1	8
GO:0043062	extracellular structure organization	8/43	250/15555	3.55028e-07	0.000133294	9.19644e-05	Ccn2/Nid1/Col4a2/Serpinh1/Hspg2/Lamc1/Col4a1/Vwa1	8
GO:0001525	angiogenesis	10/43	471/15555	4.60428e-07	0.000133294	9.19644e-05	Sparc/Ccn2/Angpt2/Plxnd1/Col4a2/Hspg2/Nrp1/Col4a1/Myh9/Cxcl12	10
GO:0022604	regulation of cell morphogenesis	8/43	319/15555	2.2245e-06	0.000515195	0.000355452	Sparc/Plxnd1/Cdc42ep3/Arhgap18/Palmd/Nrp1/Myo10/Myh9	8
GO:0072001	renal system development	7/43	279/15555	1.02713e-05	0.00148678	0.00102578	Angpt2/Plxnd1/Nid1/Sox4/Stra6/Nrp1/Col4a1	7
GO:0007015	actin filament organization	8/43	410/15555	1.40514e-05	0.00180795	0.00124737	Dstn/Ccn2/Tpm4/Plekhh2/Cdc42ep3/Arhgap18/Pls3/Nrp1	8
GO:0031589	cell-substrate adhesion	7/43	325/15555	2.751e-05	0.00289605	0.0019981	Itga4/Ccn2/Angpt2/Nid1/Dusp3/Nrp1/Lamc1	7
GO:1902903	regulation of supramolecular fiber organization	7/43	357/15555	5.00194e-05	0.00482687	0.00333024	Dstn/Ccn2/Plekhh2/Cdc42ep3/Arhgap18/Hspg2/Nrp1	7
GO:0110053	regulation of actin filament organization	6/43	256/15555	6.85621e-05	0.00583509	0.00402585	Dstn/Ccn2/Plekhh2/Cdc42ep3/Arhgap18/Nrp1	6
GO:0032970	regulation of actin filament-based process	7/43	377/15555	7.05451e-05	0.00583509	0.00402585	Dstn/Ccn2/Plekhh2/Cdc42ep3/Arhgap18/Nrp1/Myh9	7
GO:0003205	cardiac chamber development	5/43	162/15555	8.05284e-05	0.00613199	0.00423069	Cpe/Plxnd1/Sox4/Stra6/Nrp1	5
GO:0001667	ameboidal-type cell migration	7/43	397/15555	9.75174e-05	0.00664265	0.00458302	Sparc/Itga4/Angpt2/Plxnd1/Nrp1/Myh9/Cxcl12	7
GO:0050918	positive chemotaxis	3/43	38/15555	0.000155168	0.00997749	0.00688384	Angpt2/Nrp1/Cxcl12	3
GO:0050808	synapse organization	7/43	440/15555	0.000184407	0.010604	0.00731606	Sparc/Plxnd1/Adgrl3/Nrp1/Pcdh17/Col4a1/Sparcl1	7
GO:0001763	morphogenesis of a branching structure	5/43	205/15555	0.000242569	0.0118014	0.00814224	Cpe/Plxnd1/Nrp1/Col4a1/Cxcl12	5
GO:0050922	negative regulation of chemotaxis	3/43	51/15555	0.00037358	0.0166387	0.0114796	Angpt2/Dusp3/Nrp1	3
GO:0038063	collagen-activated tyrosine kinase receptor signaling pathway	2/43	11/15555	0.000404108	0.0167128	0.0115308	Col4a2/Col4a1	2
GO:0061299	retina vasculature morphogenesis in camera-type eye	2/43	11/15555	0.000404108	0.0167128	0.0115308	Nrp1/Col4a1	2
GO:0032535	regulation of cellular component size	6/43	363/15555	0.000455526	0.0181896	0.0125497	Dstn/Plekhh2/Cdc42ep3/Arhgap18/Nrp1/Cxcl12	6
GO:0034329	cell junction assembly	6/43	375/15555	0.00054096	0.020881	0.0144066	Plxnd1/Adgrl3/Dusp3/Nrp1/Lamc1/Pcdh17	6
GO:0051604	protein maturation	5/43	252/15555	0.000624498	0.0226526	0.0156289	Cpe/Ctla2a/Sox4/Serpinh1/Myh9	5
GO:1903317	regulation of protein maturation	3/43	62/15555	0.000664255	0.0226526	0.0156289	Ctla2a/Sox4/Myh9	3
GO:0070372	regulation of ERK1 and ERK2 cascade	5/43	263/15555	0.000757386	0.0233453	0.0161068	Ccn2/Camk2n1/Dusp3/Nrp1/Cxcl12	5
GO:0051014	actin filament severing	2/43	15/15555	0.00076608	0.0233453	0.0161068	Dstn/Myh9	2
GO:1903236	regulation of leukocyte tethering or rolling	2/43	15/15555	0.00076608	0.0233453	0.0161068	Itga4/Cxcl12	2
GO:1902287	semaphorin-plexin signaling pathway involved in axon guidance	2/43	16/15555	0.000873985	0.0241987	0.0166956	Plxnd1/Nrp1	2
GO:0045785	positive regulation of cell adhesion	6/43	417/15555	0.000942301	0.0241987	0.0166956	Itga4/Nid1/Sox4/Nrp1/Myo10/Cxcl12	6
GO:0090132	epithelium migration	5/43	278/15555	0.000971431	0.0241987	0.0166956	Sparc/Angpt2/Plxnd1/Nrp1/Myh9	5
GO:0048485	sympathetic nervous system development	2/43	17/15555	0.00098878	0.0241987	0.0166956	Sox4/Nrp1	2
GO:1902285	semaphorin-plexin signaling pathway involved in neuron projection guidance	2/43	17/15555	0.00098878	0.0241987	0.0166956	Plxnd1/Nrp1	2
GO:0070371	ERK1 and ERK2 cascade	5/43	280/15555	0.00100305	0.0241987	0.0166956	Ccn2/Camk2n1/Dusp3/Nrp1/Cxcl12	5
GO:0090130	tissue migration	5/43	280/15555	0.00100305	0.0241987	0.0166956	Sparc/Angpt2/Plxnd1/Nrp1/Myh9	5
GO:0032024	positive regulation of insulin secretion	3/43	73/15555	0.00106954	0.0249684	0.0172267	Camk2n1/Sox4/Abcg1	3
GO:0098742	cell-cell adhesion via plasma-membrane adhesion molecules	4/43	166/15555	0.0011162	0.0253443	0.017486	Itga4/Adgrl3/Pcdh17/Sparcl1	4
GO:0031100	animal organ regeneration	2/43	21/15555	0.00151612	0.0319212	0.0220236	Ccnd1/Cxcl12	2
GO:0031571	mitotic G1 DNA damage checkpoint signaling	2/43	22/15555	0.00166481	0.0339961	0.0234551	Ccnd1/Sox4	2
GO:0060445	branching involved in salivary gland morphogenesis	2/43	23/15555	0.00182017	0.0339961	0.0234551	Plxnd1/Nrp1	2
GO:0050772	positive regulation of axonogenesis	3/43	91/15555	0.00201818	0.0348814	0.024066	Plxnd1/Nrp1/Cxcl12	3
GO:0090066	regulation of anatomical structure size	6/43	489/15555	0.00212556	0.0350785	0.0242019	Dstn/Plekhh2/Cdc42ep3/Arhgap18/Nrp1/Cxcl12	6
GO:0002793	positive regulation of peptide secretion	3/43	94/15555	0.00221405	0.0351215	0.0242316	Camk2n1/Sox4/Abcg1	3
GO:0010810	regulation of cell-substrate adhesion	4/43	201/15555	0.00225179	0.0352374	0.0243116	Angpt2/Nid1/Dusp3/Nrp1	4
GO:0002062	chondrocyte differentiation	3/43	99/15555	0.00256603	0.0362373	0.0250015	Ccn2/Serpinh1/Hspg2	3
GO:0150115	cell-substrate junction organization	3/43	99/15555	0.00256603	0.0362373	0.0250015	Dusp3/Nrp1/Lamc1	3
GO:1904994	regulation of leukocyte adhesion to vascular endothelial cell	2/43	29/15555	0.00289036	0.0389191	0.0268517	Itga4/Cxcl12	2
GO:0030072	peptide hormone secretion	4/43	217/15555	0.00296959	0.0395262	0.0272706	Cpe/Camk2n1/Sox4/Abcg1	4
GO:0050901	leukocyte tethering or rolling	2/43	30/15555	0.0030914	0.0402109	0.027743	Itga4/Cxcl12	2
GO:2000406	positive regulation of T cell migration	2/43	30/15555	0.0030914	0.0402109	0.027743	Itga4/Cxcl12	2
GO:0022411	cellular component disassembly	5/43	364/15555	0.00316594	0.0402109	0.027743	Dstn/Plekhh2/Retreg1/Dusp3/Lamc1	5
GO:0034446	substrate adhesion-dependent cell spreading	3/43	107/15555	0.00319781	0.0402109	0.027743	Itga4/Nrp1/Lamc1	3
GO:0002790	peptide secretion	4/43	222/15555	0.00322267	0.0402109	0.027743	Cpe/Camk2n1/Sox4/Abcg1	4
GO:0060351	cartilage development involved in endochondral bone morphogenesis	2/43	31/15555	0.00329882	0.0402109	0.027743	Serpinh1/Hspg2	2
GO:0099560	synaptic membrane adhesion	2/43	31/15555	0.00329882	0.0402109	0.027743	Pcdh17/Sparcl1	2
GO:0150117	positive regulation of cell-substrate junction organization	2/43	32/15555	0.00351259	0.0423706	0.0292331	Dusp3/Nrp1	2
GO:0071333	cellular response to glucose stimulus	3/43	116/15555	0.00401379	0.0453871	0.0313142	Camk2n1/Sox4/Abcg1	3
GO:0071331	cellular response to hexose stimulus	3/43	118/15555	0.00421074	0.0453871	0.0313142	Camk2n1/Sox4/Abcg1	3
GO:0071326	cellular response to monosaccharide stimulus	3/43	119/15555	0.00431138	0.0453871	0.0313142	Camk2n1/Sox4/Abcg1	3
GO:0010817	regulation of hormone levels	5/43	394/15555	0.00443541	0.0462721	0.0319249	Cpe/Camk2n1/Akr1c14/Sox4/Abcg1	5
GO:0001936	regulation of endothelial cell proliferation	3/43	124/15555	0.00483655	0.049564	0.034196	Sparc/Itga4/Cxcl12	3
GO:0007520	myoblast fusion	2/43	38/15555	0.00492656	0.0496083	0.0342266	Myh9/Cxcl12	2
