# Supplementary material for: Loss of angiopoietin-2 leads to region-specific brain malformations and blood-brain barrier leakage
Source: JCI Insight. 2026 Feb 19;11(7):e198256. doi: 10.1172/jci.insight.198256 (PMC13134733; doi:10.1172/jci.insight.198256)
Supplement: Supplemental table 6 [file jciinsight-11-198256-s133.xlsx]

## Sheet: Cluster 0
Supplemental Table 6. Marker genes for each cell cluster in all isolated cells with resolution 0.6. Differentially expressed genes were calculated comparing each cluster to the rest of the clusters. Only genes with avg_log2FC ≥ 0.5 are included in the list.
Cluster 0
Gene	p_val	avg_log2FC	pct.1	pct.2	p_val_adj
Tmsb10	0	1.27369	0.996	0.667	0
Rbp1	0	0.904508	0.701	0.225	0
Car4	0	0.889667	0.98	0.651	0
Ier3	8.15911e-281	0.878804	0.772	0.401	1.44033e-276
Jund	3.94201e-272	0.828207	0.961	0.754	6.95884e-268
Flrt2	0	0.822161	0.654	0.188	0
Ndnf	0	0.80917	0.843	0.435	0
Ndufa8	0	0.807754	0.849	0.455	0
Fosb	3.82022e-220	0.789627	0.675	0.345	6.74384e-216
Slc38a5	0	0.782157	0.842	0.38	0
Cfh	0	0.77651	0.722	0.257	0
Junb	8.03269e-170	0.767929	0.793	0.538	1.41801e-165
Net1	0	0.74069	0.805	0.397	0
Arl4a	0	0.736652	0.978	0.777	0
Jun	1.67969e-177	0.735119	0.942	0.808	2.96516e-173
Ptn	1.08633e-262	0.724093	0.988	0.833	1.9177e-258
Hspa1a	1.27421e-163	0.692823	0.58	0.293	2.24937e-159
Nampt	8.99088e-247	0.68167	0.858	0.542	1.58716e-242
Itm2a	0	0.637127	0.999	0.972	0
Nr2f2	0	0.627849	0.546	0.143	0
Hs3st1	0	0.626158	0.624	0.219	0
Ctsc	9.83733e-307	0.615595	0.648	0.248	1.73658e-302
Cldn5	0	0.603268	1	0.987	0
Pcp4l1	7.29766e-269	0.598637	0.989	0.817	1.28826e-264
Hspa1b	2.9152e-167	0.580076	0.519	0.24	5.14619e-163
Rnase4	0	0.565292	0.559	0.172	0
Rpl9	3.91629e-252	0.564589	0.996	0.833	6.91344e-248
Rps3a1	4.12115e-266	0.563496	0.997	0.841	7.27507e-262
Chn2	1.69285e-281	0.521515	0.592	0.225	2.98839e-277
Prcp	1.37796e-297	0.518431	0.524	0.17	2.43251e-293
Ubb	4.37557e-212	0.516356	0.996	0.864	7.7242e-208
Rps15a	1.8766e-231	0.51315	0.996	0.837	3.31276e-227
Rpl21	2.16277e-228	0.511099	0.994	0.849	3.81794e-224
Rps24	1.19148e-250	0.511087	0.999	0.892	2.10332e-246
Fmo2	2.50708e-230	0.506645	0.585	0.233	4.42575e-226
Rpl13	9.26029e-253	0.505783	1	0.919	1.63472e-248
Rpl17	1.42594e-215	0.505383	0.994	0.819	2.51721e-211
Rps4x	3.96408e-207	0.500516	0.994	0.828	6.99779e-203
Rpl38	1.31768e-279	0.500143	0.999	0.944	2.3261e-275

## Sheet: Cluster 1
Cluster 1
Gene	p_val	avg_log2FC	pct.1	pct.2	p_val_adj
Ttr	5.25521e-59	0.745331	0.797	0.795	9.27703e-55
Gsta4	5.89821e-27	0.582096	0.583	0.6	1.04121e-22
Ctla2a	1.45501e-98	0.574795	0.893	0.828	2.56854e-94
Car41	2.24918e-78	0.565971	0.809	0.695	3.97047e-74
Mt1	6.65619e-41	0.565704	0.76	0.735	1.17502e-36
Rpl381	1.29416e-194	0.552408	0.975	0.951	2.28458e-190
Ndufa7	2.29954e-66	0.52958	0.779	0.767	4.05938e-62
Rgcc	2.89898e-22	0.522286	0.592	0.604	5.11757e-18
Gng11	1.37881e-77	0.507212	0.855	0.849	2.434e-73

## Sheet: Cluster 2
Cluster 2
Gene	p_val	avg_log2FC	pct.1	pct.2	p_val_adj
Ccn2	0	1.77273	0.668	0.159	0
Cpe	0	1.75854	0.885	0.33	0
Ccnd1	0	1.75166	0.895	0.348	0
Cxcl12	0	1.23103	0.994	0.905	0
Cebpd	2.92307e-284	1.17302	0.818	0.423	5.16009e-280
Meox1	0	1.12615	0.664	0.1	0
Plekhh2	0	1.11006	0.801	0.299	0
Edn1	1.53714e-153	1.10032	0.748	0.453	2.71351e-149
Itga4	0	1.0947	0.641	0.131	0
Igfbp7	0	1.08529	0.998	0.934	0
Dstn	1.72797e-284	1.0777	0.957	0.72	3.05038e-280
Ctla2a1	1.06473e-274	1.06359	0.989	0.817	1.87957e-270
Ivns1abp	0	1.0525	0.9	0.457	0
Tceal9	2.24981e-218	1.02595	0.811	0.48	3.97159e-214
Ccn1	1.76893e-83	0.957974	0.553	0.319	3.12269e-79
Myo10	7.707e-303	0.929435	0.965	0.725	1.36052e-298
Nrp1	3.62266e-293	0.927343	0.933	0.63	6.39508e-289
Lpar6	1.01815e-263	0.880848	0.858	0.476	1.79733e-259
Stra6	6.17555e-241	0.877569	0.735	0.329	1.09017e-236
Plxna2	4.55618e-254	0.854915	0.88	0.535	8.04302e-250
Pglyrp1	4.00737e-228	0.850396	0.987	0.849	7.07421e-224
Eng	0	0.833142	0.993	0.857	0
Pls3	5.83758e-248	0.83047	0.942	0.684	1.03051e-243
Cdc42ep3	2.0097e-183	0.812604	0.767	0.452	3.54772e-179
Sparc	0	0.804793	1	0.959	0
Csrp2	3.91093e-186	0.799375	0.868	0.57	6.90396e-182
Plxnd1	1.60758e-233	0.788031	0.823	0.461	2.83787e-229
Palmd	9.45471e-248	0.781141	0.979	0.792	1.66904e-243
Rgcc1	4.46607e-164	0.779859	0.861	0.567	7.88396e-160
Ism1	0	0.77246	0.612	0.181	0
Kdr	1.20591e-225	0.769618	0.986	0.853	2.12879e-221
Adgrl4	0	0.766402	0.998	0.944	0
Adgrl3	2.15739e-289	0.746193	0.606	0.207	3.80844e-285
Dusp3	4.01455e-218	0.739746	0.925	0.659	7.08689e-214
Camk2n1	1.82269e-217	0.733421	0.73	0.352	3.21759e-213
Crim1	3.40422e-179	0.727738	0.815	0.496	6.00947e-175
Slc1a1	1.80173e-217	0.726281	0.908	0.571	3.1806e-213
Hspg2	5.06749e-213	0.712015	0.825	0.473	8.94564e-209
Gng111	7.95134e-193	0.701214	0.98	0.832	1.40365e-188
Slc39a8	1.26678e-193	0.69903	0.833	0.495	2.23625e-189
Nid1	1.71436e-253	0.683512	0.592	0.215	3.02635e-249
Myh9	1.72766e-155	0.680853	0.959	0.79	3.04983e-151
Akr1c14	1.56857e-219	0.678847	0.622	0.254	2.76901e-215
Myct1	9.68625e-183	0.67099	0.706	0.364	1.70991e-178
Myl12a	3.54626e-177	0.664989	0.967	0.793	6.26021e-173
Nfib	3.98654e-201	0.660863	0.971	0.802	7.03743e-197
Col4a2	4.19355e-171	0.653633	0.918	0.692	7.40287e-167
Robo4	1.42937e-193	0.651627	0.882	0.574	2.52327e-189
Cd93	8.32419e-118	0.648937	0.939	0.768	1.46947e-113
Calm1	5.76512e-267	0.643658	0.999	0.967	1.01772e-262
Tmem204	6.2157e-180	0.637837	0.881	0.605	1.09726e-175
Synm	2.12339e-155	0.631831	0.89	0.618	3.74843e-151
Smarca2	3.5955e-151	0.629264	0.898	0.65	6.34714e-147
Ppm1l	3.22305e-218	0.628918	0.573	0.222	5.68964e-214
Sox4	1.98793e-133	0.617194	0.538	0.262	3.50929e-129
Hbegf	2.0056e-162	0.610969	0.726	0.386	3.54049e-158
Tpm4	1.71165e-171	0.610331	0.967	0.787	3.02157e-167
Ccnd2	1.14861e-101	0.608816	0.503	0.26	2.02764e-97
Sparcl1	1.70389e-194	0.602234	0.997	0.934	3.00788e-190
Arhgap18	8.18668e-184	0.599082	0.599	0.262	1.44519e-179
Sept4	2.83102e-152	0.597836	0.663	0.35	4.9976e-148
Htra1	1.90414e-166	0.595068	0.551	0.234	3.36137e-162
AW112010	2.15124e-103	0.584418	0.853	0.6	3.79758e-99
Kctd12b	5.24733e-126	0.584349	0.675	0.383	9.26311e-122
Tmsb4x	2.86032e-181	0.580546	1	0.997	5.04932e-177
Mt11	1.61392e-116	0.572509	0.943	0.71	2.84905e-112
Mt2	1.6928e-121	0.572233	0.792	0.473	2.98831e-117
Lrrn3	2.4104e-125	0.571434	0.727	0.422	4.25508e-121
Limch1	1.74583e-136	0.569607	0.899	0.658	3.08192e-132
Sh3bp5	3.94405e-173	0.569346	0.526	0.221	6.96243e-169
Tspan13	5.24985e-195	0.565323	0.987	0.877	9.26756e-191
Vwa1	7.28475e-166	0.563072	0.977	0.828	1.28598e-161
Tnfaip1	8.75516e-145	0.559297	0.75	0.439	1.54555e-140
Hrct1	5.74767e-172	0.556742	0.545	0.223	1.01464e-167
Map1b	5.58392e-150	0.550196	0.504	0.22	9.85729e-146
Galnt15	4.48854e-168	0.545991	0.533	0.222	7.92361e-164
Cx3cl1	3.90803e-143	0.541315	0.653	0.337	6.89884e-139
Wwtr1	2.36854e-133	0.536019	0.9	0.66	4.18118e-129
Lrrc8c	2.39779e-135	0.534751	0.788	0.48	4.23282e-131
Nes	3.569e-103	0.531978	0.877	0.655	6.30036e-99
Anxa3	2.72946e-132	0.530229	0.952	0.763	4.81831e-128
Emcn	2.71422e-158	0.530198	0.974	0.825	4.79142e-154
Endod1	3.98575e-153	0.528486	0.508	0.217	7.03605e-149
Gng5	2.69743e-115	0.523019	0.97	0.824	4.76177e-111
Rhoc	8.99639e-90	0.522454	0.837	0.59	1.58813e-85
Cd34	4.51721e-166	0.519647	0.984	0.866	7.97424e-162
H2afj	4.19387e-111	0.518622	0.665	0.393	7.40343e-107
Pea15a	6.02394e-123	0.512816	0.789	0.505	1.06341e-118
Enpp2	4.20394e-106	0.510325	0.636	0.356	7.42122e-102
Lama4	3.18642e-136	0.505239	0.643	0.34	5.625e-132
Myo1e	6.16385e-145	0.504608	0.656	0.336	1.08811e-140

## Sheet: Cluster 3
Cluster 3
Gene	p_val	avg_log2FC	pct.1	pct.2	p_val_adj
Lars2	0	1.7852	0.996	0.989	0
Gm26917	1.80345e-243	1.62108	0.658	0.4	3.18363e-239
Gm42418	0	1.37062	1	0.998	0
Syne1	5.34521e-140	1.00283	0.756	0.695	9.4359e-136
Ivns1abp1	4.73222e-72	1.00228	0.604	0.498	8.35379e-68
Ddx17	6.29567e-113	0.968247	0.684	0.642	1.11137e-108
Sorbs2	6.87589e-156	0.910006	0.843	0.837	1.2138e-151
Eogt	4.47599e-101	0.907514	0.701	0.683	7.90147e-97
Insr	1.96752e-69	0.87164	0.624	0.607	3.47326e-65
Fry	1.33801e-113	0.867291	0.772	0.788	2.36199e-109
Dock4	6.24619e-62	0.855167	0.606	0.605	1.10264e-57
Ttr1	3.24077e-78	0.831252	0.797	0.795	5.72094e-74
St8sia4	1.46779e-73	0.813737	0.7	0.725	2.59109e-69
Nfat5	1.75354e-47	0.802001	0.603	0.618	3.09553e-43
Igf1r	5.1323e-207	0.79911	0.945	0.927	9.06004e-203
Slc7a5	9.46448e-138	0.792802	0.867	0.853	1.67076e-133
Esyt2	1.01175e-153	0.785673	0.877	0.868	1.78604e-149
Ttc14	3.06574e-21	0.779787	0.475	0.505	5.41194e-17
Pnisr	5.20982e-29	0.775727	0.519	0.554	9.1969e-25
Ogt	9.83866e-39	0.760175	0.527	0.527	1.73682e-34
Ccdc141	3.02349e-100	0.753496	0.838	0.853	5.33737e-96
Luc7l2	1.57873e-60	0.748618	0.677	0.726	2.78692e-56
Hmcn1	5.38855e-96	0.740755	0.8	0.782	9.51241e-92
Slco1a4	6.18395e-275	0.739987	0.993	0.974	1.09165e-270
Map4k2	1.47918e-21	0.713703	0.476	0.505	2.6112e-17
Git2	3.30746e-37	0.703645	0.584	0.629	5.83867e-33
Mcf2l	4.03998e-37	0.703414	0.557	0.582	7.13177e-33
Msi2	3.31511e-47	0.69383	0.633	0.669	5.85217e-43
Neat1	1.51706e-41	0.690526	0.618	0.63	2.67807e-37
Efr3b	1.08832e-34	0.67032	0.578	0.615	1.92121e-30
Hnrnph1	4.36764e-24	0.665843	0.542	0.606	7.7102e-20
Tasor	6.5398e-11	0.660988	0.446	0.507	1.15447e-06
Tmem245	1.23348e-15	0.654516	0.476	0.524	2.17746e-11
Nbeal1	9.86544e-24	0.63861	0.554	0.617	1.74155e-19
Lrp8	1.41184e-17	0.638435	0.502	0.544	2.49232e-13
Zbtb20	3.76421e-76	0.621664	0.875	0.893	6.64495e-72
Macf1	2.66518e-135	0.614761	0.946	0.945	4.70484e-131
Dnm3	1.3393e-16	0.59698	0.576	0.652	2.36427e-12
Slc16a1	1.19429e-15	0.586326	0.631	0.69	2.10828e-11
Slc39a10	1.29118e-93	0.580081	0.89	0.901	2.27931e-89
Ushbp1	4.06973e-15	0.578085	0.529	0.615	7.18429e-11
Rbm25	2.32035e-13	0.56741	0.534	0.629	4.09611e-09
Bclaf1	8.01201e-09	0.56509	0.472	0.556	0.000141436
Clk1	2.36035e-17	0.550469	0.588	0.685	4.16672e-13
Stk38	4.8339e-09	0.542587	0.491	0.587	8.53328e-05
Cyyr1	9.43292e-55	0.539207	0.787	0.839	1.66519e-50
Fcho2	7.35991e-19	0.537184	0.599	0.7	1.29924e-14
Sgms1	1.1033e-86	0.536189	0.894	0.915	1.94766e-82
Dock9	9.06722e-36	0.536142	0.68	0.748	1.60064e-31
Heg1	1.40841e-48	0.536066	0.742	0.79	2.48626e-44
Sorbs1	3.27192e-07	0.534739	0.457	0.541	0.00577591
Rbms1	1.34779e-25	0.532058	0.637	0.726	2.37925e-21
Mcc	1.88662e-07	0.519877	0.485	0.582	0.00333044
Tfrc	2.10166e-17	0.51948	0.638	0.694	3.71007e-13
Ptprg	1.40926e-67	0.519424	0.854	0.881	2.48776e-63
Utrn	6.19943e-94	0.519397	0.919	0.935	1.09439e-89
Taok1	4.21192e-07	0.518561	0.485	0.584	0.00743531
Bmpr2	7.49948e-65	0.518055	0.843	0.874	1.32388e-60
Col4a3bp	6.76169e-40	0.51211	0.754	0.821	1.19364e-35
Slc1a11	1.02533e-13	0.504742	0.556	0.619	1.81001e-09
Slc22a8	6.24955e-29	0.504349	0.69	0.743	1.10323e-24
Atp10a	1.63755e-11	0.502848	0.535	0.632	2.89076e-07
Agrn	7.31506e-10	0.502623	0.534	0.645	1.29133e-05
Itga6	1.75919e-41	0.501739	0.802	0.86	3.1055e-37

## Sheet: Cluster 4
Cluster 4
Gene	p_val	avg_log2FC	pct.1	pct.2	p_val_adj
Fos	9.19165e-203	1.39896	0.765	0.429	1.6226e-198
Glul	1.45899e-305	1.05035	0.968	0.787	2.57556e-301
Apold1	4.69488e-170	1.03438	0.787	0.527	8.28788e-166
Cdkn1c	8.7105e-188	1.02555	0.63	0.316	1.53766e-183
Hspa1a1	6.41867e-133	1.0164	0.589	0.314	1.13309e-128
Cdk19	3.25056e-168	0.99568	0.589	0.307	5.73821e-164
Fosb1	2.8227e-181	0.992966	0.704	0.366	4.98291e-177
Ier2	1.27615e-183	0.97843	0.862	0.617	2.25278e-179
Crip1	5.50536e-181	0.977607	0.873	0.625	9.71861e-177
Junb1	1.1086e-153	0.968421	0.831	0.552	1.95702e-149
Alpl	2.04771e-282	0.914085	0.635	0.219	3.61483e-278
Btg2	2.09561e-170	0.908089	0.924	0.729	3.69939e-166
Tm4sf1	1.09676e-178	0.890152	0.932	0.791	1.93612e-174
Fxyd5	6.54444e-203	0.851571	0.938	0.738	1.15529e-198
Jund1	2.5648e-192	0.840862	0.961	0.77	4.52764e-188
Klf2	1.07931e-209	0.820416	0.99	0.897	1.90531e-205
Nr4a1	2.55095e-104	0.814822	0.508	0.272	4.50319e-100
Slc9a3r2	5.57699e-223	0.807894	0.963	0.825	9.84506e-219
Egr1	9.81405e-102	0.804047	0.642	0.388	1.73247e-97
Hspb1	4.09222e-204	0.800664	0.98	0.832	7.22399e-200
Adamts1	9.88805e-97	0.788574	0.674	0.457	1.74554e-92
Jun1	2.23395e-158	0.778953	0.961	0.816	3.94358e-154
Rsad2	1.0675e-112	0.761438	0.526	0.284	1.88447e-108
Timp3	5.35494e-106	0.739504	0.869	0.725	9.45307e-102
Rgcc2	3.41151e-148	0.732717	0.832	0.572	6.02234e-144
Stmn1	7.08125e-115	0.719402	0.71	0.471	1.25005e-110
Klf4	4.13771e-113	0.690622	0.898	0.734	7.30431e-109
Id1	7.13589e-132	0.669988	0.943	0.806	1.2597e-127
S100a11	1.08372e-86	0.661049	0.733	0.542	1.91309e-82
Cdkn1a	6.58715e-86	0.657807	0.702	0.504	1.16283e-81
Eif1	1.8323e-208	0.647134	0.99	0.874	3.23455e-204
Tspo	1.07649e-115	0.636819	0.821	0.597	1.90032e-111
Id3	2.24611e-148	0.631624	0.965	0.843	3.96506e-144
H3f3b	1.37008e-210	0.624734	0.995	0.909	2.4186e-206
Gpx1	7.40432e-81	0.619749	0.769	0.581	1.30708e-76
Hes1	3.23463e-60	0.619513	0.643	0.487	5.7101e-56
Ubb1	5.74903e-170	0.604487	0.99	0.875	1.01488e-165
Srarp	1.67475e-108	0.601391	0.791	0.576	2.95644e-104
Polr2e	2.8952e-106	0.600489	0.627	0.396	5.1109e-102
Dusp1	2.90092e-91	0.578442	0.907	0.734	5.12099e-87
Ptma	1.82951e-217	0.569357	1	0.966	3.22963e-213
Ifitm3	8.71897e-107	0.566431	0.985	0.873	1.53916e-102
Ftl1	1.15872e-127	0.555719	0.964	0.813	2.04549e-123
Plk2	8.94474e-68	0.537516	0.69	0.521	1.57902e-63
Ly6c1	9.31097e-167	0.529986	0.998	0.974	1.64367e-162
H3f3a	1.3305e-157	0.520414	0.994	0.911	2.34874e-153
Map1lc3a	2.2416e-85	0.516251	0.701	0.505	3.95709e-81
Tgfb2	9.15841e-57	0.508715	0.683	0.534	1.61673e-52
Calm11	6.28632e-174	0.506641	0.999	0.967	1.10972e-169
Zfp36	3.51104e-53	0.505645	0.662	0.483	6.19804e-49

## Sheet: Cluster 5
Cluster 5
Gene	p_val	avg_log2FC	pct.1	pct.2	p_val_adj
Sema3g	9.81685e-303	1.32502	0.564	0.17	1.73297e-298
Unc5b	1.27156e-280	1.19695	0.594	0.205	2.24469e-276
Glul1	0	1.18309	0.97	0.79	0
Alpl1	1.47234e-245	1.16526	0.614	0.229	2.59912e-241
Efnb2	5.21255e-181	0.977274	0.504	0.201	9.20171e-177
Tgfb21	1.61758e-150	0.934956	0.766	0.528	2.85551e-146
Eogt1	4.70675e-147	0.796371	0.836	0.669	8.30883e-143
Slco1c1	4.41859e-230	0.736897	0.989	0.949	7.80014e-226
Slc30a1	6.60211e-127	0.720586	0.869	0.745	1.16547e-122
Syne11	6.5824e-114	0.713339	0.84	0.687	1.16199e-109
Gcnt2	1.32856e-80	0.71149	0.551	0.37	2.34531e-76
Nebl	2.82635e-105	0.708552	0.789	0.628	4.98936e-101
Kitl	1.68499e-154	0.669113	0.959	0.899	2.97452e-150
Heg11	2.97722e-124	0.667817	0.881	0.773	5.25568e-120
Cyyr11	1.40939e-136	0.666435	0.911	0.824	2.488e-132
Entpd1	4.0381e-54	0.665306	0.524	0.389	7.12845e-50
Efr3b1	7.15057e-102	0.664045	0.758	0.594	1.26229e-97
Jag2	7.55787e-74	0.65209	0.663	0.511	1.33419e-69
Sgpp2	1.35594e-64	0.641329	0.573	0.424	2.39363e-60
Epas1	1.93151e-177	0.63853	0.983	0.953	3.40969e-173
Lmo7	7.00487e-59	0.635179	0.566	0.416	1.23657e-54
Flt1	4.5498e-282	0.612746	1	0.996	8.03177e-278
Notch1	1.69397e-74	0.608855	0.748	0.628	2.99036e-70
Mfsd2a	3.34674e-55	0.598052	0.691	0.573	5.90799e-51
Selenop	1.73459e-80	0.593233	0.947	0.894	3.06207e-76
Dll4	8.13152e-57	0.593183	0.507	0.34	1.43546e-52
Tgfbr2	2.0213e-85	0.591075	0.81	0.688	3.5682e-81
Ivns1abp2	1.40034e-42	0.59081	0.631	0.497	2.47202e-38
Plk21	4.63876e-40	0.578684	0.631	0.53	8.1888e-36
Slc6a6	1.00548e-98	0.57507	0.979	0.87	1.77498e-94
Itprid2	6.1279e-49	0.570828	0.511	0.379	1.08176e-44
Slc2a1	1.33874e-152	0.567511	0.987	0.957	2.36327e-148
Podxl	7.47706e-108	0.564627	0.941	0.859	1.31993e-103
Spock2	1.32405e-133	0.564486	0.997	0.977	2.33735e-129
Cp	2.24651e-39	0.562608	0.617	0.511	3.96576e-35
Plat	1.24672e-30	0.548897	0.613	0.542	2.20083e-26
Sgms11	8.68035e-118	0.541965	0.964	0.906	1.53234e-113
S1pr1	3.96114e-97	0.541109	0.917	0.825	6.9926e-93
Cxcl121	2.01737e-111	0.53967	0.995	0.907	3.56126e-107
Fzd6	2.38216e-64	0.521459	0.754	0.656	4.20522e-60
Tm4sf11	5.26758e-76	0.517608	0.899	0.797	9.29886e-72
Tek	2.59258e-74	0.512485	0.871	0.772	4.57668e-70
Prss23	2.29188e-32	0.508232	0.57	0.464	4.04585e-28
Cyth3	8.62593e-44	0.504906	0.608	0.505	1.52274e-39

## Sheet: Cluster 6
Cluster 6
Gene	p_val	avg_log2FC	pct.1	pct.2	p_val_adj
Slc16a11	3.05862e-114	1.04126	0.858	0.669	5.39937e-110
Ndnf1	6.73932e-92	1.00925	0.722	0.493	1.18969e-87
Tfrc1	1.80297e-65	0.690847	0.82	0.677	3.18279e-61
Apcdd1	4.19877e-83	0.654268	0.887	0.766	7.41209e-79
Ahnak	1.59454e-112	0.64417	0.969	0.897	2.81484e-108
Itga61	5.53222e-92	0.633787	0.927	0.847	9.76603e-88
Slc7a1	1.98661e-61	0.625426	0.847	0.718	3.50695e-57
St8sia41	1.36825e-71	0.616689	0.829	0.713	2.41537e-67
Nampt1	5.35756e-40	0.610935	0.696	0.593	9.45771e-36
Igf1r1	1.77635e-107	0.608697	0.983	0.925	3.13579e-103
Hmcn11	9.71549e-90	0.602882	0.918	0.773	1.71508e-85
Slc39a101	2.22103e-94	0.597353	0.962	0.894	3.92078e-90
Slc22a81	5.98353e-68	0.593466	0.858	0.727	1.05627e-63
Sema6a	1.37035e-51	0.592236	0.662	0.509	2.41908e-47
Slco1a41	6.37304e-150	0.573788	0.999	0.974	1.12503e-145
Slc40a1	1.28011e-63	0.571274	0.874	0.771	2.25978e-59
Ddx171	3.42742e-65	0.559856	0.763	0.637	6.05042e-61
Fry1	1.86889e-71	0.549126	0.869	0.779	3.29915e-67
Car42	1.17176e-66	0.539587	0.917	0.695	2.0685e-62
Tgfbr3	6.11853e-34	0.539096	0.549	0.448	1.0801e-29
Nfat51	7.84019e-47	0.538643	0.718	0.608	1.38403e-42
Ptprg1	3.95161e-81	0.530439	0.942	0.872	6.97577e-77
Tiam1	4.80927e-38	0.527645	0.692	0.591	8.48981e-34
Dnm31	1.20842e-42	0.522063	0.737	0.636	2.13323e-38
Atp8a1	1.48831e-42	0.515412	0.699	0.588	2.62731e-38
Itih5	1.72682e-44	0.509775	0.929	0.873	3.04836e-40
Slc7a51	1.49965e-63	0.507476	0.947	0.847	2.64733e-59
Abhd2	9.37737e-77	0.504249	0.932	0.873	1.65539e-72

## Sheet: Cluster 7
Cluster 7
Gene	p_val	avg_log2FC	pct.1	pct.2	p_val_adj
Mgp	0	4.77842	0.841	0.083	0
Gkn3	0	3.50266	0.887	0.067	0
Clu	0	2.37291	0.555	0.045	0
Stmn2	0	2.21866	0.894	0.131	0
Eln	0	2.11212	0.592	0.103	0
Bmx	0	2.07183	0.859	0.099	0
Egfl8	0	2.05581	0.791	0.086	0
Fbln2	0	1.96021	0.756	0.058	0
Vegfc	0	1.87433	0.82	0.096	0
Tm4sf12	3.71169e-273	1.76818	0.992	0.799	6.55224e-269
Sema3g1	0	1.76048	0.877	0.179	0
Alpl2	0	1.70417	0.874	0.24	0
Ccnd21	3.21138e-240	1.64817	0.831	0.265	5.66905e-236
Timp31	1.46501e-171	1.55142	0.972	0.732	2.58617e-167
Tmem100	0	1.45171	0.571	0.058	0
Vcam1	1.04676e-147	1.45002	0.568	0.165	1.84785e-143
Cp1	2.0523e-168	1.41825	0.908	0.505	3.62293e-164
Itprid21	1.14975e-210	1.41313	0.854	0.371	2.02966e-206
Timp2	0	1.3788	0.574	0.075	0
Cdkn1c1	5.18478e-143	1.35396	0.769	0.334	9.1527e-139
Fos1	2.41818e-75	1.33472	0.81	0.453	4.26882e-71
Ltbp4	3.96226e-204	1.29152	0.993	0.85	6.99457e-200
Cdk191	1.30828e-212	1.27277	0.84	0.317	2.3095e-208
Col18a1	0	1.26518	0.604	0.038	0
Igfbp3	0	1.23962	0.506	0.051	0
Edn11	7.72598e-100	1.22502	0.845	0.473	1.36387e-95
Nuak1	1.14992e-235	1.19293	0.573	0.12	2.02996e-231
Glul2	1.30611e-130	1.18697	0.931	0.802	2.30567e-126
Eps8l2	1.3547e-250	1.16798	0.764	0.217	2.39146e-246
Tspo1	3.44385e-144	1.16689	0.918	0.61	6.07944e-140
Crip11	1.09516e-118	1.1169	0.951	0.64	1.93328e-114
Cd9	1.90084e-143	1.1125	0.758	0.296	3.35556e-139
Mylk	5.75615e-298	1.11013	0.597	0.106	1.01613e-293
Atp2b4	0	1.06591	0.565	0.042	0
Azin1	1.24505e-143	1.02767	0.658	0.235	2.19788e-139
Hey1	5.03804e-222	1.00488	0.671	0.164	8.89365e-218
Entpd11	2.12776e-146	1.0042	0.828	0.383	3.75614e-142
Adamts11	1.42194e-72	0.985528	0.789	0.468	2.51015e-68
Nr4a11	7.7227e-85	0.978303	0.648	0.284	1.36329e-80
Egr11	4.97791e-42	0.970062	0.671	0.406	8.78751e-38
Rasd1	5.37461e-122	0.969152	0.637	0.237	9.4878e-118
Mgst1	4.036e-214	0.949049	0.664	0.173	7.12475e-210
Sat1	9.65204e-80	0.948249	0.771	0.414	1.70387e-75
Dusp11	3.11809e-93	0.943188	0.972	0.745	5.50437e-89
S100a111	3.78163e-116	0.936777	0.918	0.548	6.67571e-112
Mmrn2	4.72004e-105	0.933494	0.866	0.538	8.33228e-101
Amd1	3.4073e-172	0.918602	0.628	0.183	6.0149e-168
Jag1	1.88865e-93	0.916837	0.619	0.267	3.33404e-89
Vim	2.19144e-107	0.915345	0.982	0.862	3.86855e-103
Ptprr	1.14837e-100	0.899771	0.827	0.446	2.02722e-96
Rps21	1.12119e-36	0.898848	0.979	0.909	1.97924e-32
Tgfb22	5.44016e-77	0.895172	0.817	0.54	9.60352e-73
Crispld1	9.72786e-177	0.893912	0.614	0.167	1.71726e-172
Ehd2	6.94328e-107	0.890835	0.773	0.393	1.2257e-102
Nr4a2	2.05913e-113	0.887644	0.535	0.176	3.63498e-109
Smad6	3.76723e-156	0.88121	0.594	0.175	6.65029e-152
Ifitm31	1.38658e-114	0.851311	0.982	0.882	2.44773e-110
Jag21	2.60108e-98	0.845118	0.838	0.512	4.59169e-94
Ntn4	7.88734e-174	0.828176	0.545	0.133	1.39235e-169
Gadd45g	1.27961e-70	0.826516	0.529	0.221	2.25889e-66
Reck	7.8742e-49	0.820662	0.733	0.446	1.39003e-44
Arl15	1.691e-127	0.800723	0.66	0.239	2.98512e-123
Ccn11	7.5728e-46	0.797032	0.619	0.335	1.33683e-41
Edn3	1.45954e-70	0.795959	0.664	0.36	2.57653e-66
Lmo71	1.53187e-98	0.795244	0.797	0.415	2.70421e-94
Pdgfa	2.94774e-167	0.79201	0.566	0.15	5.20365e-163
Fchsd2	6.53047e-136	0.791884	0.597	0.191	1.15282e-131
Prss231	3.05598e-92	0.789427	0.828	0.459	5.39472e-88
Hrct11	1.11084e-98	0.783558	0.624	0.246	1.96097e-94
Pdcd4	5.62712e-83	0.781972	0.692	0.35	9.93355e-79
Efnb21	1.56385e-145	0.768121	0.666	0.211	2.76067e-141
Epas11	2.27675e-131	0.756662	0.974	0.955	4.01915e-127
Btg21	8.18357e-55	0.749055	0.936	0.744	1.44465e-50
Rps28	4.17417e-28	0.747768	0.964	0.829	7.36866e-24
Atp13a3	2.4338e-107	0.745269	0.606	0.223	4.29639e-103
H2-D1	2.7738e-93	0.744531	0.966	0.873	4.89659e-89
Ppp1r15a	8.27589e-63	0.731927	0.627	0.318	1.46094e-58
Rad54b	1.01489e-137	0.712088	0.583	0.171	1.79159e-133
Ehd4	7.59685e-58	0.705349	0.689	0.38	1.34107e-53
Klf41	7.65674e-55	0.700352	0.939	0.745	1.35164e-50
Hspa1a2	3.23643e-53	0.699092	0.65	0.333	5.71327e-49
Plec	1.01836e-69	0.69772	0.812	0.506	1.7977e-65
Dll41	8.50708e-76	0.69415	0.705	0.341	1.50175e-71
Mal	8.04513e-55	0.693847	0.925	0.788	1.42021e-50
Unc5b1	2.04327e-100	0.693051	0.615	0.227	3.60698e-96
Sox18	3.48218e-63	0.690934	0.882	0.667	6.1471e-59
Tinagl1	8.43225e-66	0.683901	0.866	0.618	1.48855e-61
St8sia6	1.07487e-93	0.674458	0.66	0.285	1.89747e-89
Sox13	7.23827e-89	0.673483	0.63	0.272	1.27777e-84
Rps11	1.01488e-35	0.667565	0.962	0.819	1.79157e-31
Sox17	1.0667e-63	0.663669	0.867	0.616	1.88305e-59
Rps27	5.73565e-30	0.661971	0.98	0.874	1.01251e-25
Aif1l	6.84441e-133	0.655618	0.535	0.152	1.20824e-128
Cthrc1	2.74811e-138	0.654747	0.568	0.163	4.85123e-134
Stom	2.3649e-83	0.650296	0.671	0.31	4.17477e-79
S1pr11	9.71839e-82	0.64802	0.966	0.828	1.71559e-77
Klf21	3.93408e-67	0.645768	0.99	0.904	6.94483e-63
Smad7	3.95543e-52	0.643611	0.813	0.566	6.98253e-48
H2-Q7	2.39917e-92	0.639347	0.555	0.202	4.23525e-88
Junb2	6.16312e-34	0.636493	0.833	0.574	1.08797e-29
Lima1	7.99954e-59	0.63206	0.835	0.59	1.41216e-54
Htra11	1.00794e-69	0.629014	0.596	0.257	1.77932e-65
Rhob	5.78241e-28	0.626767	0.917	0.766	1.02077e-23
Sept11	4.83891e-63	0.626421	0.745	0.437	8.54214e-59
Fth1	4.70219e-97	0.623935	0.984	0.896	8.30077e-93
H2-K1	6.38826e-63	0.623905	0.979	0.86	1.12772e-58
Hist1h2bc	1.3075e-64	0.621359	0.774	0.455	2.30812e-60
Slc9a3r21	1.79489e-72	0.614189	0.957	0.836	3.16852e-68
Id2	1.68141e-56	0.605531	0.594	0.291	2.9682e-52
Cavin3	8.64192e-61	0.602833	0.753	0.424	1.52556e-56
Itpr3	5.53409e-74	0.602638	0.607	0.277	9.76932e-70
Spaar	2.46505e-73	0.601662	0.561	0.234	4.35155e-69
Emp2	2.40088e-46	0.594601	0.768	0.496	4.23828e-42
Gas6	4.13228e-53	0.592674	0.797	0.498	7.29472e-49
Sh3bgrl3	9.29987e-52	0.591574	0.892	0.662	1.64171e-47
Mecom	3.94699e-52	0.583325	0.892	0.672	6.96762e-48
Dst	1.49313e-48	0.582517	0.82	0.57	2.63581e-44
Arhgap5	1.76282e-53	0.580049	0.815	0.54	3.11191e-49
Cd2ap	1.86158e-62	0.578484	0.943	0.858	3.28625e-58
Nebl1	7.85583e-48	0.576845	0.848	0.635	1.38679e-43
Pcmtd1	2.64105e-53	0.569458	0.928	0.775	4.66224e-49
Ebf1	3.35572e-47	0.568861	0.92	0.768	5.92385e-43
Rpl22l1	2.31911e-32	0.565718	0.825	0.571	4.09392e-28
Rpl30	2.25443e-12	0.558702	0.975	0.889	3.97975e-08
Fosb2	1.90246e-27	0.556813	0.648	0.395	3.35842e-23
Tmem176b	3.02743e-77	0.552748	0.679	0.299	5.34433e-73
Selenop1	4.52876e-40	0.550543	0.935	0.897	7.99463e-36
Rpl37a	7.80256e-08	0.549637	0.975	0.919	0.00137739
Cavin2	1.31336e-57	0.545866	0.928	0.758	2.31848e-53
Ly6c11	2.57161e-69	0.543651	0.985	0.976	4.53967e-65
Zfp361	2.00083e-26	0.540623	0.743	0.493	3.53206e-22
Smco4	2.25925e-51	0.539006	0.791	0.507	3.98826e-47
Psmb8	4.00274e-48	0.536941	0.773	0.484	7.06604e-44
Calm12	3.68376e-82	0.534909	0.99	0.97	6.50293e-78
Rpl23a	2.10034e-18	0.528154	0.899	0.744	3.70773e-14
Ier21	3.26162e-33	0.525753	0.864	0.636	5.75774e-29
Laptm4a	8.03402e-62	0.514845	0.966	0.834	1.41825e-57
Lifr	4.88706e-65	0.513957	0.745	0.39	8.62712e-61
Clic4	4.73131e-53	0.508911	0.964	0.855	8.35218e-49
Ctsd	3.91034e-40	0.507458	0.72	0.461	6.90292e-36

## Sheet: Cluster 8
Cluster 8
Gene	p_val	avg_log2FC	pct.1	pct.2	p_val_adj
Vwf	0	2.64057	0.988	0.419	0
Vcam11	0	2.32902	0.899	0.151	0
Cfh1	0	2.18598	0.983	0.315	0
Tmem252	2.02849e-293	1.94472	0.921	0.365	3.58089e-289
Adgrg6	0	1.94301	0.859	0.031	0
Fth11	1.22053e-242	1.82659	0.988	0.896	2.15461e-238
Myof	0	1.78376	0.906	0.175	0
Nrp2	0	1.73682	0.919	0.282	0
Nr2f21	0	1.72045	0.887	0.188	0
Ier31	1.01123e-160	1.72038	0.845	0.453	1.78513e-156
Ptgs2	0	1.69032	0.761	0.073	0
Il1r1	0	1.60987	0.887	0.155	0
Ch25h	0	1.53324	0.621	0.035	0
Slc38a51	1.48131e-231	1.49209	0.958	0.444	2.61496e-227
Tgm2	2.42819e-241	1.39334	0.933	0.431	4.28648e-237
Wnt5a	0	1.39153	0.827	0.134	0
Clec14a	1.37535e-210	1.37678	0.949	0.516	2.42791e-206
Il6st	1.0856e-202	1.34774	0.939	0.519	1.9164e-198
Ctsc1	1.22912e-281	1.33646	0.901	0.297	2.16977e-277
Col6a6	0	1.32226	0.672	0.014	0
Pla2g4a	0	1.27253	0.837	0.195	0
Ptn1	1.14034e-187	1.25281	0.988	0.856	2.01305e-183
Clint1	7.61049e-207	1.2414	0.879	0.382	1.34348e-202
Gadd45g1	3.17978e-196	1.21168	0.727	0.212	5.61326e-192
Tmem176a	0	1.19608	0.776	0.134	0
Apoe	8.36351e-160	1.18646	0.973	0.823	1.47641e-155
Zfp362	1.06709e-102	1.18094	0.83	0.489	1.88373e-98
Net11	3.33578e-182	1.17564	0.907	0.454	5.88866e-178
Tmem176b1	2.29459e-239	1.14414	0.869	0.291	4.05065e-235
Hs3st11	9.18195e-233	1.14219	0.843	0.27	1.62089e-228
H2-Q71	4.34401e-281	1.14155	0.785	0.192	7.66848e-277
Junb3	3.66137e-108	1.12769	0.882	0.572	6.46342e-104
Icam1	2.30092e-228	1.11923	0.712	0.177	4.06182e-224
Tmsb101	1.5885e-137	1.11555	0.966	0.718	2.80418e-133
Lcn2	0	1.10079	0.549	0.045	0
Flrt21	6.21483e-211	1.06578	0.82	0.251	1.0971e-206
Cd91	3.13556e-206	1.05687	0.865	0.292	5.53521e-202
Ndufa81	2.22018e-140	1.01745	0.889	0.512	3.91929e-136
Prcp1	6.77349e-262	1.01131	0.818	0.21	1.19572e-257
Apod	4.35433e-139	1.00727	0.845	0.371	7.6867e-135
Fos2	6.55823e-84	0.96611	0.815	0.453	1.15772e-79
Ddit4	1.21566e-166	0.961935	0.783	0.281	2.146e-162
Rbp11	1.77825e-171	0.957085	0.82	0.291	3.13915e-167
Pcp4l11	1.32798e-149	0.945273	0.973	0.844	2.34428e-145
Ifitm32	4.28094e-125	0.935704	0.975	0.882	7.55715e-121
Klf22	6.61058e-78	0.925905	0.98	0.905	1.16697e-73
Socs3	1.67831e-185	0.92543	0.611	0.159	2.96272e-181
Fmo1	5.36984e-222	0.922788	0.796	0.226	9.47938e-218
Rapgef5	1.36338e-173	0.908668	0.855	0.312	2.40678e-169
Rps20	6.06844e-145	0.90219	0.98	0.914	1.07126e-140
Usp53	1.62554e-120	0.902129	0.909	0.519	2.86957e-116
H2-K11	1.24281e-148	0.890645	0.983	0.86	2.19394e-144
Fmo21	1.5115e-167	0.887958	0.798	0.277	2.66826e-163
Rnase41	4.05356e-228	0.884516	0.803	0.219	7.15575e-224
Atp1b3	1.555e-116	0.868622	0.889	0.537	2.74505e-112
Rps111	4.76134e-117	0.866269	0.951	0.82	8.40519e-113
Zfp36l2	9.65146e-137	0.860239	0.808	0.335	1.70377e-132
Egr12	1.23319e-64	0.854853	0.763	0.402	2.17696e-60
Rpl10	9.74466e-94	0.844926	0.891	0.655	1.72022e-89
Prss232	1.15847e-99	0.822828	0.859	0.458	2.04504e-95
Rps281	2.68125e-102	0.796847	0.956	0.829	4.73321e-98
Csf1	5.06385e-178	0.796464	0.724	0.212	8.93922e-174
Adh1	0	0.794687	0.641	0.055	0
Gm5127	0	0.791861	0.613	0.037	0
Lap3	1.86538e-187	0.781341	0.734	0.218	3.29296e-183
Eef1a1	4.24233e-166	0.767265	0.997	0.962	7.48898e-162
Rps3a11	1.2646e-112	0.764973	0.975	0.866	2.2324e-108
Rps15a1	3.25919e-109	0.759667	0.961	0.862	5.75344e-105
Rpl35a	5.33663e-107	0.749939	0.968	0.893	9.42076e-103
Rps4x1	7.78573e-103	0.743944	0.965	0.854	1.37441e-98
Rpl91	2.83567e-98	0.742441	0.956	0.859	5.00581e-94
Ppp1r15a1	5.22211e-88	0.741284	0.71	0.315	9.21859e-84
Car14	1.22652e-220	0.736524	0.702	0.164	2.16518e-216
Rpl23	2.73843e-114	0.735556	0.985	0.906	4.83415e-110
Rps241	1.47058e-108	0.734909	0.98	0.909	2.59602e-104
Rplp0	1.21348e-92	0.734313	0.948	0.802	2.14216e-88
Kbtbd11	1.39318e-191	0.728894	0.756	0.212	2.45938e-187
Rpl39	2.39489e-97	0.724403	0.97	0.849	4.2277e-93
Gpr182	0	0.7237	0.581	0.023	0
Rps9	1.79313e-97	0.719659	0.955	0.862	3.16541e-93
Jun2	1.60451e-48	0.717269	0.921	0.829	2.83245e-44
Rpl3	1.66883e-88	0.711957	0.946	0.821	2.94598e-84
Rps211	2.39469e-111	0.706464	0.988	0.908	4.22734e-107
Xbp1	1.6069e-98	0.703731	0.822	0.394	2.83666e-94
Cavin31	1.37005e-97	0.701808	0.833	0.421	2.41855e-93
Lhx6	0	0.694838	0.52	0.024	0
Nfkbia	1.3508e-86	0.691157	0.978	0.884	2.38457e-82
Rps23	1.28279e-100	0.690755	0.97	0.889	2.26451e-96
Rpl301	2.57726e-94	0.687461	0.985	0.888	4.54964e-90
Rps3	2.58969e-90	0.686357	0.953	0.837	4.57158e-86
Paqr5	5.88614e-94	0.684933	0.907	0.565	1.03908e-89
Rps2	1.60295e-76	0.684658	0.934	0.811	2.82969e-72
Rpl36a	1.91251e-82	0.683237	0.926	0.718	3.37615e-78
Rpl26	1.01261e-110	0.681011	0.976	0.902	1.78755e-106
Calcrl	9.49689e-78	0.679625	0.877	0.483	1.67649e-73
Foxp1	5.64728e-104	0.678543	0.98	0.832	9.96914e-100
Slc12a7	5.7176e-260	0.67569	0.695	0.143	1.00933e-255
Rpl34	1.10997e-92	0.672066	0.971	0.889	1.95943e-88
Rps14	1.01963e-110	0.66641	0.988	0.917	1.79996e-106
Cebpd1	1.46827e-57	0.661749	0.786	0.457	2.59194e-53
Acsl4	1.30678e-258	0.66049	0.636	0.122	2.30686e-254
Rpl171	2.52916e-89	0.655462	0.944	0.848	4.46472e-85
Rpl18	5.81651e-90	0.655403	0.951	0.838	1.02679e-85
Rpl23a1	1.76341e-64	0.654193	0.924	0.743	3.11295e-60
Rpl211	2.30647e-84	0.651869	0.968	0.872	4.07161e-80
Cavin1	2.26564e-80	0.649098	0.944	0.689	3.99954e-76
Hspa1a3	1.89073e-71	0.648749	0.704	0.331	3.33771e-67
H2-Q6	0	0.648634	0.593	0.086	0
Rpsa	5.31279e-85	0.648554	0.956	0.819	9.37867e-81
Rps271	1.32078e-88	0.648468	0.973	0.875	2.33157e-84
Rpl7	2.98891e-89	0.646129	0.955	0.852	5.27632e-85
Rps12	2.06744e-97	0.643699	0.975	0.895	3.64965e-93
Rpl37a1	1.75576e-94	0.643588	0.98	0.919	3.09945e-90
Rps18	8.01131e-82	0.63647	0.955	0.852	1.41424e-77
Tmem64	5.7267e-146	0.633777	0.702	0.223	1.01093e-141
Ncoa4	3.22616e-90	0.632306	0.806	0.392	5.69514e-86
Rps5	3.29819e-71	0.62257	0.949	0.842	5.82229e-67
Rps7	5.82619e-86	0.621908	0.96	0.867	1.0285e-81
Rpl6	5.03072e-89	0.621796	0.96	0.863	8.88074e-85
Rps6	3.09863e-81	0.621755	0.934	0.815	5.47001e-77
Nr3c1	2.37028e-78	0.621209	0.926	0.671	4.18426e-74
Rpl32	1.3332e-80	0.620573	0.96	0.868	2.35349e-76
Lifr1	7.65614e-80	0.618442	0.801	0.388	1.35154e-75
Rps10	1.44541e-85	0.617053	0.963	0.882	2.55158e-81
Rpl19	3.29831e-84	0.615649	0.966	0.882	5.82251e-80
Arhgap20	9.68676e-240	0.61496	0.551	0.097	1.71e-235
Cadm1	6.79551e-120	0.613511	0.776	0.294	1.19961e-115
Hspa1b1	1.90302e-82	0.610243	0.667	0.275	3.35941e-78
H2-D11	1.0579e-81	0.60979	0.968	0.873	1.86751e-77
Rps27a	2.66585e-87	0.60805	0.976	0.903	4.70602e-83
Rps13	2.37159e-79	0.605957	0.96	0.835	4.18657e-75
Hacd4	1.58947e-243	0.605148	0.609	0.116	2.80588e-239
Nfkbiz	2.31161e-149	0.605133	0.556	0.144	4.08069e-145
Itm2c	5.58539e-80	0.604874	0.838	0.428	9.85989e-76
Rpl28	1.07403e-78	0.603341	0.958	0.881	1.89598e-74
Ogfrl1	3.09906e-256	0.599249	0.626	0.117	5.47077e-252
Ecscr	2.34742e-84	0.59696	0.835	0.445	4.1439e-80
Rpl22	3.51905e-77	0.596951	0.953	0.827	6.21218e-73
Lcp1	8.6926e-241	0.593634	0.648	0.131	1.5345e-236
Aplnr	0	0.589783	0.517	0.051	0
Eln1	1.83492e-254	0.588225	0.589	0.103	3.23918e-250
Rplp1	1.04714e-93	0.587039	0.981	0.931	1.84851e-89
H2-T23	5.85768e-67	0.585109	0.855	0.531	1.03406e-62
Frmd5	4.13501e-168	0.584771	0.684	0.188	7.29954e-164
Clec2d	2.48232e-69	0.580968	0.975	0.846	4.38205e-65
Eef1b2	4.47213e-68	0.58072	0.912	0.702	7.89465e-64
Tpt1	3.21346e-89	0.579447	0.997	0.95	5.67272e-85
Sbno2	8.57167e-127	0.578118	0.636	0.204	1.51316e-122
Ostf1	2.48745e-70	0.575005	0.918	0.675	4.3911e-66
Rps16	7.99561e-82	0.573996	0.968	0.904	1.41147e-77
Lfng	7.04078e-172	0.57337	0.677	0.182	1.24291e-167
mt-Co1	8.9601e-92	0.571577	1	0.992	1.58173e-87
Rpl11	3.59129e-77	0.571215	0.963	0.876	6.3397e-73
Rpl131	1.15578e-82	0.569449	0.978	0.932	2.04029e-78
Rpl29	7.17119e-65	0.566114	0.924	0.787	1.26593e-60
Rpl4	2.34071e-68	0.565835	0.919	0.743	4.13205e-64
Rpl12	3.80251e-62	0.565219	0.921	0.763	6.71257e-58
Nme2	6.16369e-62	0.56194	0.909	0.735	1.08808e-57
Rpl41	9.81442e-76	0.561729	0.987	0.92	1.73254e-71
Rnf7	7.81681e-67	0.561079	0.843	0.516	1.3799e-62
Ppp2r5a	4.38627e-70	0.559505	0.864	0.471	7.74308e-66
Rpl37	2.06569e-77	0.559447	0.97	0.911	3.64655e-73
Auts2	4.82648e-99	0.558666	0.783	0.325	8.52019e-95
Bambi	1.68982e-166	0.558078	0.594	0.147	2.98305e-162
Rps8	1.68834e-77	0.557753	0.987	0.935	2.98042e-73
Foxf1	8.14456e-130	0.556891	0.694	0.225	1.43776e-125
Tnfrsf1a	1.76223e-117	0.555101	0.675	0.235	3.11087e-113
Tcn2	2.75974e-95	0.552979	0.791	0.341	4.87177e-91
Rpl15	4.30714e-66	0.549734	0.958	0.851	7.6034e-62
Cd38	2.54901e-152	0.545214	0.687	0.203	4.49977e-148
Rps15	1.57133e-57	0.544683	0.958	0.837	2.77387e-53
Rpl10a	6.98903e-63	0.543438	0.933	0.743	1.23377e-58
Eps8	4.12624e-127	0.541972	0.731	0.248	7.28406e-123
Rps29	3.21062e-79	0.541715	0.983	0.947	5.66771e-75
Rps19	1.21236e-66	0.535998	0.958	0.891	2.14017e-62
Rplp2	3.6089e-69	0.535279	0.953	0.85	6.37079e-65
Hif1a	5.97341e-84	0.527989	0.832	0.401	1.05449e-79
Ppib	2.09445e-60	0.527487	0.924	0.71	3.69733e-56
Rpl31	4.2211e-53	0.526633	0.939	0.78	7.45151e-49
Rpl22l11	2.64532e-61	0.525732	0.891	0.568	4.66979e-57
Cav1	5.02623e-57	0.524914	0.933	0.689	8.8728e-53
Lrrc8b	1.42115e-105	0.522244	0.731	0.274	2.50876e-101
Sema6a1	3.55092e-58	0.5144	0.85	0.506	6.26844e-54
Chn21	1.78068e-95	0.511846	0.705	0.275	3.14343e-91
Cd200	7.00002e-45	0.509994	0.912	0.685	1.23571e-40
Rpl18a	3.99368e-63	0.506921	0.975	0.887	7.05004e-59
Tmem88	8.06707e-99	0.502889	0.68	0.251	1.42408e-94
Rpl14	6.40527e-66	0.502704	0.956	0.81	1.13072e-61
Mgst11	2.49144e-160	0.500529	0.653	0.174	4.39813e-156
Cdk14	1.89914e-171	0.500045	0.606	0.147	3.35256e-167

## Sheet: Cluster 9
Cluster 9
Gene	p_val	avg_log2FC	pct.1	pct.2	p_val_adj
F5	0	1.87499	0.877	0.113	0
Ptprr1	3.90104e-98	1.10037	0.951	0.451	6.8865e-94
Rflnb	1.16048e-82	0.99082	0.988	0.633	2.0486e-78
Slc38a52	3.35816e-78	0.939811	0.951	0.454	5.92817e-74
Car43	2.64432e-73	0.911597	1	0.705	4.66801e-69
Ltc4s	3.33468e-194	0.900161	0.691	0.12	5.88671e-190
Fn1	2.53333e-85	0.885088	1	0.896	4.47209e-81
Pglyrp11	1.19772e-75	0.865134	1	0.863	2.11433e-71
Apod1	2.87844e-75	0.8336	0.889	0.38	5.08131e-71
Itih51	1.5437e-64	0.803168	0.994	0.875	2.72508e-60
Ndnf2	2.68562e-60	0.795207	0.957	0.5	4.74093e-56
Pcp4l12	2.31846e-76	0.790973	1	0.846	4.09278e-72
Unc13c	1.50279e-149	0.772969	0.725	0.159	2.65287e-145
Ctsh	1.40476e-60	0.731472	0.991	0.732	2.47982e-56
Ccnd11	2.5172e-67	0.730173	0.917	0.402	4.44362e-63
Flrt22	1.15401e-90	0.728887	0.812	0.262	2.03717e-86
Ddah1	3.78254e-68	0.719303	0.914	0.432	6.67731e-64
Tmsb102	5.04154e-41	0.686346	0.994	0.722	8.89982e-37
Ptn2	1.72232e-41	0.683621	0.994	0.859	3.04042e-37
Rbp12	2.77361e-69	0.682304	0.806	0.302	4.89625e-65
Nampt2	5.56492e-53	0.677398	0.966	0.592	9.82375e-49
Bst1	0	0.676596	0.5	0.037	0
Crim11	1.85827e-52	0.660179	0.935	0.525	3.2804e-48
Prr5l	2.59555e-67	0.636036	0.852	0.357	4.58192e-63
Edn31	2.37334e-65	0.6341	0.858	0.362	4.18966e-61
Actn1	3.57047e-58	0.615137	0.867	0.397	6.30294e-54
Cebpd2	5.16526e-50	0.610383	0.92	0.46	9.11823e-46
S100a10	1.90083e-67	0.601848	0.762	0.284	3.35553e-63
Pmepa1	9.30745e-43	0.59238	0.948	0.582	1.64304e-38
Slc40a11	2.52635e-43	0.588055	0.988	0.774	4.45977e-39
Pomc	3.19009e-64	0.558635	0.716	0.262	5.63146e-60
Rnf152	3.45436e-89	0.551605	0.611	0.165	6.09798e-85
Afap1l1	1.12347e-38	0.551307	0.948	0.631	1.98326e-34
Anxa2	4.73674e-41	0.548894	0.91	0.531	8.36176e-37
Ptprb	8.20753e-45	0.532419	1	0.973	1.44888e-40
Sparc1	3.69757e-53	0.528429	1	0.963	6.52731e-49
Tspan5	5.46879e-40	0.526911	0.975	0.687	9.65406e-36
Rpl23a2	6.8179e-36	0.524308	0.991	0.745	1.20356e-31
Elovl7	3.72975e-44	0.523674	0.957	0.569	6.58413e-40
Cfh2	6.19579e-58	0.516144	0.833	0.332	1.09374e-53
Ndufa82	5.44439e-40	0.515812	0.923	0.519	9.61099e-36
Phlda1	2.80131e-86	0.512389	0.552	0.145	4.94515e-82
Adam15	5.72585e-38	0.509012	0.948	0.599	1.01078e-33
Golm1	5.11459e-57	0.508694	0.731	0.288	9.02878e-53
Gstm2	1.64912e-85	0.507311	0.679	0.199	2.91119e-81
Slc31a1	3.72265e-43	0.5046	0.87	0.463	6.5716e-39
Pltp	4.61911e-62	0.502676	1	0.987	8.15411e-58

[truncated: 2 more sheets: Cluster 10, Cluster 11]
