# Supplementary material for: Loss of angiopoietin-2 leads to region-specific brain malformations and blood-brain barrier leakage
Source: JCI Insight. 2026 Feb 19;11(7):e198256. doi: 10.1172/jci.insight.198256 (PMC13134733; doi:10.1172/jci.insight.198256)
Supplement: Supplemental table 7 [file jciinsight-11-198256-s134.xlsx]

## Sheet: calculation 1
Supplemental Table 7. Differentially expressed gene analyses between clusters 4i and 4ii. Differentially expressed genes were calculated comparing cluster 4i and 4ii using the same number of cells from each cluster. 5 different calculations were performed with random cells in each calculation.
Calculation 1
Gene	p_val	avg_log2FC	pct.1	pct.2	p_val_adj
Apln	1.24987e-65	3.76492	0.95	0.22	2.20639e-61
Trp53i11	8.70249e-66	3.0876	0.925	0.157	1.53625e-61
Esm1	1.71313e-39	3.04838	0.862	0.264	3.02419e-35
Serpine1	4.89525e-41	2.6968	0.767	0.075	8.64159e-37
Lamb1	5.72704e-50	2.57243	0.843	0.101	1.011e-45
Adm	1.07562e-40	2.30817	0.849	0.239	1.89879e-36
Prnd	2.56756e-31	2.11379	0.786	0.208	4.53251e-27
Fxyd6	5.75306e-30	2.06934	0.667	0.082	1.01559e-25
Odc1	7.43085e-31	2.05141	0.78	0.245	1.31177e-26
Kit	3.3849e-45	1.998	0.811	0.082	5.97536e-41
Mcam	3.23768e-45	1.99495	0.811	0.101	5.71548e-41
Fscn1	7.67156e-39	1.96821	0.761	0.201	1.35426e-34
Col4a1	1.00849e-55	1.90617	1	0.931	1.78029e-51
Itga4	5.65267e-31	1.83946	0.893	0.635	9.97865e-27
Kcnq1ot1	1.00799e-07	1.80246	0.61	0.302	0.00177941
Col4a2	1.15372e-49	1.79094	0.987	0.931	2.03667e-45
Vwf	1.11051e-29	1.76078	0.893	0.497	1.96039e-25
Slc38a2	1.38887e-18	1.74293	0.912	0.667	2.45178e-14
Tmsb10	4.42995e-29	1.70432	0.931	0.874	7.8202e-25
Thbs1	3.4493e-19	1.69407	0.497	0.063	6.08906e-15
Pgf	2.7182e-24	1.69025	0.403	0	4.79844e-20
Sat1	3.19203e-16	1.67648	0.811	0.503	5.63488e-12
Cdh13	3.49479e-23	1.64218	0.673	0.208	6.16935e-19
Nid1	9.19178e-37	1.638	0.906	0.566	1.62262e-32
Tmem176a	1.43584e-25	1.62551	0.698	0.182	2.53469e-21
Pcdh17	1.2897e-19	1.61162	0.679	0.27	2.27671e-15
Cxcr4	9.00995e-28	1.60281	0.61	0.057	1.59053e-23
Tspan6	1.5449e-26	1.59417	0.711	0.157	2.72722e-22
Pmepa1	4.44215e-26	1.57756	0.843	0.654	7.84173e-22
Lama4	3.31983e-29	1.56444	0.893	0.642	5.86049e-25
Vim	5.1979e-21	1.55702	0.906	0.937	9.17584e-17
Serpinh1	9.94373e-36	1.50426	0.887	0.761	1.75537e-31
Pxdn	5.4966e-36	1.47823	0.799	0.132	9.70314e-32
Lamc1	4.14532e-31	1.46232	0.855	0.604	7.31773e-27
Tmem176b	2.69924e-19	1.42326	0.824	0.428	4.76497e-15
Clec1a	4.71236e-23	1.41309	0.748	0.245	8.31874e-19
Chst1	9.40397e-38	1.377	0.629	0.013	1.66008e-33
Pfn1	3.57409e-35	1.37042	0.855	0.868	6.30934e-31
Ecscr	7.15635e-34	1.33984	0.918	0.742	1.26331e-29
Nid2	3.72367e-24	1.33366	0.824	0.434	6.5734e-20
Itgb1	3.54177e-33	1.32719	0.981	0.969	6.25229e-29
Rapgef5	5.08549e-23	1.29721	0.792	0.289	8.97742e-19
Kcnj2	9.91819e-13	1.29446	0.692	0.321	1.75086e-08
S100a6	3.38187e-12	1.29294	0.447	0.101	5.97001e-08
Cdkn1a	8.23116e-19	1.28875	0.83	0.635	1.45305e-14
Sparc	4.78434e-40	1.27641	0.994	1	8.44579e-36
Csrp1	1.16812e-21	1.26818	0.811	0.591	2.06208e-17
Cd93	3.64475e-33	1.25116	0.981	0.906	6.43407e-29
Itm2c	1.96364e-23	1.24678	0.874	0.623	3.46641e-19
Cd63	9.12948e-24	1.21994	0.484	0.025	1.61163e-19
Cd82	1.34608e-25	1.21008	0.692	0.138	2.37623e-21
Ppic	7.86791e-23	1.19188	0.843	0.579	1.38892e-18
Tm9sf3	1.99847e-29	1.18927	0.962	0.855	3.52791e-25
Smad1	2.21868e-28	1.18429	0.849	0.572	3.91663e-24
Fam102b	2.35612e-27	1.17701	0.66	0.094	4.15926e-23
Hspg2	2.95847e-26	1.17198	0.918	0.799	5.2226e-22
Emp3	2.94604e-15	1.1709	0.509	0.113	5.20065e-11
Sez6l2	9.48057e-30	1.15879	0.553	0.019	1.6736e-25
Myadm	6.3863e-19	1.14724	0.792	0.415	1.12737e-14
Loxl2	4.84399e-21	1.14431	0.447	0.025	8.5511e-17
Lcp2	8.44777e-25	1.12964	0.623	0.088	1.49129e-20
Rhoj	8.58892e-22	1.1154	0.868	0.654	1.5162e-17
Dcbld1	1.08693e-24	1.11498	0.679	0.132	1.91876e-20
Rhoc	2.73336e-26	1.10967	0.912	0.799	4.82521e-22
Plod1	1.32171e-15	1.10052	0.774	0.421	2.33321e-11
Fn1	8.35443e-05	1.0964	0.956	0.95	1
Gnai1	1.02506e-21	1.08827	0.604	0.113	1.80953e-17
Pmaip1	1.07802e-15	1.08256	0.591	0.17	1.90304e-11
Cd9	1.70473e-20	1.07828	0.635	0.145	3.00937e-16
Sema6d	1.19428e-13	1.07404	0.748	0.403	2.10826e-09
Myo1b	7.33773e-20	1.07059	0.868	0.698	1.29533e-15
Fkbp1a	5.87404e-31	1.06793	0.912	0.83	1.03694e-26
Arhgap18	2.07253e-20	1.06513	0.83	0.522	3.65863e-16
Fam129a	1.47705e-18	1.05538	0.78	0.453	2.60743e-14
Anxa6	2.28242e-14	1.04791	0.597	0.245	4.02916e-10
Creb3l2	1.14667e-15	1.04656	0.761	0.453	2.02422e-11
Nox4	5.02859e-19	1.04177	0.491	0.063	8.87697e-15
Plxnd1	6.70487e-26	1.03773	0.925	0.824	1.18361e-21
Ankrd37	6.00851e-19	1.02419	0.541	0.088	1.06068e-14
Tpm1	5.46033e-17	1.01997	0.912	0.893	9.63911e-13
Cyba	1.00733e-15	1.01544	0.843	0.679	1.77824e-11
Bgn	1.2587e-14	1.01192	0.453	0.082	2.22198e-10
F2r	1.62524e-16	1.00434	0.579	0.138	2.86904e-12
Ext1	2.05158e-17	0.9977	0.654	0.195	3.62166e-13
Ctsb	6.28756e-12	0.978822	0.774	0.56	1.10994e-07
Gnb4	7.84753e-18	0.976288	0.868	0.61	1.38532e-13
Raph1	4.24592e-16	0.962052	0.673	0.226	7.49532e-12
Tmsb4x	5.51028e-09	0.95712	0.994	1	9.72729e-05
Bok	7.01888e-12	0.956185	0.704	0.371	1.23904e-07
Pdia6	2.49883e-13	0.935887	0.836	0.667	4.41118e-09
Nrp2	2.65071e-09	0.935355	0.755	0.453	4.6793e-05
Nos2	2.66468e-18	0.929027	0.673	0.201	4.70395e-14
Anxa1	3.08972e-13	0.922681	0.623	0.233	5.45429e-09
Actb	3.50121e-16	0.922049	0.975	1	6.18068e-12
Trabd2b	2.48627e-18	0.920779	0.535	0.088	4.38902e-14
Flna	9.8894e-14	0.911261	0.855	0.591	1.74578e-09
Tspan2	2.02253e-22	0.905112	0.597	0.088	3.57037e-18
Ptpre	1.56765e-13	0.89395	0.635	0.22	2.76737e-09
Actg1	4.21584e-19	0.887422	0.956	0.975	7.44222e-15
Spata13	2.53167e-16	0.883141	0.667	0.245	4.46917e-12
Nrip1	2.77331e-12	0.876743	0.811	0.535	4.89572e-08
Cavin3	8.41556e-11	0.869447	0.774	0.56	1.4856e-06
Sirpa	1.35279e-26	0.866915	0.516	0.019	2.38807e-22
Calm2	2.52852e-24	0.860618	0.862	0.836	4.4636e-20
Uchl1	6.67655e-15	0.853405	0.654	0.214	1.17861e-10
Lcp1	2.25709e-16	0.849259	0.629	0.176	3.98444e-12
Pfkp	5.31756e-15	0.848775	0.648	0.214	9.38709e-11
Angpt2	2.6863e-07	0.846656	0.73	0.434	0.00474213
Lims1	7.3328e-14	0.846236	0.805	0.648	1.29446e-09
Adamts1	7.39162e-05	0.84271	0.774	0.579	1
Cnn3	4.80067e-14	0.841847	0.818	0.654	8.47461e-10
Tubb6	8.12241e-20	0.838922	0.516	0.063	1.43385e-15
Litaf	1.16367e-15	0.835014	0.61	0.182	2.05423e-11
Slc12a2	6.70854e-12	0.832947	0.704	0.327	1.18426e-07
Anxa5	4.14355e-20	0.823633	0.855	0.918	7.31462e-16
Atf3	9.23877e-09	0.823621	0.597	0.264	0.000163092
Akap13	1.25914e-10	0.820113	0.868	0.755	2.22276e-06
Rpl10	3.96874e-13	0.820021	0.767	0.692	7.00602e-09
Dapk2	4.18333e-20	0.81868	0.585	0.101	7.38483e-16
Ubtd1	9.84545e-20	0.818106	0.566	0.094	1.73802e-15
Ets2	6.26765e-11	0.810996	0.811	0.66	1.10643e-06
Actn1	3.94131e-09	0.803843	0.711	0.44	6.95759e-05
Cpe	3.68728e-11	0.80339	0.906	0.925	6.50915e-07
Myh10	7.34487e-11	0.796662	0.774	0.597	1.29659e-06
Prrg3	1.64744e-22	0.793184	0.491	0.031	2.90823e-18
Tmem173	9.2918e-20	0.783798	0.56	0.088	1.64028e-15
Arhgef28	4.83e-13	0.780053	0.673	0.277	8.5264e-09
Dstn	3.69726e-16	0.777556	0.918	0.95	6.52677e-12
Galnt1	2.10732e-10	0.774675	0.818	0.585	3.72005e-06
Bcl6b	1.18789e-11	0.771967	0.704	0.314	2.09698e-07
Htra3	2.13521e-13	0.770538	0.566	0.164	3.76928e-09
Gpx3	4.98036e-12	0.764955	0.352	0.05	8.79184e-08
Gapdh	1.06739e-08	0.762996	0.748	0.761	0.000188426
Trf	2.86363e-18	0.762408	0.516	0.075	5.05517e-14
Egln3	1.80676e-16	0.760835	0.365	0.019	3.18947e-12
Slc26a2	9.84408e-13	0.760591	0.541	0.157	1.73778e-08
Kcng2	3.554e-30	0.759994	0.541	0.013	6.27388e-26
Col7a1	2.04407e-19	0.758199	0.371	0.006	3.6084e-15
Tram2	7.34704e-13	0.756208	0.566	0.17	1.29697e-08
Ctsl	4.77436e-08	0.755877	0.874	0.742	0.000842817
Gngt2	2.96299e-13	0.75516	0.629	0.22	5.23056e-09
Ppp1r14b	4.43948e-10	0.754609	0.723	0.403	7.83702e-06
Dok4	5.18307e-09	0.747143	0.623	0.302	9.14968e-05
Myo10	9.94118e-16	0.744629	0.981	0.975	1.75492e-11
Calu	6.66758e-08	0.742486	0.799	0.654	0.00117703
Myo1e	3.47631e-07	0.736293	0.799	0.629	0.00613674
Capg	1.76408e-09	0.735391	0.686	0.403	3.11414e-05
Olfml2b	1.72685e-20	0.732951	0.428	0.019	3.0484e-16
Itgav	3.15475e-07	0.729468	0.421	0.157	0.00556908
Ptprk	7.57954e-10	0.727769	0.667	0.314	1.33802e-05
Wscd1	3.09371e-10	0.726283	0.629	0.302	5.46133e-06
Tmem47	8.98578e-12	0.724451	0.516	0.151	1.58626e-07
Cdc42ep3	7.6583e-12	0.722823	0.862	0.704	1.35192e-07
Pcdh12	2.94514e-18	0.717307	0.629	0.151	5.19905e-14
Pde4b	9.57807e-08	0.714342	0.723	0.509	0.00169082
Ppp1cc	4.8387e-10	0.712242	0.755	0.491	8.54175e-06
Scn1b	2.05838e-22	0.709583	0.528	0.05	3.63366e-18
Piezo2	7.57756e-20	0.708765	0.516	0.063	1.33767e-15
Lgals1	7.3221e-12	0.703375	0.371	0.057	1.29257e-07
Adgrl2	1.5222e-11	0.703141	0.925	0.824	2.68713e-07
Myl12a	2.96357e-12	0.702897	0.906	0.943	5.23159e-08
Tcf4	1.23093e-16	0.700194	0.981	1	2.17297e-12
Gng2	2.53084e-14	0.695734	0.566	0.151	4.4677e-10
Lxn	1.96493e-09	0.694332	0.723	0.428	3.4687e-05
Chic2	9.91783e-11	0.689567	0.799	0.572	1.75079e-06
Igfbp7	2.79442e-12	0.688961	0.987	1	4.93299e-08
Mapk6	2.28344e-08	0.687352	0.704	0.415	0.000403096
Abracl	6.10802e-12	0.687283	0.667	0.308	1.07825e-07
Rps28	3.48505e-17	0.685788	0.893	0.931	6.15215e-13
Frmd6	2.2449e-09	0.683935	0.679	0.352	3.96292e-05
Tgfb1	1.40303e-07	0.683826	0.73	0.484	0.00247677
Msn	2.18727e-14	0.68252	0.925	0.918	3.86119e-10
Lrrfip1	2.77414e-08	0.6758	0.73	0.478	0.000489719
Tmed9	2.65287e-08	0.675742	0.862	0.736	0.000468311
Prss23	0.00013447	0.673969	0.56	0.421	1
N4bp3	1.39938e-13	0.671867	0.648	0.239	2.47032e-09
Errfi1	1.73333e-09	0.670809	0.447	0.132	3.05984e-05
Bcl2l11	5.10668e-08	0.664791	0.516	0.214	0.000901482
S100a11	1.14073e-08	0.661693	0.805	0.774	0.000201374
Gem	3.45782e-11	0.661096	0.415	0.088	6.1041e-07
Eef1a1	6.33185e-14	0.659859	0.962	1	1.11776e-09
Rpl23	1.84163e-17	0.657106	0.943	1	3.25103e-13
Adamtsl2	1.65058e-09	0.6568	0.591	0.245	2.91377e-05
Sox7	9.61274e-10	0.653686	0.66	0.327	1.69694e-05
Dad1	8.05514e-11	0.65151	0.881	0.748	1.42197e-06
Prnp	8.38433e-08	0.647796	0.855	0.736	0.00148009
Junb	2.59915e-07	0.638633	0.862	0.623	0.00458827
Sept1	1.18384e-15	0.636572	0.484	0.082	2.08983e-11
Ackr2	6.75865e-22	0.634308	0.447	0.019	1.1931e-17
Sdc3	3.25443e-08	0.633436	0.742	0.44	0.000574505
Pkm	1.96506e-07	0.632736	0.805	0.774	0.00346892
Pdlim5	3.78446e-06	0.632597	0.843	0.642	0.066807
Megf6	1.30425e-11	0.631316	0.597	0.214	2.30239e-07
Cfl1	5.8167e-18	0.629222	0.887	0.925	1.02682e-13
Bambi	5.68309e-15	0.626856	0.591	0.164	1.00323e-10
Srpr	3.09886e-06	0.624903	0.805	0.686	0.0547042
Rassf2	1.85827e-15	0.624236	0.522	0.107	3.2804e-11
Eif2s2	3.58439e-15	0.622307	0.874	0.868	6.32752e-11
Sesn3	6.61638e-10	0.619492	0.717	0.358	1.16799e-05
Gpi1	5.6596e-06	0.619476	0.786	0.692	0.099909
Cdh2	1.97625e-06	0.618828	0.61	0.34	0.0348868
Rps2	1.72935e-14	0.616149	0.893	0.925	3.05283e-10
Sox4	7.70698e-07	0.615593	0.742	0.541	0.0136051
Tspan9	5.61656e-08	0.613439	0.686	0.377	0.000991491
Eef2	7.20051e-14	0.606451	0.893	0.843	1.27111e-09
C1qtnf6	2.83524e-21	0.604869	0.44	0.019	5.00505e-17
Vasp	7.99691e-08	0.599327	0.704	0.453	0.00141169
Map4k5	1.26589e-11	0.59921	0.679	0.289	2.23467e-07
Rgcc	9.28453e-09	0.59826	0.843	0.862	0.0001639
Saraf	9.29499e-09	0.597758	0.836	0.723	0.000164084
Myh9	3.48294e-14	0.595598	0.956	0.975	6.14844e-10
Tbxa2r	1.12476e-11	0.59347	0.509	0.145	1.98553e-07
Rpl18a	1.64984e-16	0.591541	0.893	0.975	2.91245e-12
Plp2	8.39908e-10	0.590916	0.522	0.182	1.48269e-05
2900026A02Rik	1.09668e-06	0.590824	0.811	0.648	0.0193597
Exoc3l4	9.66809e-20	0.590366	0.503	0.057	1.70671e-15
Cemip2	3.0085e-11	0.590347	0.597	0.22	5.3109e-07
Meox1	6.02106e-08	0.589507	0.786	0.673	0.0010629
Ppib	4.55976e-10	0.586201	0.868	0.799	8.04935e-06
Tbc1d1	0.000594532	0.585851	0.56	0.346	1
Edn1	0.000146208	0.584877	0.811	0.723	1
Fam118a	1.78382e-07	0.584193	0.541	0.239	0.00314898
Mfap3l	3.77211e-13	0.584119	0.34	0.031	6.65891e-09
Sh3bp5	4.35392e-06	0.582794	0.761	0.56	0.0768597
Fosb	0.0033421	0.579129	0.497	0.314	1
Dll4	3.39264e-06	0.578647	0.805	0.553	0.0598903
Gabarapl1	1.79607e-07	0.577308	0.774	0.642	0.0031706
Prr5	8.76306e-20	0.574083	0.434	0.025	1.54694e-15
Tes	8.32823e-09	0.572616	0.686	0.352	0.000147018
Vwa1	1.21765e-14	0.570712	0.943	0.987	2.14951e-10
Rell1	9.99421e-07	0.568565	0.774	0.566	0.0176428
Cpq	2.01757e-09	0.56691	0.497	0.17	3.56162e-05
Abcg1	5.60952e-07	0.565373	0.755	0.478	0.00990248
Skil	4.01185e-05	0.563562	0.774	0.566	0.708212
Adam10	3.04513e-08	0.561109	0.925	0.836	0.000537557
Trim16	2.64095e-06	0.56025	0.723	0.541	0.0466207
Aldoa	3.06503e-07	0.557673	0.78	0.736	0.00541069
Dgkd	8.0941e-07	0.556709	0.553	0.27	0.0142885
Fstl1	1.12462e-13	0.554851	0.365	0.038	1.9853e-09
Fndc3b	1.81213e-07	0.554824	0.604	0.296	0.00319896
Chst7	1.40555e-23	0.550954	0.434	0.006	2.48123e-19
Apcdd1	0.00191738	0.547252	0.912	0.887	1
Anxa2	1.08508e-05	0.54425	0.755	0.698	0.191548
Coro1c	6.42045e-08	0.543624	0.711	0.447	0.0011334
Tnfaip8l1	6.34691e-11	0.542041	0.553	0.189	1.12042e-06
Gpr55	9.97018e-20	0.541962	0.333	0	1.76004e-15
Mif	0.000110353	0.541369	0.61	0.39	1
Ccn1	1.36999e-10	0.541254	0.805	0.453	2.41844e-06
Pdlim7	9.2106e-15	0.539555	0.572	0.151	1.62595e-10
Enpp2	0.0224482	0.53911	0.717	0.591	1
Itga5	2.36109e-14	0.538229	0.623	0.195	4.16804e-10
Ptpn12	3.41568e-07	0.537374	0.742	0.478	0.00602971
Stab1	3.20434e-05	0.533767	0.717	0.478	0.565661
Kctd17	4.80841e-08	0.533357	0.673	0.371	0.000848829
Arrb1	1.63147e-11	0.532524	0.421	0.088	2.88004e-07
Atf7	3.25181e-05	0.531805	0.635	0.384	0.574041
Rack1	1.92228e-13	0.530359	0.836	0.855	3.3934e-09
Slc25a25	3.58498e-09	0.530332	0.516	0.189	6.32856e-05
Rnf144a	3.07662e-11	0.529855	0.447	0.107	5.43116e-07
Mtch1	4.05493e-06	0.52936	0.742	0.541	0.0715817
Slc23a2	3.29072e-08	0.529206	0.629	0.308	0.000580911
Tpm4	8.89799e-15	0.528812	0.937	1	1.57076e-10
Man2a1	7.22567e-06	0.527591	0.755	0.509	0.127555
Tns3	1.14875e-18	0.527386	0.447	0.038	2.02789e-14
Arpc2	5.6632e-11	0.527146	0.874	0.874	9.99724e-07
Pkd1	4.83174e-08	0.524076	0.711	0.39	0.000852946
Arxes2	2.6309e-12	0.521484	0.34	0.038	4.64434e-08
Kcnq4	1.01315e-16	0.520146	0.327	0.006	1.78851e-12
Apbb2	0.00064851	0.520026	0.893	0.748	1
Rtn4	0.000186297	0.518041	0.78	0.61	1
Orai1	4.00071e-05	0.51468	0.698	0.472	0.706246
Swap70	1.95334e-05	0.514186	0.824	0.686	0.344823
Fyn	4.01822e-06	0.512556	0.717	0.478	0.0709337
Slc31a2	3.76234e-11	0.51247	0.604	0.226	6.64167e-07
C1qtnf9	2.23228e-06	0.512275	0.34	0.107	0.0394065
Tmem252	1.4171e-08	0.509237	0.66	0.327	0.000250161
Pabpc1	0.000121022	0.508478	0.874	0.83	1
Ifngr2	6.64616e-11	0.506696	0.591	0.22	1.17325e-06
Capzb	7.33012e-06	0.506663	0.786	0.692	0.129399
Crem	7.3589e-07	0.506643	0.635	0.358	0.0129907
Depp1	2.16928e-05	0.50649	0.528	0.277	0.382942
Gng5	1.03622e-13	0.506335	0.912	0.981	1.82924e-09
4930523C07Rik	0.000158261	0.505475	0.78	0.667	1
Bcr	3.97289e-07	0.504836	0.509	0.22	0.00701334
Cnn2	7.88351e-06	0.502827	0.692	0.453	0.139168
Maff	6.69963e-13	0.501667	0.541	0.157	1.18269e-08
Itgb3	1.06413e-15	0.501298	0.352	0.019	1.8785e-11
Lman1	0.000142847	0.50108	0.786	0.66	1
Cdipt	2.34342e-05	0.500622	0.704	0.465	0.413685
Pla2g12a	1.12867e-12	0.499343	0.616	0.214	1.99244e-08
Clic1	3.86535e-06	0.499258	0.862	0.78	0.0682349
Rpl28	3.63343e-09	0.496732	0.925	0.931	6.4141e-05
Zeb1	8.34604e-05	0.496519	0.805	0.616	1
Pdlim1	8.01062e-13	0.496258	0.333	0.031	1.41411e-08
Itpr1	8.00824e-06	0.495869	0.717	0.472	0.141369
Aplp2	6.3941e-05	0.49533	0.969	0.962	1
Mrpl52	1.00396e-05	0.48712	0.748	0.509	0.177229
Cttnbp2nl	5.22584e-06	0.483243	0.704	0.465	0.0922518
Selenof	1.27937e-07	0.482782	0.868	0.855	0.00225847
Psmb2	0.00187676	0.482703	0.73	0.591	1
Arpc4	2.16706e-05	0.482502	0.774	0.597	0.382552
Rpl7a	1.72061e-12	0.481989	0.849	0.912	3.03739e-08
Comt	1.05418e-06	0.481244	0.61	0.321	0.0186094
Glrx5	2.38276e-05	0.480368	0.616	0.39	0.420629
Ywhah	3.85202e-05	0.479609	0.799	0.723	0.679997
Atp1b3	0.00049444	0.479289	0.78	0.61	1
Sparcl1	7.64457e-10	0.477279	0.975	0.994	1.3495e-05
Pik3r1	0.000242781	0.476442	0.56	0.333	1
Lurap1l	5.8971e-12	0.476267	0.478	0.119	1.04101e-07
Rpl22	1.81106e-12	0.47406	0.855	0.906	3.19707e-08
Oaf	3.56016e-18	0.473722	0.39	0.019	6.28474e-14
Bmp2k	4.03529e-09	0.472961	0.591	0.252	7.12349e-05
Auts2	0.00673744	0.472706	0.723	0.553	1
Sf3b3	3.37019e-09	0.47239	0.667	0.321	5.94939e-05
Prr13	0.000417058	0.469735	0.553	0.358	1
Rhbdl2	5.58552e-13	0.46911	0.516	0.132	9.86013e-09
Kank1	2.93687e-09	0.468122	0.503	0.176	5.18446e-05
Cd34	3.17106e-11	0.46699	0.937	0.981	5.59788e-07
Rps6ka2	2.91433e-11	0.466337	0.371	0.063	5.14466e-07
Rgl1	0.00215079	0.466203	0.723	0.56	1
Serf2	7.38613e-09	0.466186	0.893	0.918	0.000130387
Lpp	2.07051e-05	0.462386	0.642	0.384	0.365507
Kif5b	5.79654e-08	0.4596	0.893	0.893	0.00102326
M6pr	0.000582462	0.459074	0.774	0.635	1
Eva1a	1.02561e-16	0.458851	0.484	0.075	1.8105e-12
Pald1	2.13471e-13	0.458373	0.553	0.157	3.7684e-09
Abhd17a	3.91848e-06	0.458234	0.774	0.679	0.0691729
Slc41a1	1.01448e-05	0.458221	0.472	0.22	0.179086
Vcl	0.00069064	0.456095	0.73	0.528	1
Arf4	0.000280588	0.45594	0.736	0.616	1
Chp2	9.93231e-16	0.455713	0.384	0.031	1.75335e-11
Zic3	0.000539092	0.454693	0.623	0.421	1
Crlf2	4.71805e-06	0.454455	0.629	0.358	0.0832878
Lrrc58	5.41925e-05	0.45287	0.836	0.78	0.95666
Mfge8	1.04392e-05	0.452644	0.667	0.403	0.184283
Ckap4	1.04253e-05	0.451238	0.553	0.296	0.184039
Wwtr1	4.06581e-09	0.449408	0.893	0.881	7.17737e-05
Rnf11	1.24668e-05	0.44846	0.704	0.459	0.220077
Smtn	0.000157028	0.447453	0.692	0.491	1
Mapkapk2	1.88968e-06	0.446451	0.522	0.245	0.0333585
Tm2d3	3.75435e-06	0.444417	0.686	0.409	0.0662755
Nedd9	0.000709267	0.444211	0.623	0.415	1
Pon2	0.000642754	0.443329	0.805	0.723	1
Rpl36al	5.49936e-07	0.443244	0.811	0.73	0.00970803
Nus1	4.22011e-05	0.443112	0.698	0.453	0.744976
Eef1g	4.74165e-05	0.442537	0.855	0.736	0.837043
Tspan14	5.95005e-10	0.442213	0.629	0.27	1.05036e-05
Arhgef7	5.75145e-06	0.441958	0.73	0.465	0.10153
Wsb2	5.92699e-05	0.441838	0.56	0.321	1
Epha2	1.19435e-08	0.440573	0.535	0.214	0.000210839
Hcls1	6.28277e-08	0.440185	0.491	0.189	0.0011091
Map4k3	0.000126142	0.440117	0.692	0.459	1
Ttyh2	5.53974e-05	0.440065	0.679	0.434	0.97793
Adamts5	2.11623e-08	0.438058	0.314	0.063	0.000373579
Rpl12	7.59361e-10	0.437867	0.887	0.912	1.3405e-05
Ctla2b	0.000121478	0.437743	0.679	0.447	1
Rpl3	1.74517e-14	0.437298	0.862	0.95	3.08074e-10
Fam43a	0.000439244	0.436506	0.679	0.484	1
Ralb	0.00197314	0.435331	0.698	0.541	1
Cald1	0.00433257	0.434909	0.692	0.585	1
Rps14	5.20475e-10	0.434475	0.899	0.962	9.18794e-06
Cttnbp2	6.21626e-06	0.43446	0.453	0.201	0.109736
Picalm	0.00169214	0.433996	0.855	0.774	1
Lsm4	1.6101e-05	0.433494	0.635	0.377	0.284231
Fgfr1	1.56763e-11	0.433445	0.579	0.208	2.76733e-07
Bcl10	3.43511e-05	0.432886	0.698	0.453	0.6064
2410006H16Rik	6.198e-08	0.432559	0.566	0.252	0.00109413
Rrbp1	4.36127e-05	0.432181	0.881	0.881	0.769895
Rgs6	3.36222e-11	0.431668	0.428	0.101	5.93533e-07
Rpl7	4.97468e-13	0.430451	0.887	0.956	8.7818e-09
Ptp4a3	3.03553e-05	0.428119	0.786	0.572	0.535862
Ccnl1	0.000106078	0.427863	0.755	0.528	1
Ralgds	2.13987e-07	0.427312	0.453	0.17	0.00377752
Rflnb	0.00245743	0.427191	0.849	0.836	1
Glud1	0.000366513	0.426396	0.761	0.61	1
Rassf9	0.0167841	0.423301	0.686	0.535	1
Rpl6	9.60203e-13	0.423254	0.887	0.956	1.69505e-08
Pdgfb	1.22866e-06	0.423245	0.95	0.969	0.0216895
Rnf183	2.51171e-18	0.423063	0.352	0.006	4.43391e-14
Plekhg1	0.000191335	0.420598	0.755	0.535	1
Arpc1b	5.78129e-09	0.420541	0.811	0.811	0.000102057
Nav1	0.0047051	0.420114	0.792	0.667	1
Tpm3	2.20685e-07	0.419338	0.887	0.874	0.00389574
Npm1	2.28286e-07	0.419186	0.849	0.83	0.00402993
Il3ra	6.34828e-12	0.419015	0.428	0.088	1.12066e-07
Parva	7.12692e-07	0.417257	0.623	0.327	0.0125812
Cap1	5.44927e-05	0.416654	0.704	0.465	0.96196
Ppef1	9.668e-18	0.416294	0.365	0.013	1.70669e-13
Ndfip1	7.61158e-08	0.415914	0.786	0.805	0.00134367
Lmna	0.000107632	0.415045	0.667	0.434	1
Actr2	0.000360369	0.413185	0.836	0.679	1
Cerk	3.90143e-08	0.412881	0.541	0.226	0.00068872
Ttyh3	2.56442e-11	0.4119	0.516	0.157	4.52697e-07
Gm12758	6.26635e-05	0.411424	0.516	0.277	1
Slc16a6	1.05431e-08	0.411187	0.465	0.157	0.000186117
Gimap4	2.95748e-07	0.41076	0.535	0.239	0.00522084
2510039O18Rik	4.55675e-07	0.410303	0.484	0.201	0.00804404
Gdpd5	9.94762e-11	0.409798	0.478	0.138	1.75605e-06
Trib1	4.15372e-09	0.409644	0.465	0.151	7.33256e-05
P4ha1	0.00142249	0.409177	0.428	0.239	1
Pfkfb3	9.73018e-10	0.408658	0.365	0.075	1.71767e-05
Bhlhe40	1.36451e-06	0.408459	0.616	0.333	0.0240877
Fermt2	1.26278e-06	0.408346	0.931	0.931	0.0222919
Arpc3	2.53945e-12	0.407674	0.836	0.899	4.48289e-08
Acsl4	2.61315e-06	0.406252	0.409	0.157	0.04613
Ptpn4	2.40888e-06	0.405797	0.491	0.22	0.042524
Zc3h12c	8.60743e-07	0.402014	0.465	0.195	0.0151947
Wls	5.85787e-06	0.401943	0.698	0.428	0.103409
Dbn1	5.81742e-09	0.401531	0.314	0.057	0.000102695
Mmp25	7.13839e-08	0.401361	0.509	0.208	0.00126014
Rps3	1.35792e-11	0.401356	0.874	0.937	2.39713e-07
Arf5	4.52564e-05	0.401259	0.818	0.742	0.798911
Lpar4	0.000103835	0.401258	0.428	0.208	1
Snhg6	3.9506e-08	0.401082	0.509	0.201	0.000697399
Endod1	0.000158193	0.400976	0.686	0.459	1
Rhod	4.8536e-09	0.399912	0.522	0.195	8.56807e-05
Sema3f	1.94202e-13	0.398902	0.346	0.031	3.42825e-09
Spred1	2.71516e-06	0.398592	0.553	0.277	0.0479307
Man1a	3.75629e-06	0.398028	0.585	0.308	0.0663098
Adora2a	1.04786e-17	0.39754	0.396	0.025	1.84979e-13
Ica1l	5.23453e-05	0.396872	0.572	0.327	0.924051
Bcl2	0.0001649	0.396597	0.616	0.384	1
Susd6	0.000665404	0.39614	0.704	0.497	1
Eva1b	9.61829e-05	0.395917	0.748	0.667	1
Rhob	0.000229971	0.395853	0.893	0.818	1
Prdm1	0.000527759	0.395154	0.679	0.472	1
Rpl15	1.86059e-12	0.394087	0.881	0.975	3.28449e-08
Agap1	0.000874834	0.394066	0.566	0.358	1
Ecm1	0.00223291	0.393495	0.585	0.39	1
Rmnd5b	5.47421e-07	0.390267	0.497	0.214	0.00966362
Ppm1j	6.44998e-12	0.389746	0.396	0.069	1.13862e-07
Degs1	6.05086e-10	0.389629	0.623	0.277	1.06816e-05
Ppp1r18	2.86881e-08	0.389444	0.566	0.245	0.000506431
Ctla2a	0.00189896	0.389288	0.981	0.981	1
Phlda3	1.07567e-08	0.389255	0.321	0.069	0.000189888
Casp3	5.35568e-07	0.388345	0.384	0.126	0.00945437
Tceal9	0.000137489	0.386668	0.836	0.824	1
Rps4x	4.48752e-12	0.386344	0.874	0.95	7.92181e-08
Zfp503	4.60012e-09	0.385943	0.428	0.126	8.12059e-05
Morf4l2	0.000359038	0.385012	0.73	0.522	1
Tsc22d4	0.000228208	0.384369	0.491	0.27	1
Rps5	2.65524e-09	0.384237	0.874	0.925	4.68729e-05
Sh2b3	1.74675e-06	0.383832	0.522	0.245	0.0308354
Plekho2	1.91024e-10	0.383765	0.365	0.069	3.37214e-06
Marveld1	3.82682e-07	0.383116	0.396	0.132	0.00675549
Fth1	4.17394e-07	0.38263	0.912	0.962	0.00736825
Rpl32	2.3741e-10	0.382278	0.912	0.975	4.19101e-06
H3f3b	4.23764e-08	0.381914	0.95	0.981	0.000748071
Rars	7.3873e-06	0.38174	0.61	0.34	0.130408
Fosl2	4.00182e-05	0.381239	0.566	0.321	0.706441
Bpgm	1.47138e-05	0.378184	0.447	0.201	0.259743
Phyhd1	2.12103e-15	0.378099	0.377	0.031	3.74425e-11
Rps24	5.73354e-11	0.377852	0.899	0.981	1.01214e-06
Gnai2	4.38339e-08	0.377806	0.962	1	0.0007738
Rasa3	1.0481e-13	0.377492	0.403	0.057	1.85021e-09
Sdcbp	0.000449707	0.377098	0.862	0.78	1
Actr3	0.000647146	0.376755	0.836	0.73	1
Srgap1	1.25544e-05	0.376519	0.604	0.34	0.221622
Magi1	0.0173771	0.376418	0.365	0.22	1
Nfkbiz	2.47917e-05	0.375224	0.34	0.126	0.437649
Tcim	1.98431e-07	0.374867	0.415	0.145	0.0035029
Phactr4	0.220767	0.374211	0.642	0.547	1
Abl2	1.23506e-07	0.373233	0.472	0.182	0.00218026
Eif4a1	0.00230526	0.373015	0.799	0.692	1
Plk2	0.0714399	0.372929	0.818	0.723	1
Ctnnbip1	0.00107614	0.372469	0.717	0.654	1
Galnt7	1.20427e-07	0.37243	0.503	0.208	0.0021259
Fam3c	0.000998978	0.372387	0.686	0.491	1
Chst11	1.31547e-06	0.372358	0.503	0.226	0.023222
Gpx1	0.000155669	0.371777	0.811	0.736	1
Ddost	5.80127e-05	0.370904	0.648	0.403	1
Rpl23a	1.31396e-05	0.369358	0.843	0.849	0.231953
Gmpr	5.63444e-08	0.369276	0.491	0.189	0.000994647
Tmem154	7.89138e-08	0.368514	0.415	0.138	0.00139307
Rpl5	1.34448e-11	0.368302	0.83	0.925	2.37341e-07
Ostc	0.00495346	0.368138	0.711	0.535	1
Hnrnpa1	0.000919246	0.367976	0.799	0.623	1
Crybb3	6.04011e-07	0.367511	0.302	0.075	0.0106626
Filip1l	0.00020011	0.367479	0.654	0.428	1
Dchs1	1.84895e-05	0.365313	0.409	0.176	0.326395
Zfp52	6.20709e-06	0.364882	0.39	0.151	0.109574
Lrrc32	1.51527e-08	0.364744	0.384	0.107	0.000267491
Oaz1	6.15879e-05	0.364562	0.899	0.874	1
Rps11	4.13142e-09	0.363285	0.899	0.943	7.2932e-05
Apold1	0.00457178	0.361842	0.786	0.635	1
Wsb1	1.04295e-06	0.361079	0.616	0.333	0.0184113
Lama5	0.00011675	0.360121	0.522	0.289	1
Slc25a5	0.00181728	0.359143	0.786	0.642	1
Pik3cg	4.98065e-14	0.358322	0.371	0.038	8.79234e-10
Ganab	6.22536e-06	0.357856	0.579	0.308	0.109896
Ap1s1	1.11906e-06	0.357736	0.503	0.233	0.0197548
Selenos	2.07274e-05	0.35693	0.667	0.409	0.365902
Dchs2	6.13131e-13	0.356594	0.327	0.031	1.08236e-08
Btg1	0.0164383	0.356397	0.704	0.553	1
Myl6	7.79121e-05	0.355451	0.956	0.975	1
Glg1	0.0110047	0.355161	0.717	0.56	1
Ptpn14	2.03865e-05	0.354815	0.553	0.302	0.359882
Ctsa	0.000152253	0.354182	0.623	0.39	1
Colgalt1	0.00408402	0.352837	0.616	0.434	1
Srsf9	0.0111559	0.352831	0.742	0.604	1
Gusb	3.90946e-07	0.352124	0.585	0.302	0.00690136
Marc2	0.0175536	0.35098	0.799	0.66	1
Tax1bp3	6.03033e-05	0.350519	0.73	0.491	1
Itga1	8.2363e-05	0.349905	0.925	0.906	1
Tgif1	1.32462e-11	0.349765	0.377	0.063	2.33835e-07
Scd2	0.00501857	0.349759	0.711	0.535	1
Map4k4	0.00442079	0.348402	0.868	0.755	1
Bcorl1	2.69379e-05	0.348364	0.34	0.126	0.475534
Rpl35	0.000294274	0.348363	0.78	0.805	1
Mxra8	4.77339e-07	0.346981	0.516	0.233	0.00842646
Rps27l	0.00792919	0.346129	0.811	0.711	1
4931406P16Rik	0.00077356	0.344737	0.937	0.893	1
Rpl39	8.47794e-09	0.344379	0.887	0.943	0.000149661
Nckap5l	1.5009e-11	0.343894	0.509	0.157	2.64954e-07
2610203C22Rik	3.83663e-18	0.343812	0.308	0	6.7728e-14
Ctnna1	1.92417e-07	0.343584	0.855	0.899	0.00339674
Rpsa	1.41613e-09	0.343374	0.849	0.943	2.49989e-05
B3gnt2	0.00507474	0.343313	0.799	0.711	1
Stk25	0.000102348	0.34273	0.635	0.396	1
Schip1	1.67027e-09	0.342676	0.591	0.252	2.94853e-05
Tm9sf2	0.00105067	0.341903	0.824	0.642	1
Rps20	3.93486e-10	0.341602	0.899	0.975	6.94621e-06
Rala	0.00149763	0.341512	0.742	0.585	1
Mrps5	0.00331559	0.340826	0.673	0.497	1
Ldlrap1	3.06632e-08	0.340826	0.509	0.201	0.000541298
Trio	0.000112876	0.34074	0.566	0.333	1
Scn8a	3.84162e-14	0.339612	0.321	0.019	6.78162e-10
Usp10	0.000122669	0.337974	0.371	0.164	1
Rgs16	9.3835e-06	0.337926	0.377	0.145	0.165647
Prelid1	0.0014433	0.337259	0.66	0.472	1
Eif3e	0.0145551	0.337006	0.774	0.679	1
Rps15a	4.13042e-13	0.336966	0.868	0.969	7.29143e-09
Eef1b2	3.8339e-07	0.33692	0.843	0.874	0.00676798
Ell2	7.16904e-08	0.336069	0.346	0.088	0.00126555
Kdm2a	0.017742	0.335617	0.648	0.491	1
Rapgef6	0.027574	0.335591	0.692	0.547	1
Eif5a	0.00658959	0.335358	0.792	0.698	1
Nrp1	0.00452286	0.33528	0.918	0.899	1
Pck2	1.78099e-08	0.335131	0.497	0.189	0.000314398
Sh3gl1	0.000132441	0.334538	0.547	0.321	1
Esam	0.0011575	0.33277	0.95	0.956	1
Uhrf1bp1l	2.14797e-08	0.331728	0.459	0.17	0.000379181
Svil	0.000975014	0.331176	0.572	0.365	1
Fuca1	0.000366487	0.330053	0.604	0.384	1
AI506816	1.79821e-06	0.329135	0.478	0.208	0.0317437
Tifa	8.75563e-07	0.328312	0.377	0.126	0.0154563
Sub1	0.00137314	0.327168	0.83	0.774	1
Morrbid	1.21491e-09	0.327051	0.352	0.075	2.14467e-05
Arhgdib	4.10437e-06	0.32693	0.591	0.321	0.0724544
Nectin2	3.72276e-11	0.326474	0.465	0.126	6.57179e-07
Flywch1	0.00025219	0.326158	0.572	0.346	1
Rps3a1	2.08889e-09	0.324936	0.887	0.95	3.68751e-05
Hes1	0.0841654	0.324294	0.686	0.579	1
Arhgap25	6.74674e-06	0.323931	0.415	0.17	0.1191
Cnnm4	8.74509e-09	0.323728	0.333	0.069	0.000154377
Sft2d1	0.0238434	0.323506	0.648	0.497	1
Eml1	1.20435e-05	0.322986	0.528	0.277	0.212604
Gramd1a	2.43555e-07	0.3228	0.384	0.126	0.00429947
C77080	1.43773e-09	0.322624	0.302	0.044	2.53803e-05
Lgmn	7.85355e-06	0.32225	0.409	0.17	0.138639
Surf4	1.5525e-05	0.32221	0.686	0.428	0.274064
Asap1	0.042352	0.321664	0.73	0.597	1
Rpn1	0.0239901	0.321382	0.679	0.535	1
Nisch	0.0262792	0.321313	0.792	0.66	1
Mgat5	4.35682e-06	0.320965	0.365	0.132	0.0769109
Tubb5	0.0377556	0.320795	0.792	0.748	1
Psmc4	0.00184932	0.320535	0.692	0.503	1
Agpat5	0.00147387	0.319827	0.591	0.39	1
AU021092	0.0258133	0.319559	0.767	0.692	1
Zbtb38	0.0147643	0.319343	0.711	0.56	1
Ptpn18	1.01231e-07	0.319301	0.39	0.119	0.00178704
Ctsz	0.00944439	0.319295	0.704	0.541	1
Atp6v0c	0.00210781	0.318681	0.824	0.736	1
Hikeshi	0.00613189	0.318664	0.516	0.34	1
Ethe1	5.42069e-06	0.31849	0.484	0.226	0.0956914
Ophn1	0.00487049	0.318402	0.579	0.396	1
Trim27	0.000674732	0.318016	0.371	0.182	1
Rpl27a	7.20046e-07	0.317562	0.937	0.994	0.012711
Lrrc8a	0.00113958	0.316504	0.698	0.497	1
Nucb1	0.174703	0.315946	0.654	0.553	1
Papss2	4.93041e-12	0.315738	0.39	0.069	8.70366e-08
Nfkb2	5.17775e-07	0.315654	0.396	0.145	0.00914029
mt-Co1	0.00126931	0.315434	0.956	0.987	1
Pold4	6.13111e-07	0.315231	0.541	0.252	0.0108233
Rpl9	1.38248e-06	0.315036	0.881	0.931	0.0244049
Gm4258	6.57728e-06	0.315005	0.384	0.151	0.116109
Tmem134	0.00111737	0.314783	0.66	0.465	1
Kif3a	4.17757e-07	0.314769	0.415	0.151	0.00737466
Map3k7	0.00410973	0.31363	0.39	0.22	1
Rpl24	2.74555e-08	0.313566	0.906	0.962	0.000484672
Mgat1	1.92659e-05	0.313503	0.522	0.27	0.340101
Rps18	8.46781e-13	0.313338	0.843	0.95	1.49482e-08
Flnb	0.0200943	0.312556	0.843	0.767	1
Sec23a	7.93622e-07	0.311651	0.358	0.119	0.0140098
Samd4b	0.000523527	0.310566	0.522	0.308	1
Tnrc6a	0.00085233	0.309437	0.679	0.472	1
Bin1	5.3551e-10	0.309145	0.428	0.119	9.45336e-06
Tmem59	0.0107655	0.308601	0.881	0.83	1
Cdr2	1.1202e-07	0.308052	0.371	0.113	0.00197749
Plscr3	3.08167e-06	0.307523	0.56	0.289	0.0544007
Pfdn2	0.00224279	0.307462	0.61	0.415	1
Tnfaip1	0.00872034	0.307198	0.78	0.717	1
Eif2b2	6.70268e-14	0.307156	0.535	0.157	1.18322e-09
Ndufa10	0.00503014	0.306965	0.623	0.447	1
Wdr1	0.00645525	0.306786	0.692	0.528	1
Dgkh	0.0172262	0.306474	0.767	0.623	1
Stap2	6.26372e-07	0.305665	0.585	0.296	0.0110574
Gm17018	2.99173e-07	0.305471	0.459	0.182	0.0052813
Gadd45a	4.22723e-06	0.304863	0.465	0.208	0.0746232
Mef2a	0.00644251	0.304707	0.818	0.811	1
Sec63	0.0460598	0.304277	0.717	0.585	1
Tsen34	0.0130975	0.303951	0.616	0.453	1
Rpl30	2.675e-12	0.303795	0.874	0.975	4.72218e-08
Cdk17	1.11072e-05	0.303569	0.667	0.409	0.196076
Dmd	1.66931e-08	0.30327	0.579	0.277	0.000294684
Bcar1	0.000760551	0.303043	0.478	0.277	1
Eif4ebp1	7.4712e-06	0.302977	0.528	0.264	0.131889
P4hb	0.0228803	0.301237	0.748	0.61	1
Eny2	0.000444615	0.301224	0.642	0.428	1
Hspe1	0.000409946	0.300737	0.642	0.421	1
Nes	0.000456654	0.300018	0.855	0.868	1
Cept1	0.000255022	-0.300005	0.289	0.377	1
Saysd1	6.73803e-07	-0.300443	0.396	0.377	0.0118946
Rab11fip1	0.000274016	-0.30075	0.447	0.528	1
Ndufb10	0.000375389	-0.301321	0.616	0.642	1
Psme1	0.00235887	-0.301368	0.723	0.774	1
Arhgef10	6.31034e-05	-0.301421	0.264	0.346	1
Rab11a	0.000900703	-0.301695	0.711	0.742	1
Nipal3	0.000158902	-0.302279	0.321	0.371	1
Nkd1	0.000534959	-0.302744	0.497	0.509	1
Ccm2l	0.000151343	-0.303297	0.352	0.465	1
Mat2b	2.91954e-06	-0.303859	0.56	0.56	0.0515386
Jmy	0.00731573	-0.304084	0.535	0.56	1
Phip	0.000125506	-0.304835	0.528	0.547	1
Pik3r3	0.00100179	-0.305506	0.371	0.453	1
Btbd7	0.00149327	-0.305559	0.717	0.761	1
Arid4a	0.000808055	-0.305572	0.61	0.642	1
Ifi44	0.000323294	-0.30579	0.327	0.365	1
Itm2b	0.000166411	-0.30799	0.962	1	1
Ddx3x	0.000786076	-0.308421	0.755	0.78	1
Plin2	1.62073e-05	-0.308703	0.409	0.44	0.286107
Chd4	0.00193483	-0.308901	0.742	0.736	1
Tgfa	4.04584e-05	-0.309425	0.365	0.39	0.714213
Mcee	2.97669e-05	-0.309471	0.428	0.409	0.525476
Gimap1	8.85076e-05	-0.310102	0.667	0.692	1
Ip6k1	6.93937e-06	-0.310425	0.365	0.39	0.122501
Id2	0.00196153	-0.31068	0.182	0.314	1
Luzp1	0.000142291	-0.311363	0.818	0.824	1
Lyar	2.63273e-06	-0.312842	0.453	0.453	0.0464755
Ica1	2.36675e-05	-0.313228	0.44	0.453	0.417802
Ccnd3	0.000319384	-0.313284	0.453	0.522	1
Vps37a	1.9183e-07	-0.314612	0.459	0.447	0.00338638
Aff1	0.000115923	-0.314859	0.384	0.409	1
Cnep1r1	1.11005e-07	-0.314913	0.428	0.396	0.00195958
Stard3nl	4.81004e-06	-0.315039	0.478	0.472	0.0849116
Cuta	9.57537e-05	-0.315375	0.484	0.509	1
Aamdc	3.23257e-07	-0.316265	0.384	0.352	0.00570646
Cdc37l1	0.00289032	-0.316717	0.61	0.673	1
Polr2e	8.95787e-06	-0.316742	0.491	0.484	0.158133
Clstn1	7.28511e-05	-0.316753	0.56	0.642	1
Layn	0.000257522	-0.317468	0.327	0.491	1
Sema7a	0.00977149	-0.317629	0.736	0.755	1
Plcb1	0.000309716	-0.318099	0.579	0.597	1
Nap1l1	0.0103869	-0.319259	0.742	0.792	1
Vamp5	7.13975e-07	-0.319978	0.61	0.528	0.0126038
Ddx23	2.39149e-05	-0.321071	0.371	0.403	0.422169
Rdx	0.000487117	-0.321816	0.761	0.805	1
Fam129b	7.729e-08	-0.322989	0.453	0.453	0.0013644
Ifih1	4.68006e-05	-0.323155	0.421	0.428	0.826171
Slc35f2	7.3239e-05	-0.323298	0.352	0.409	1
Cdc73	8.61502e-05	-0.323345	0.465	0.509	1
Fam76a	7.54126e-05	-0.324555	0.553	0.572	1
C2cd2	2.74525e-08	-0.324846	0.377	0.327	0.000484618
Map7d1	0.000581243	-0.325791	0.61	0.679	1
Lyrm2	0.00223293	-0.325906	0.39	0.453	1
Slk	0.000740925	-0.325997	0.698	0.723	1
Ublcp1	6.50849e-06	-0.326942	0.358	0.358	0.114894
Ly75	0.000547558	-0.327736	0.497	0.547	1
Zfp950	0.000136	-0.328733	0.296	0.346	1
Cir1	6.57203e-05	-0.329076	0.484	0.447	1
Ppp1r12a	6.3924e-06	-0.329762	0.654	0.654	0.112845
Ckb	1.14495e-05	-0.3298	0.277	0.34	0.202118
Klf3	0.000217881	-0.330008	0.642	0.642	1
Acadl	0.000308555	-0.330523	0.61	0.66	1
Rhoq	1.73347e-05	-0.330642	0.296	0.352	0.30601
Vat1	0.00019551	-0.330829	0.635	0.692	1
Rin2	0.00024967	-0.331837	0.421	0.484	1
Slc25a24	1.9469e-08	-0.332031	0.289	0.302	0.000343686
Casp12	0.00035935	-0.33224	0.27	0.39	1
Ccdc91	1.00923e-06	-0.333213	0.333	0.365	0.0178158
Golgb1	0.00255296	-0.333802	0.667	0.711	1
Dele1	3.41992e-05	-0.334149	0.314	0.365	0.603718
Ikbkb	1.80628e-05	-0.334497	0.434	0.465	0.318862
Rtp4	0.000132053	-0.334914	0.352	0.415	1
Mier1	0.00027964	-0.335148	0.736	0.774	1
Dpp8	0.000165227	-0.335204	0.56	0.604	1
Notch1	0.000744062	-0.335376	0.774	0.811	1
Amotl2	0.00381021	-0.336415	0.61	0.648	1
Cops2	6.25728e-07	-0.336785	0.396	0.377	0.011046
Apc	0.000276117	-0.336795	0.579	0.61	1
Dync1h1	0.00453256	-0.337059	0.774	0.874	1
Nfic	0.00352793	-0.338158	0.73	0.805	1
Tgfbr2	0.000196975	-0.338736	0.723	0.786	1
Dop1a	0.000118488	-0.339966	0.371	0.421	1
Ttc14	3.64722e-05	-0.340183	0.566	0.585	0.643844
Rasgrp3	0.00384039	-0.340227	0.799	0.893	1
Apopt1	6.2368e-08	-0.340305	0.447	0.434	0.00110098
Exoc2	0.000114279	-0.340423	0.384	0.409	1
Fat4	5.85384e-05	-0.340737	0.264	0.321	1
Dcun1d3	1.1423e-07	-0.341304	0.27	0.308	0.00201649
Arid5b	0.00143642	-0.34143	0.61	0.667	1
Trib2	5.05746e-05	-0.342526	0.509	0.509	0.892794
Yae1d1	1.23152e-05	-0.343164	0.384	0.371	0.217399
Ncor1	0.000237481	-0.343423	0.786	0.83	1
Smarca4	1.0493e-06	-0.345688	0.61	0.604	0.0185232
Psmb9	6.93828e-06	-0.345922	0.484	0.528	0.122482
Zfyve9	1.71322e-05	-0.345976	0.409	0.403	0.302435
Ddhd2	2.82146e-06	-0.346809	0.258	0.302	0.0498072
Tmem106b	3.96417e-06	-0.348376	0.535	0.522	0.0699795
Oga	1.83479e-05	-0.348872	0.484	0.535	0.323895
Ppp1r2	0.00175574	-0.348947	0.704	0.83	1
Gch1	0.000124329	-0.350549	0.403	0.453	1
Tgm2	0.000537911	-0.351512	0.176	0.333	1
Insr	0.000196254	-0.352556	0.786	0.774	1
Irf9	1.16706e-05	-0.35277	0.459	0.465	0.206021
Rmnd5a	6.615e-06	-0.353256	0.478	0.497	0.116775
Map4	4.49016e-05	-0.353602	0.73	0.767	0.792649
Pmp22	0.00029001	-0.354396	0.245	0.333	1
Csf1	0.00182352	-0.355099	0.352	0.308	1
Bbip1	1.80594e-05	-0.355163	0.484	0.497	0.318802
Tmtc2	0.000359353	-0.355455	0.579	0.692	1
Ntn4	2.26389e-07	-0.355716	0.233	0.302	0.00399645
Zfp652	0.000104001	-0.356149	0.472	0.566	1
Nfat5	6.72999e-05	-0.356379	0.604	0.604	1
Dnajc10	0.00013394	-0.356414	0.604	0.648	1
Kifc3	2.95137e-05	-0.356529	0.308	0.409	0.521006
Gpr155	5.55517e-05	-0.358698	0.371	0.447	0.980654
Mrtfb	4.82398e-06	-0.358793	0.667	0.667	0.0851577
Thra	6.56621e-05	-0.359923	0.566	0.61	1
S100a1	6.73519e-05	-0.360124	0.377	0.409	1
Mtss1	8.79118e-06	-0.360202	0.591	0.616	0.155191
Sav1	1.4249e-08	-0.361415	0.465	0.415	0.000251538
9930111J21Rik2	0.00024609	-0.362026	0.535	0.579	1
Sptlc2	0.000102054	-0.362116	0.459	0.516	1
Pttg1ip	2.62362e-05	-0.362236	0.748	0.742	0.463148
Stx12	3.22008e-05	-0.362562	0.648	0.711	0.56844
Prkar2a	1.04939e-05	-0.363158	0.453	0.503	0.185248
Nucks1	6.69952e-07	-0.363936	0.755	0.704	0.0118267
Arhgap31	6.80425e-05	-0.364613	0.843	0.912	1
Hcfc1r1	3.51924e-06	-0.365689	0.415	0.478	0.0621252
Spr	7.65689e-09	-0.366121	0.459	0.484	0.000135167
Mtmr6	4.80823e-06	-0.368155	0.56	0.572	0.0848797
Fzd6	4.32152e-05	-0.368226	0.673	0.679	0.762878
Max	2.48281e-07	-0.369559	0.56	0.572	0.00438291
Ech1	3.72948e-08	-0.369701	0.572	0.56	0.000658365
Map1lc3a	3.90407e-06	-0.36978	0.597	0.635	0.0689185
Mapk3	4.11387e-05	-0.369806	0.623	0.698	0.726222
Fam174a	2.82674e-06	-0.370529	0.61	0.642	0.0499004
Ctsh	0.00183815	-0.370824	0.836	0.862	1
H2-T23	2.28338e-05	-0.371026	0.509	0.566	0.403085
Crebbp	6.43043e-06	-0.371995	0.667	0.704	0.113516
Fkbp4	1.43828e-10	-0.372665	0.547	0.503	2.539e-06
Etfb	5.68374e-07	-0.373485	0.604	0.61	0.0100335
Icam2	7.52225e-06	-0.373638	0.698	0.78	0.13279
Afdn	1.20782e-05	-0.37388	0.805	0.824	0.213217
Fgd5	5.24121e-08	-0.374363	0.66	0.66	0.000925231
Prrg1	3.29233e-06	-0.375356	0.34	0.352	0.0581196
Osbpl9	2.68564e-07	-0.375441	0.635	0.635	0.00474096
Zbtb20	3.22389e-05	-0.375582	0.912	0.95	0.569114
Sri	0.000137494	-0.376001	0.717	0.843	1
Cst3	0.000192809	-0.376183	0.956	0.987	1
Tiam1	0.00107099	-0.378484	0.742	0.83	1
Stat1	0.000150612	-0.378603	0.566	0.604	1
Rgs12	0.000437011	-0.378657	0.767	0.862	1
Itprid2	2.07398e-05	-0.379038	0.308	0.434	0.366119
Creb1	4.61029e-06	-0.379621	0.497	0.535	0.0813854
Wwc2	0.000238074	-0.37987	0.742	0.78	1
4930453N24Rik	4.05007e-09	-0.380413	0.352	0.384	7.14958e-05
Gbe1	4.66075e-05	-0.384981	0.258	0.421	0.822762
Aak1	5.80374e-07	-0.385486	0.302	0.321	0.0102453
Arhgap10	1.21258e-05	-0.387182	0.245	0.333	0.214057
Afap1l1	0.000443189	-0.388009	0.686	0.792	1
Axin2	6.04097e-06	-0.388024	0.472	0.535	0.106641
Prkacb	1.24751e-05	-0.38922	0.585	0.654	0.220224
Usp18	2.98893e-06	-0.392593	0.208	0.327	0.0527636
Dnm3	0.000277509	-0.393827	0.472	0.61	1
Snx18	4.14088e-07	-0.393865	0.308	0.377	0.00730989
Sun1	1.92612e-05	-0.394689	0.17	0.34	0.340018
Msi2	6.68319e-05	-0.394795	0.767	0.855	1
Far2	1.77577e-06	-0.395719	0.365	0.453	0.0313476
Slc31a1	1.4752e-06	-0.396207	0.579	0.642	0.0260418
Serpinb9	8.23516e-05	-0.396363	0.352	0.465	1
Flvcr2	2.35035e-05	-0.397484	0.39	0.509	0.414907
Frmd4b	1.56102e-05	-0.397728	0.648	0.717	0.275568
Krcc1	3.7977e-06	-0.39934	0.541	0.528	0.0670409
Inpp5f	4.83246e-05	-0.399384	0.377	0.465	0.853073
Ptprm	2.713e-06	-0.399626	0.711	0.792	0.0478925
Lgalsl	1.21803e-06	-0.399738	0.27	0.365	0.0215019
Dock9	4.68751e-05	-0.400046	0.78	0.843	0.827487
Fam171a1	4.24866e-08	-0.400276	0.365	0.409	0.000750017
Oaz2	2.26126e-05	-0.401349	0.503	0.585	0.399179
Hnrnpr	4.46908e-06	-0.401673	0.61	0.654	0.0788927
Taldo1	0.000261486	-0.402057	0.755	0.805	1
Fnbp1l	1.95826e-07	-0.4022	0.686	0.673	0.00345692
Rsrp1	3.40959e-05	-0.402375	0.843	0.943	0.601894
Sesn1	1.05999e-05	-0.402889	0.44	0.535	0.187121
Znfx1	2.82986e-08	-0.403893	0.409	0.434	0.000499554
Zmynd11	1.18202e-05	-0.403993	0.629	0.673	0.208662
Aida	9.45426e-05	-0.40534	0.459	0.553	1
Selenow	0.000177862	-0.405822	0.811	0.893	1
Gna11	2.84932e-06	-0.407518	0.686	0.748	0.050299
Cnot6l	6.53231e-05	-0.409642	0.679	0.748	1
Prkd3	7.26623e-07	-0.410591	0.522	0.579	0.0128271
Srp14	2.62069e-05	-0.410753	0.736	0.836	0.46263
2310022B05Rik	1.79397e-07	-0.411912	0.535	0.553	0.00316689
Pcdh19	2.65353e-05	-0.412136	0.371	0.415	0.468427
Filip1	2.19064e-06	-0.412518	0.484	0.566	0.0386714
Ddx6	0.000135578	-0.412852	0.755	0.818	1
Plaat3	2.6795e-07	-0.41324	0.497	0.541	0.00473011
Matr3	2.42758e-06	-0.414035	0.541	0.535	0.042854
Gpr146	8.49458e-09	-0.414311	0.447	0.472	0.000149955
Samd9l	3.87917e-07	-0.415437	0.528	0.572	0.00684789
Aftph	1.2212e-08	-0.415577	0.434	0.465	0.000215579
Hey1	0.000160841	-0.416727	0.233	0.321	1
Mndal	9.43962e-05	-0.417027	0.396	0.434	1
Nos3	1.42497e-05	-0.417105	0.654	0.704	0.251549
Cyth3	1.42449e-05	-0.417184	0.333	0.491	0.251465
Tmem44	6.20619e-06	-0.418557	0.252	0.371	0.109558
Samd12	2.18505e-05	-0.419907	0.377	0.478	0.385726
Hnrnpdl	2.73918e-05	-0.4203	0.604	0.686	0.483547
Nostrin	2.38369e-05	-0.42114	0.824	0.918	0.420793
Kmt2c	1.31485e-06	-0.42156	0.579	0.629	0.0232111
Atrx	6.27451e-05	-0.421985	0.843	0.912	1
Slc16a4	1.28536e-05	-0.422286	0.73	0.755	0.226905
Pitpnc1	8.12079e-06	-0.42281	0.535	0.604	0.143356
Samhd1	2.38092e-06	-0.422823	0.478	0.572	0.0420304
Tmc7	2.60131e-07	-0.423236	0.189	0.314	0.0045921
Btg3	2.5498e-06	-0.424202	0.566	0.616	0.0450116
Rif1	1.63896e-06	-0.426301	0.377	0.428	0.0289325
Anks1	2.25933e-05	-0.426722	0.264	0.434	0.39884
mt-Nd2	1.65335e-08	-0.428314	0.931	0.987	0.000291866
Tgfbr3	2.37289e-05	-0.42974	0.409	0.541	0.418887
Efnb2	0.000284069	-0.430348	0.289	0.377	1
Nfkbia	5.75913e-05	-0.432378	0.849	0.937	1
Ndufaf7	1.77325e-07	-0.433164	0.245	0.314	0.00313033
Retreg1	5.86639e-05	-0.439588	0.346	0.447	1
Clec14a	0.000378415	-0.443858	0.635	0.742	1
Ddah1	9.97595e-05	-0.444939	0.623	0.698	1
Arhgef15	3.4104e-08	-0.447555	0.604	0.623	0.000602038
Nr1d1	2.16324e-06	-0.448607	0.409	0.547	0.0381876
Cdkn1c	3.5908e-05	-0.449137	0.157	0.308	0.633883
Fas	1.12345e-06	-0.450286	0.189	0.409	0.0198323
Crybg3	5.39546e-05	-0.450515	0.742	0.824	0.95246
Isyna1	1.16285e-05	-0.452267	0.27	0.428	0.205278
Pkig	1.66462e-07	-0.452818	0.553	0.642	0.00293856
Nek7	6.04025e-07	-0.453026	0.472	0.553	0.0106629
Ick	1.23271e-06	-0.457966	0.453	0.516	0.021761
Tsc22d3	7.46733e-07	-0.458062	0.358	0.447	0.0131821
Phldb2	2.76519e-07	-0.459684	0.516	0.547	0.00488138
Kank3	9.97525e-08	-0.459947	0.692	0.811	0.00176093
Galnt15	8.25932e-07	-0.460577	0.453	0.528	0.0145802
Spns2	2.0156e-07	-0.460976	0.208	0.365	0.00355814
Rapgef2	4.52757e-08	-0.462292	0.541	0.585	0.000799253
Palm	2.42444e-06	-0.462727	0.164	0.384	0.0427987
Trim47	2.78972e-09	-0.463441	0.428	0.447	4.9247e-05
Prex2	1.57089e-05	-0.463918	0.673	0.742	0.277309
Peli1	1.16294e-06	-0.465759	0.516	0.579	0.0205294
Sult1a1	9.87466e-06	-0.466695	0.17	0.314	0.174317
Slc16a2	1.32409e-07	-0.467543	0.698	0.799	0.00233742
Impdh1	9.69477e-07	-0.468779	0.591	0.692	0.0171142
Ifit2	3.56107e-06	-0.469201	0.245	0.403	0.0628635
Sipa1l2	3.22853e-07	-0.470563	0.447	0.516	0.00569933
Nampt	6.5518e-06	-0.470768	0.591	0.61	0.115659
Zfp366	9.48604e-07	-0.472354	0.396	0.478	0.0167457
Car2	1.70922e-05	-0.474109	0.182	0.396	0.301728
Pir	2.20504e-05	-0.474887	0.346	0.478	0.389256
Net1	1.67674e-06	-0.475016	0.277	0.403	0.0295995
Adipor2	5.70802e-07	-0.477687	0.428	0.503	0.0100764
Grrp1	1.12638e-06	-0.477926	0.264	0.465	0.0198839
Dbp	1.03394e-06	-0.478502	0.239	0.358	0.0182521
Dram2	2.09071e-07	-0.478624	0.384	0.491	0.00369074
Ppp1cb	5.06271e-06	-0.484199	0.748	0.818	0.089372
Arap2	1.46417e-05	-0.485167	0.642	0.711	0.25847
Ephx1	7.8794e-07	-0.485277	0.145	0.327	0.0139095
St6galnac2	1.28726e-07	-0.488181	0.314	0.409	0.0022724
Ppp2r2d	4.69377e-09	-0.488224	0.522	0.547	8.28592e-05
Slain2	4.87948e-10	-0.488273	0.585	0.597	8.61375e-06
Tmem245	4.83033e-07	-0.488375	0.623	0.679	0.00852699
Tmcc3	4.92931e-08	-0.490399	0.264	0.434	0.000870171
Oasl2	2.06184e-06	-0.492262	0.333	0.453	0.0363977
Calcrl	1.19015e-05	-0.496555	0.528	0.629	0.210098
Gja1	6.96067e-05	-0.497228	0.447	0.522	1
Capn2	3.27661e-08	-0.497943	0.484	0.604	0.00057842
Lamb2	1.96818e-06	-0.498644	0.516	0.642	0.0347443
Osbpl1a	3.76123e-06	-0.500998	0.264	0.478	0.066397
Gbp9	5.40349e-06	-0.501096	0.264	0.44	0.0953879
Lpar6	3.31527e-06	-0.501803	0.78	0.836	0.0585245
Tmod2	2.41469e-07	-0.502115	0.27	0.428	0.00426265
Trim12c	2.28384e-08	-0.507735	0.352	0.415	0.000403166
Shroom4	1.53254e-08	-0.508441	0.522	0.56	0.000270539
Parp14	3.97174e-06	-0.510186	0.472	0.572	0.0701132
Ism1	1.22066e-06	-0.510529	0.472	0.635	0.0215484
Pik3ip1	3.64198e-07	-0.511263	0.321	0.459	0.00642918
Cd2ap	2.58465e-07	-0.513386	0.855	0.899	0.00456269
Slc39a8	5.635e-06	-0.514322	0.73	0.843	0.0994747
Ctnnb1	1.90183e-09	-0.515044	0.881	0.981	3.35729e-05
Atp2c1	3.86563e-07	-0.516027	0.44	0.547	0.006824
Nr3c1	8.36483e-08	-0.516291	0.629	0.755	0.00147664
Dab2ip	6.36697e-08	-0.517617	0.748	0.799	0.00112396
Ubl3	6.29351e-09	-0.517863	0.679	0.73	0.000111099
Mcc	1.00067e-07	-0.520128	0.642	0.774	0.00176648
Fcho2	7.15205e-07	-0.520938	0.692	0.805	0.0126255
Tspan13	1.30707e-10	-0.52159	0.893	0.981	2.30737e-06
Gstm2	1.52519e-08	-0.522244	0.352	0.415	0.000269242
Eogt	6.90413e-09	-0.523558	0.748	0.78	0.000121879
Tgfb2	3.08569e-05	-0.524058	0.679	0.748	0.544717
Ankrd12	1.64303e-05	-0.525786	0.56	0.629	0.290045
Ifi35	6.84307e-09	-0.526324	0.415	0.541	0.000120801
Dek	3.45727e-09	-0.526333	0.679	0.78	6.10311e-05
Gata2	9.56557e-09	-0.530864	0.491	0.541	0.000168861
Grasp	1.89488e-09	-0.53657	0.434	0.591	3.34502e-05
Foxp1	1.99355e-09	-0.539549	0.824	0.899	3.51921e-05
Epha4	1.00868e-07	-0.540038	0.252	0.371	0.00178061
Btg2	0.000845526	-0.540702	0.836	0.818	1
Jup	5.83349e-07	-0.540707	0.434	0.616	0.0102979
Arl2bp	2.87361e-09	-0.541074	0.66	0.736	5.07279e-05
Arl15	2.80788e-09	-0.543511	0.333	0.459	4.95675e-05
Plpp6	1.81694e-07	-0.543973	0.522	0.629	0.00320744
Lima1	6.19596e-08	-0.544152	0.604	0.698	0.00109377
Ushbp1	1.04999e-08	-0.546594	0.616	0.717	0.000185355
Smad7	4.00229e-07	-0.549042	0.566	0.679	0.00706524
Ifi203	8.84501e-06	-0.554822	0.396	0.478	0.156141
Sgpp2	9.80535e-10	-0.559981	0.119	0.409	1.73094e-05
Fryl	2.6478e-09	-0.56272	0.491	0.566	4.67416e-05
Cbfa2t3	1.44966e-08	-0.565613	0.377	0.509	0.000255908
Tbc1d4	9.59127e-07	-0.567243	0.377	0.522	0.0169315
Hspa12b	4.02393e-11	-0.571581	0.409	0.522	7.10344e-07
Emcn	8.22273e-11	-0.573577	0.881	0.962	1.45156e-06
Smpdl3a	1.2373e-08	-0.573866	0.447	0.648	0.00021842
Edn3	8.23276e-08	-0.576911	0.075	0.321	0.00145333
Crip1	1.22201e-05	-0.578246	0.535	0.679	0.215721
Smco4	5.63926e-09	-0.582099	0.497	0.629	9.95499e-05
Sptbn1	6.6111e-14	-0.583576	0.987	0.994	1.16706e-09
Slc7a1	7.46789e-07	-0.583666	0.711	0.755	0.0131831
Usp25	2.00864e-09	-0.584103	0.503	0.566	3.54586e-05
Acvrl1	3.36428e-09	-0.585702	0.767	0.881	5.93895e-05
Plxna2	3.68758e-09	-0.586787	0.761	0.912	6.50968e-05
Sorbs2	1.61372e-07	-0.588441	0.786	0.893	0.00284871
Ndufa7	7.45966e-09	-0.58931	0.742	0.881	0.000131685
Klhl5	8.13166e-10	-0.589429	0.491	0.66	1.43548e-05
Mindy1	1.71372e-09	-0.59213	0.522	0.623	3.02522e-05
Parvb	2.55659e-11	-0.592161	0.723	0.805	4.51314e-07
Tmtc1	1.97984e-08	-0.593597	0.195	0.409	0.000349501
Psmb10	4.83e-11	-0.594607	0.465	0.604	8.5264e-07
Srgap2	1.65318e-08	-0.594992	0.673	0.792	0.000291836
Smarca2	1.66394e-07	-0.59843	0.792	0.899	0.00293735
Slc1a1	1.01331e-08	-0.598621	0.774	0.874	0.00017888
Cd200	7.30915e-08	-0.600269	0.704	0.805	0.00129029
Pgm5	1.25504e-08	-0.601862	0.44	0.616	0.000221552
Limch1	5.48073e-09	-0.602087	0.805	0.868	9.67514e-05
Cpt1a	1.53879e-10	-0.605515	0.472	0.623	2.71642e-06
Esyt2	1.12714e-10	-0.606141	0.887	0.981	1.98975e-06
Tnfsf10	1.03799e-07	-0.607257	0.509	0.673	0.00183237
Prr5l	3.39922e-08	-0.607507	0.434	0.503	0.000600064
Tril	7.5356e-09	-0.609361	0.258	0.421	0.000133026
Hmbox1	5.12761e-10	-0.610944	0.509	0.704	9.05177e-06
Xaf1	2.0425e-08	-0.612337	0.459	0.591	0.000360563
Plscr4	4.7355e-10	-0.614689	0.277	0.484	8.35959e-06
Slc7a5	5.18002e-10	-0.615518	0.906	0.969	9.1443e-06
Add3	3.74618e-08	-0.616219	0.428	0.566	0.000661313
Ralgapa1	4.01365e-08	-0.616907	0.535	0.667	0.000708529
AY036118	6.2865e-08	-0.61789	1	1	0.00110976
Sp100	4.2624e-10	-0.62111	0.604	0.723	7.52441e-06
Entpd1	4.59782e-10	-0.621142	0.132	0.377	8.11654e-06
Gm42418	4.61426e-07	-0.622065	1	1	0.00814556
Elovl7	4.99233e-10	-0.631804	0.453	0.667	8.81296e-06
Sox18	1.95389e-08	-0.635508	0.692	0.83	0.00034492
Synpo2	1.19298e-10	-0.638076	0.226	0.421	2.10597e-06
Hmcn1	5.54114e-11	-0.638942	0.874	0.962	9.78178e-07
Atp8a1	1.0244e-07	-0.639204	0.541	0.673	0.00180837
Pdxk	6.11721e-10	-0.640237	0.327	0.516	1.07987e-05
Zic2	4.97605e-09	-0.644455	0.434	0.541	8.78421e-05
Fut8	9.28404e-09	-0.647556	0.553	0.629	0.000163891
Tnfrsf19	1.59898e-09	-0.652812	0.39	0.541	2.82269e-05
Lars2	6.81546e-06	-0.657619	0.987	0.987	0.120313
Dab2	4.4701e-10	-0.657806	0.453	0.667	7.89108e-06
St3gal6	7.81499e-12	-0.659649	0.742	0.862	1.37958e-07
Tns1	7.61638e-11	-0.664743	0.711	0.862	1.34452e-06
Tob1	3.40916e-08	-0.666031	0.491	0.623	0.000601819
She	4.8831e-12	-0.666166	0.522	0.667	8.62013e-08
Kctd12	3.48763e-10	-0.669513	0.447	0.597	6.15672e-06
Adgrf5	4.89949e-14	-0.669937	0.956	0.987	8.64906e-10
B4galt4	4.71424e-13	-0.670133	0.226	0.522	8.32205e-09
Tm4sf1	6.46873e-10	-0.671038	0.824	0.937	1.14192e-05
App	7.71082e-15	-0.671124	0.925	0.994	1.36119e-10
Exoc6	7.29636e-09	-0.671871	0.377	0.553	0.000128803
Kitl	5.25451e-10	-0.672109	0.862	0.918	9.27578e-06
Cgnl1	1.15878e-10	-0.675144	0.805	0.887	2.0456e-06
Srgn	2.81187e-12	-0.676215	0.792	0.962	4.96379e-08
Clip1	4.54922e-11	-0.68153	0.667	0.761	8.03074e-07
Ifitm3	9.86609e-09	-0.682779	0.868	0.962	0.000174166
Ifitm2	5.21953e-11	-0.682933	0.742	0.893	9.21404e-07
Ceacam1	1.10617e-13	-0.68545	0.132	0.409	1.95272e-09
Lef1	2.33499e-12	-0.685834	0.805	0.887	4.12197e-08
Adgrg1	3.89096e-11	-0.686585	0.377	0.572	6.8687e-07
Ucp2	1.10123e-09	-0.688612	0.377	0.616	1.94401e-05
Ddc	1.72117e-09	-0.688639	0.258	0.484	3.03839e-05
Nxn	3.51745e-11	-0.689168	0.308	0.528	6.20936e-07
Isg15	5.3251e-08	-0.690003	0.472	0.579	0.000940041
Gbp3	5.91236e-08	-0.693253	0.371	0.566	0.00104371
Klf9	1.38658e-09	-0.696323	0.673	0.824	2.44772e-05
Gsta4	2.02835e-07	-0.697143	0.503	0.704	0.00358064
Rsad2	6.97862e-09	-0.698255	0.113	0.358	0.000123194
Macf1	7.5064e-14	-0.698406	0.962	0.981	1.3251e-09
Stk38	5.31039e-12	-0.698975	0.497	0.667	9.37444e-08
Abcc4	1.09273e-11	-0.699451	0.591	0.692	1.929e-07
Podxl	3.43688e-11	-0.699595	0.843	0.937	6.06713e-07
Acer2	4.48894e-08	-0.699649	0.214	0.447	0.000792433
Slc40a1	4.47788e-11	-0.701387	0.811	0.918	7.90481e-07
Slc38a5	3.34395e-06	-0.701651	0.22	0.365	0.0590308
Prickle1	5.20933e-12	-0.705759	0.245	0.522	9.19603e-08
Synm	1.50641e-10	-0.7065	0.742	0.862	2.65926e-06
Pllp	1.50488e-10	-0.708005	0.296	0.547	2.65657e-06
Gbp7	1.71474e-09	-0.70872	0.553	0.73	3.02704e-05
Cobll1	3.9972e-10	-0.714438	0.421	0.616	7.05626e-06
Gbp5	8.46837e-10	-0.714765	0.189	0.421	1.49492e-05
Txnip	4.37548e-11	-0.716152	0.56	0.717	7.72404e-07
Htra1	5.75916e-09	-0.720265	0.277	0.491	0.000101666
Syne2	2.73478e-12	-0.723532	0.459	0.66	4.8277e-08
Gbp2	1.22324e-09	-0.723558	0.283	0.497	2.15939e-05
Crip2	2.25138e-12	-0.725189	0.811	0.969	3.97437e-08
Anp32a	1.219e-11	-0.729589	0.711	0.868	2.1519e-07
S100a13	1.93009e-13	-0.729633	0.786	0.918	3.40719e-09
Cd59a	2.93712e-11	-0.730414	0.459	0.635	5.1849e-07
C130074G19Rik	2.2453e-10	-0.740217	0.686	0.849	3.96363e-06
Adam15	6.23347e-12	-0.741796	0.421	0.667	1.10039e-07
Mcf2l	1.11128e-10	-0.743052	0.604	0.736	1.96175e-06
Ifit1	1.05277e-06	-0.74595	0.214	0.327	0.0185845
Pakap.1	5.56478e-10	-0.754872	0.78	0.918	9.82351e-06
Nxpe4	1.26793e-11	-0.76067	0.346	0.616	2.23827e-07
Aqp11	7.86363e-13	-0.762051	0.132	0.459	1.38817e-08
Slfn5	3.67866e-14	-0.765615	0.761	0.912	6.49393e-10
Bcl2l1	1.63714e-14	-0.76593	0.289	0.572	2.89005e-10
Gpd2	5.2511e-14	-0.766498	0.497	0.667	9.26977e-10
Aldh2	7.37953e-13	-0.768105	0.528	0.717	1.30271e-08
Lmo7	2.64337e-13	-0.768684	0.277	0.541	4.66634e-09
Fry	9.43446e-13	-0.772226	0.767	0.925	1.66547e-08
Polk	1.72889e-12	-0.772527	0.465	0.679	3.05201e-08
Hip1	1.41275e-12	-0.774851	0.73	0.881	2.49392e-08
Paqr5	2.01968e-12	-0.777232	0.164	0.509	3.56534e-08
Pkp4	2.47087e-15	-0.778952	0.447	0.648	4.36183e-11
Rnf144b	7.33091e-13	-0.78309	0.314	0.591	1.29413e-08
Ly6e	1.30289e-17	-0.783279	0.906	1	2.3e-13
Tsc22d1	3.95097e-15	-0.787777	0.874	0.981	6.97464e-11
Jcad	1.08655e-14	-0.789225	0.887	0.969	1.91808e-10
Mtus1	9.25123e-15	-0.792811	0.572	0.818	1.63312e-10
AW112010	5.09951e-12	-0.797323	0.748	0.843	9.00216e-08
Fcgrt	9.58862e-12	-0.807454	0.566	0.711	1.69268e-07
Zfp36l1	2.35581e-12	-0.814447	0.799	0.881	4.15871e-08
Efr3b	2.4149e-14	-0.81473	0.572	0.786	4.26301e-10
Fam13c	3.34527e-13	-0.816783	0.453	0.692	5.9054e-09
Bmpr2	1.41494e-13	-0.820856	0.874	0.95	2.49779e-09
Nebl	1.22036e-12	-0.830891	0.182	0.509	2.1543e-08
Degs2	4.7278e-15	-0.835055	0.094	0.465	8.34598e-11
Ptprr	2.13687e-10	-0.836396	0.157	0.44	3.77222e-06
Cx3cl1	3.26554e-13	-0.837532	0.484	0.717	5.76467e-09
Grb14	1.15113e-14	-0.840508	0.233	0.585	2.03209e-10
Lsr	1.2048e-13	-0.846895	0.447	0.755	2.12684e-09
Pglyrp1	4.62168e-13	-0.852971	0.881	0.981	8.15865e-09
Spaar	4.31833e-13	-0.856031	0.327	0.528	7.62315e-09
Lims2	8.79813e-21	-0.861701	0.371	0.629	1.55313e-16
Id3	3.23958e-15	-0.872984	0.843	0.969	5.71884e-11
Reck	3.7613e-16	-0.88872	0.497	0.742	6.63982e-12
Col4a3bp	4.59743e-16	-0.894617	0.686	0.868	8.11585e-12
Glul	1.43868e-11	-0.895288	0.642	0.855	2.53969e-07
Ramp2	1.10985e-17	-0.903266	0.862	0.981	1.95921e-13
Mt2	3.82357e-12	-0.908618	0.491	0.786	6.74975e-08
Arl4a	2.863e-13	-0.909714	0.591	0.799	5.05405e-09
Klf4	6.04671e-12	-0.918677	0.447	0.748	1.06743e-07
Pcp4l1	2.26523e-19	-0.93004	0.717	0.943	3.99881e-15
Lrrn3	1.55973e-13	-0.931318	0.428	0.723	2.75339e-09
Cmtm8	7.65638e-16	-0.951456	0.352	0.667	1.35158e-11
Heg1	4.04141e-19	-0.953668	0.755	0.899	7.13429e-15
Jam2	4.30654e-19	-0.956795	0.522	0.805	7.60234e-15
Gstm1	9.23226e-17	-0.9587	0.566	0.811	1.62977e-12
Slc30a1	1.49864e-14	-0.962999	0.616	0.805	2.64554e-10
Epas1	2.25279e-22	-0.964329	0.855	1	3.97684e-18
Gas6	5.93728e-15	-0.967032	0.233	0.591	1.04811e-10
Fyco1	6.36651e-21	-0.969754	0.465	0.742	1.12388e-16
Srarp	5.21843e-16	-0.973339	0.182	0.604	9.21209e-12
Akap12	3.95514e-12	-0.977723	0.516	0.748	6.98202e-08
Iigp1	4.14293e-13	-1.00079	0.189	0.528	7.31352e-09
Maoa	2.37803e-18	-1.01487	0.541	0.824	4.19794e-14
Atp10a	7.14281e-23	-1.02718	0.396	0.736	1.26092e-18
Mfsd2a	6.20925e-15	-1.03429	0.503	0.818	1.09612e-10
Stra6	7.89575e-13	-1.04165	0.447	0.704	1.39384e-08
Syne1	4.76341e-16	-1.05059	0.541	0.818	8.40885e-12
Plekhh2	3.34494e-15	-1.05092	0.509	0.805	5.90481e-11
Ablim1	1.36079e-22	-1.05224	0.931	0.987	2.4022e-18
Xdh	1.45277e-17	-1.07059	0.126	0.516	2.56457e-13
Clec2d	3.56654e-18	-1.07783	0.692	0.887	6.29602e-14
Selenop	2.79243e-19	-1.07841	0.811	0.962	4.92947e-15
Pcmtd1	7.61118e-20	-1.09236	0.748	0.925	1.3436e-15
Tek	1.62796e-18	-1.09422	0.377	0.748	2.87384e-14
Wfdc1	8.09348e-22	-1.09807	0.497	0.868	1.42874e-17
Slc39a10	1.29268e-24	-1.10658	0.843	0.975	2.28197e-20
Cp	1.1411e-18	-1.11284	0.428	0.723	2.01439e-14
Slc9a3r2	1.14792e-22	-1.12148	0.736	0.925	2.02642e-18
Ptn	3.69889e-09	-1.12512	0.283	0.604	6.52965e-05
Cyyr1	6.37612e-26	-1.12651	0.704	0.956	1.12558e-21
Ttll7	1.03239e-20	-1.12672	0.314	0.686	1.82249e-16
Ptprb	1.27441e-23	-1.13081	0.931	0.994	2.24971e-19
Flt1	8.29122e-30	-1.13123	0.981	1	1.46365e-25
Ndnf	5.07715e-10	-1.13341	0.245	0.522	8.9627e-06
Igf1r	6.86296e-26	-1.14763	0.881	0.981	1.21152e-21
Ahnak	1.16573e-23	-1.17483	0.786	0.987	2.05786e-19
Golim4	3.89436e-25	-1.17821	0.667	0.862	6.87471e-21
Abcg2	2.16513e-31	-1.2134	0.799	0.975	3.82211e-27
Ocln	7.82442e-26	-1.2267	0.403	0.805	1.38124e-21
Tfrc	3.88731e-16	-1.22709	0.635	0.811	6.86226e-12
Clic5	2.51659e-27	-1.2428	0.553	0.843	4.44253e-23
Alas1	6.37407e-27	-1.26344	0.491	0.843	1.12521e-22
Slc22a8	4.2718e-22	-1.26407	0.541	0.862	7.541e-18
Tinagl1	6.2339e-21	-1.28133	0.226	0.673	1.10047e-16
Car4	1.58049e-13	-1.28154	0.541	0.786	2.79004e-09
Mt1	3.95604e-23	-1.31274	0.629	0.931	6.9836e-19
Id1	7.81772e-23	-1.33309	0.623	0.931	1.38006e-18
Abcb1a	7.6973e-34	-1.34382	0.874	0.987	1.3588e-29
Cebpd	2.24971e-19	-1.35466	0.597	0.843	3.97142e-15
Gatm	6.83905e-27	-1.36277	0.472	0.843	1.2073e-22
Slc2a1	6.0437e-36	-1.36298	0.868	0.994	1.06689e-31
Klf2	9.11299e-19	-1.38375	0.704	0.937	1.60872e-14
Ly6a	4.66087e-33	-1.38483	0.836	0.994	8.22784e-29
Itm2a	1.0421e-33	-1.42062	0.893	0.987	1.83961e-29
Utrn	8.15746e-37	-1.43948	0.805	0.981	1.44004e-32
Mal	2.0488e-25	-1.44921	0.629	0.862	3.61674e-21
Ptprg	8.18892e-35	-1.45596	0.692	0.943	1.44559e-30
Slc16a1	1.26932e-15	-1.46596	0.358	0.686	2.24072e-11
Ltbp4	1.64446e-29	-1.50602	0.459	0.906	2.90297e-25
Ivns1abp	2.51559e-25	-1.50944	0.673	0.918	4.44077e-21
Gpcpd1	2.33907e-34	-1.51004	0.667	0.937	4.12916e-30
Bsg	3.49586e-42	-1.54266	0.981	1	6.17124e-38
Cavin2	2.75022e-30	-1.61846	0.396	0.855	4.85496e-26
Slco1c1	5.89482e-43	-1.62791	0.723	1	1.04061e-38
Sema3c	4.34977e-26	-1.63405	0.302	0.774	7.67864e-22
Sgms1	1.37129e-39	-1.64069	0.686	0.95	2.42074e-35
Slc6a6	2.10383e-10	-1.64511	0.233	0.528	3.71388e-06
Prom1	4.0751e-38	-1.71186	0.465	0.874	7.19378e-34
Ndrg1	9.42839e-30	-1.73424	0.283	0.792	1.66439e-25
Spock2	2.42549e-35	-1.78417	0.792	0.981	4.28171e-31
Pltp	2.50361e-47	-1.83329	0.786	1	4.41961e-43
Apoe	7.03139e-30	-1.85548	0.384	0.881	1.24125e-25
Ly6c1	2.29693e-53	-1.99796	0.755	1	4.05478e-49
Slco1a4	1.21596e-58	-2.23136	0.591	1	2.14654e-54
Cxcl12	3.52913e-60	-2.59378	0.704	0.994	6.22997e-56

## Sheet: calculation 2
Calculation 2
Gene	p_val	avg_log2FC	pct.1	pct.2	p_val_adj
Apln	2.85848e-63	3.53954	0.95	0.157	5.04607e-59
Trp53i11	2.90775e-64	3.01266	0.925	0.17	5.13305e-60
Serpine1	2.59238e-44	2.79366	0.767	0.05	4.57633e-40
Lamb1	1.40262e-51	2.67254	0.843	0.088	2.47604e-47
Esm1	4.04916e-35	2.65925	0.862	0.283	7.14798e-31
Adm	1.91081e-42	2.29708	0.849	0.17	3.37314e-38
Kit	9.62515e-53	2.15689	0.811	0.044	1.69913e-48
Prnd	4.73602e-31	2.10029	0.786	0.245	8.3605e-27
Vwf	1.39951e-36	2.0259	0.893	0.434	2.47055e-32
Mcam	2.69564e-47	2.02566	0.811	0.075	4.75862e-43
Fxyd6	3.05685e-27	2.02225	0.667	0.119	5.39626e-23
Fscn1	4.68501e-39	2.01185	0.761	0.176	8.27045e-35
Odc1	2.30448e-29	1.99432	0.78	0.258	4.0681e-25
Col4a1	1.77352e-55	1.88613	1	0.937	3.13079e-51
Slc38a2	2.23469e-19	1.79209	0.912	0.686	3.94489e-15
Col4a2	4.95694e-50	1.77958	0.987	0.899	8.75049e-46
Itga4	2.17357e-30	1.77567	0.893	0.686	3.83701e-26
Pmepa1	2.95597e-30	1.76455	0.843	0.604	5.21818e-26
Thbs1	5.62323e-20	1.76043	0.497	0.063	9.92669e-16
Tmsb10	6.12437e-31	1.73869	0.931	0.887	1.08113e-26
Pgf	1.04155e-21	1.68681	0.403	0.006	1.83865e-17
Tspan6	5.9879e-28	1.66223	0.711	0.164	1.05704e-23
Lama4	2.47301e-32	1.65309	0.893	0.623	4.3656e-28
Nid1	2.54261e-37	1.62298	0.906	0.591	4.48846e-33
Vim	1.69496e-20	1.58549	0.906	0.912	2.99211e-16
Pxdn	3.72792e-38	1.5527	0.799	0.138	6.58089e-34
Cxcr4	8.34144e-25	1.54958	0.61	0.082	1.47251e-20
Tmem176a	4.65516e-23	1.5468	0.698	0.214	8.21775e-19
Pcdh17	3.59414e-18	1.54307	0.679	0.308	6.34474e-14
Kcnq1ot1	6.38062e-07	1.48937	0.61	0.314	0.0112637
Pfn1	3.83994e-36	1.40067	0.855	0.868	6.77864e-32
Serpinh1	8.29895e-33	1.39593	0.887	0.799	1.46501e-28
Kcnj2	9.06934e-14	1.38854	0.692	0.377	1.60101e-09
Sat1	2.24119e-12	1.37463	0.811	0.547	3.95638e-08
Lamc1	2.10507e-29	1.37404	0.855	0.635	3.71608e-25
Nid2	5.06436e-25	1.36226	0.824	0.421	8.94012e-21
Ecscr	9.4421e-33	1.34729	0.918	0.711	1.66681e-28
Itgb1	2.29915e-33	1.34291	0.981	0.95	4.05869e-29
Rapgef5	1.98424e-23	1.31777	0.792	0.346	3.50278e-19
S100a6	3.33963e-11	1.29472	0.447	0.119	5.89545e-07
Clec1a	1.63862e-19	1.28926	0.748	0.302	2.89266e-15
Cdkn1a	1.26546e-18	1.28295	0.83	0.616	2.23392e-14
Chst1	3.85949e-33	1.2684	0.629	0.031	6.81315e-29
Cdh13	7.19708e-15	1.26706	0.673	0.289	1.2705e-10
Tmem176b	4.88741e-16	1.25543	0.824	0.509	8.62774e-12
Sparc	7.06032e-38	1.24287	0.994	1	1.24636e-33
Hspg2	1.34179e-27	1.22659	0.918	0.78	2.36866e-23
Fam102b	2.15306e-30	1.22632	0.66	0.075	3.8008e-26
Csrp1	1.28496e-21	1.21121	0.811	0.56	2.26834e-17
Cd63	1.25591e-25	1.20445	0.484	0.013	2.21706e-21
Emp3	7.0689e-16	1.19038	0.509	0.107	1.24787e-11
Itm2c	1.61554e-20	1.18604	0.874	0.597	2.85191e-16
Tm9sf3	7.09043e-28	1.17854	0.962	0.824	1.25167e-23
Sez6l2	1.99516e-32	1.17634	0.553	0.006	3.52205e-28
Smad1	1.98855e-28	1.17246	0.849	0.572	3.51038e-24
Cd82	2.729e-22	1.16913	0.692	0.189	4.81751e-18
Rhoj	3.84653e-24	1.16814	0.868	0.66	6.79027e-20
Rhoc	1.51899e-30	1.1593	0.912	0.843	2.68148e-26
Dcbld1	1.42085e-24	1.14637	0.679	0.151	2.50822e-20
Gnai1	1.05279e-24	1.13973	0.604	0.088	1.85849e-20
Flna	4.42259e-19	1.12809	0.855	0.528	7.80719e-15
Fn1	1.09489e-05	1.11592	0.956	0.969	0.193281
Loxl2	9.00258e-20	1.11572	0.447	0.031	1.58923e-15
Bok	9.71345e-16	1.11271	0.704	0.321	1.71472e-11
Myadm	7.11786e-18	1.1073	0.792	0.396	1.25652e-13
Gnb4	1.44699e-21	1.10238	0.868	0.597	2.55438e-17
Tpm1	7.95733e-19	1.09601	0.912	0.874	1.40471e-14
Nos2	3.04528e-25	1.08935	0.673	0.126	5.37584e-21
Plxnd1	1.62351e-27	1.08458	0.925	0.818	2.86598e-23
Cd93	2.75568e-28	1.07935	0.981	0.95	4.86461e-24
Nox4	4.49728e-21	1.07892	0.491	0.05	7.93905e-17
Sema6d	1.01191e-13	1.07794	0.748	0.44	1.78633e-09
Arhgap18	1.14145e-21	1.07393	0.83	0.535	2.01501e-17
Pmaip1	1.59532e-15	1.07204	0.591	0.176	2.81621e-11
Ptpre	4.64691e-18	1.04129	0.635	0.164	8.20318e-14
Anxa6	1.84121e-14	1.03144	0.597	0.27	3.25028e-10
Fkbp1a	5.44197e-31	1.0302	0.912	0.862	9.6067e-27
Cd9	4.42215e-18	1.02095	0.635	0.176	7.80642e-14
F2r	3.29088e-19	1.00718	0.579	0.107	5.80939e-15
Cavin3	1.04695e-13	0.982646	0.774	0.528	1.84818e-09
Cyba	2.45877e-13	0.969755	0.843	0.642	4.34046e-09
Ppic	1.75073e-15	0.966466	0.843	0.597	3.09056e-11
Ext1	3.76956e-17	0.962845	0.654	0.195	6.65441e-13
Lcp2	3.6259e-19	0.953806	0.623	0.138	6.40081e-15
Bgn	3.42014e-12	0.945163	0.453	0.113	6.03757e-08
Creb3l2	2.84157e-13	0.93985	0.761	0.447	5.01623e-09
Myo1b	1.40182e-16	0.938964	0.868	0.742	2.47464e-12
Atf3	5.88885e-11	0.937634	0.597	0.226	1.03956e-06
Actg1	2.2261e-20	0.928417	0.956	0.975	3.92974e-16
Gapdh	5.61512e-12	0.915006	0.748	0.742	9.91237e-08
Tspan2	2.70169e-21	0.913538	0.597	0.101	4.7693e-17
Trabd2b	2.88398e-17	0.906082	0.535	0.101	5.09108e-13
Lcp1	7.8286e-19	0.9038	0.629	0.151	1.38198e-14
Ankrd37	1.7557e-12	0.902177	0.541	0.17	3.09934e-08
Litaf	8.94226e-18	0.896166	0.61	0.164	1.57858e-13
Lims1	3.60365e-15	0.896089	0.805	0.635	6.36153e-11
Fam129a	2.5794e-14	0.894796	0.78	0.503	4.55342e-10
Dapk2	3.83469e-21	0.894242	0.585	0.094	6.76937e-17
Calm2	6.22455e-24	0.891125	0.862	0.805	1.09882e-19
Pfkp	2.1193e-17	0.887138	0.648	0.182	3.7412e-13
Plod1	6.44644e-12	0.886016	0.774	0.472	1.13799e-07
Cpe	6.84147e-11	0.881011	0.906	0.874	1.20772e-06
Sirpa	5.05962e-26	0.878789	0.516	0.025	8.93175e-22
Frmd6	2.56999e-14	0.873506	0.679	0.283	4.53681e-10
Pdia6	1.86419e-11	0.867108	0.836	0.686	3.29085e-07
Ubtd1	2.71748e-22	0.863748	0.566	0.075	4.79716e-18
Akap13	1.55884e-11	0.86244	0.868	0.742	2.75182e-07
Prrg3	1.32402e-30	0.859408	0.491	0	2.3373e-26
Actb	2.62692e-14	0.856399	0.975	1	4.63731e-10
Prss23	1.42257e-06	0.843706	0.56	0.384	0.0251127
Raph1	5.4211e-12	0.842177	0.673	0.296	9.56988e-08
Tmsb4x	9.21538e-07	0.840777	0.994	1	0.0162679
Coro1c	3.28648e-16	0.8367	0.711	0.321	5.80163e-12
Anxa1	3.08795e-12	0.834846	0.623	0.233	5.45116e-08
Trf	5.6625e-19	0.827518	0.516	0.075	9.99601e-15
Nrp2	2.53791e-08	0.827132	0.755	0.453	0.000448018
Anxa5	3.33344e-17	0.825905	0.855	0.874	5.88453e-13
Cnn3	1.97173e-12	0.821423	0.818	0.623	3.4807e-08
Lxn	1.19423e-13	0.81941	0.723	0.327	2.10818e-09
Tubb6	1.92056e-18	0.818023	0.516	0.075	3.39036e-14
Chic2	6.61033e-14	0.817823	0.799	0.497	1.16692e-09
Arhgef28	7.12406e-14	0.817763	0.673	0.264	1.25761e-09
Nrip1	7.85228e-11	0.816835	0.811	0.56	1.38616e-06
Ppp1r14b	9.2879e-12	0.811854	0.723	0.371	1.63959e-07
Adamts1	8.53978e-06	0.809542	0.774	0.541	0.150753
Actn1	5.18386e-09	0.799512	0.711	0.472	9.15107e-05
Htra3	1.56594e-13	0.794341	0.566	0.164	2.76436e-09
Gpx3	6.28863e-13	0.787292	0.352	0.044	1.11013e-08
Scn1b	2.28966e-26	0.783898	0.528	0.025	4.04193e-22
Ctsb	1.57156e-07	0.779382	0.774	0.604	0.00277428
Egln3	1.27599e-17	0.770937	0.365	0.013	2.2525e-13
Dstn	8.33232e-17	0.766205	0.918	0.962	1.47091e-12
Gng2	4.12257e-16	0.766001	0.566	0.132	7.27756e-12
Gngt2	3.08684e-13	0.763979	0.629	0.226	5.4492e-09
Tmem173	8.11401e-18	0.759227	0.56	0.107	1.43237e-13
Myh10	5.07917e-10	0.75701	0.774	0.597	8.96626e-06
Rpl10	1.64667e-14	0.756547	0.767	0.761	2.90687e-10
Lgals1	1.81005e-12	0.753537	0.371	0.057	3.19528e-08
Olfml2b	2.03225e-19	0.752921	0.428	0.025	3.58754e-15
Angpt2	1.25134e-06	0.749374	0.73	0.447	0.0220899
Bcl6b	8.65775e-11	0.746959	0.704	0.333	1.52835e-06
Cdh2	2.3846e-10	0.746911	0.61	0.252	4.20953e-06
Bcl2l11	6.59608e-11	0.744587	0.516	0.164	1.16441e-06
4930523C07Rik	1.20319e-08	0.742702	0.78	0.61	0.000212399
Ppp1cc	1.0598e-10	0.742314	0.755	0.509	1.87086e-06
Sh3bp5	4.34764e-09	0.741731	0.761	0.503	7.67489e-05
Col7a1	6.33374e-17	0.741708	0.371	0.019	1.1181e-12
Tmem47	3.2382e-11	0.740642	0.516	0.164	5.7164e-07
Pkd1	2.5441e-10	0.739118	0.711	0.358	4.4911e-06
Rps28	2.42074e-18	0.738087	0.893	0.925	4.27333e-14
Gpi1	1.01123e-08	0.731662	0.786	0.686	0.000178512
Sox4	4.93009e-09	0.731254	0.742	0.472	8.70308e-05
Capg	2.15046e-09	0.730704	0.686	0.39	3.79621e-05
Pde4b	9.4843e-09	0.730665	0.723	0.491	0.000167426
Calu	3.41355e-07	0.729001	0.799	0.642	0.00602594
Galnt1	4.56364e-09	0.725988	0.818	0.591	8.05619e-05
Slc26a2	9.68678e-12	0.709199	0.541	0.17	1.71001e-07
Slc12a2	2.78497e-11	0.708442	0.704	0.321	4.91631e-07
Itgav	1.17239e-08	0.707608	0.421	0.126	0.000206963
Gabarapl1	2.40991e-11	0.706346	0.774	0.623	4.25421e-07
Spata13	4.35216e-11	0.704852	0.667	0.371	7.68287e-07
Tcf4	3.05571e-16	0.703425	0.981	0.994	5.39424e-12
Mapk6	5.03296e-10	0.700293	0.704	0.352	8.88468e-06
Uchl1	2.52752e-11	0.698882	0.654	0.27	4.46182e-07
Piezo2	1.45155e-17	0.698603	0.516	0.082	2.56242e-13
Tram2	3.55558e-11	0.697032	0.566	0.195	6.27666e-07
Dok4	1.66381e-07	0.697023	0.623	0.34	0.00293713
Adam10	1.08997e-10	0.693714	0.925	0.755	1.92413e-06
Rassf2	8.59398e-19	0.68908	0.522	0.075	1.5171e-14
Gem	9.69762e-11	0.684486	0.415	0.094	1.71192e-06
Ctsl	4.61594e-06	0.6833	0.874	0.73	0.0814851
Mrpl52	2.61034e-10	0.680656	0.748	0.428	4.60803e-06
Wscd1	7.07521e-10	0.67817	0.629	0.283	1.24899e-05
Vasp	8.72258e-10	0.678024	0.704	0.396	1.5398e-05
Adgrl2	1.60827e-10	0.677752	0.925	0.805	2.83909e-06
Fosb	0.00173936	0.677508	0.497	0.302	1
Bambi	4.58327e-15	0.672705	0.591	0.164	8.09085e-11
Orai1	1.61211e-08	0.671656	0.698	0.396	0.000284585
Abracl	3.17183e-12	0.666425	0.667	0.277	5.59924e-08
Igfbp7	3.59161e-11	0.665617	0.987	1	6.34026e-07
Edn1	0.00011675	0.658926	0.811	0.748	1
Junb	1.01544e-08	0.655908	0.862	0.585	0.000179256
Myl12a	2.46281e-13	0.654396	0.906	0.975	4.34759e-09
Tgfb1	3.17612e-07	0.652119	0.73	0.509	0.0056068
N4bp3	7.23507e-13	0.65162	0.648	0.252	1.27721e-08
Ackr2	1.06693e-21	0.650225	0.447	0.019	1.88345e-17
Ifngr2	3.55915e-13	0.65002	0.591	0.189	6.28297e-09
Ptpn12	1.26454e-10	0.649071	0.742	0.39	2.2323e-06
Errfi1	1.00292e-08	0.647407	0.447	0.145	0.000177046
Myo10	3.23537e-12	0.644871	0.981	0.969	5.71139e-08
Kcng2	1.69857e-25	0.644485	0.541	0.038	2.99849e-21
Ets2	4.94251e-07	0.640869	0.811	0.704	0.00872502
Tbxa2r	1.03411e-11	0.639607	0.509	0.145	1.82551e-07
Plp2	6.97376e-12	0.636597	0.522	0.151	1.23108e-07
Ptprk	4.24511e-08	0.633722	0.667	0.346	0.000749389
Meox1	1.70885e-08	0.633658	0.786	0.642	0.000301662
Exoc3l4	3.91961e-20	0.633529	0.503	0.057	6.91929e-16
Abhd17a	2.14837e-09	0.631025	0.774	0.591	3.79251e-05
Ccn1	1.74786e-08	0.628857	0.805	0.516	0.000308551
Myo1e	1.24923e-05	0.62819	0.799	0.692	0.220526
Morf4l2	4.06796e-09	0.627657	0.73	0.415	7.18117e-05
Tnfaip8l1	4.48754e-14	0.623888	0.553	0.145	7.92186e-10
Eef1a1	9.22395e-13	0.622438	0.962	1	1.6283e-08
Cdc42ep3	1.33034e-13	0.620894	0.862	0.83	2.34844e-09
Epha2	1.41241e-11	0.618908	0.535	0.17	2.49333e-07
Abcg1	4.75557e-08	0.61809	0.755	0.465	0.000839502
Ywhah	1.65113e-07	0.617985	0.799	0.667	0.00291473
Dad1	9.19079e-10	0.616962	0.881	0.755	1.62245e-05
Adamtsl2	1.13176e-07	0.616901	0.591	0.283	0.0019979
Man2a1	5.529e-07	0.616626	0.755	0.491	0.00976034
Pabpc1	3.14699e-06	0.616411	0.874	0.786	0.0555539
Maff	1.42546e-12	0.615576	0.541	0.157	2.51636e-08
Aplp2	9.56295e-08	0.612448	0.969	0.95	0.00168815
C1qtnf6	2.30146e-20	0.611339	0.44	0.025	4.06276e-16
Fgfr1	3.79094e-14	0.609734	0.579	0.164	6.69214e-10
S100a11	9.68482e-08	0.604727	0.805	0.792	0.00170966
Tes	7.3064e-11	0.604385	0.686	0.308	1.2898e-06
Auts2	0.000245262	0.604019	0.723	0.503	1
Rpl23	1.16045e-13	0.603438	0.943	0.987	2.04854e-09
Sept1	5.37053e-12	0.597048	0.484	0.126	9.48059e-08
Cemip2	1.94e-09	0.596238	0.597	0.252	3.42468e-05
Mfap3l	4.6553e-14	0.594688	0.34	0.025	8.218e-10
Saraf	1.53074e-07	0.593244	0.836	0.679	0.00270221
Fndc3b	3.26393e-06	0.587055	0.604	0.333	0.0576182
Myh9	2.2246e-12	0.585737	0.956	0.962	3.92708e-08
Slc23a2	3.25617e-09	0.585115	0.629	0.296	5.74812e-05
Itga5	3.02426e-15	0.584129	0.623	0.182	5.33872e-11
Prnp	3.47718e-07	0.582919	0.855	0.786	0.00613826
Cerk	8.1914e-12	0.582838	0.541	0.17	1.44603e-07
Cdipt	2.08101e-06	0.581971	0.704	0.447	0.0367361
Smtn	4.90839e-07	0.580701	0.692	0.428	0.00866479
Stab1	7.26931e-06	0.578151	0.717	0.465	0.128325
Crlf2	1.09008e-08	0.577101	0.629	0.308	0.000192433
Srpr	1.67811e-05	0.576903	0.805	0.711	0.296236
Dll4	5.45791e-06	0.575572	0.805	0.56	0.0963485
Rflnb	1.31377e-05	0.575286	0.849	0.83	0.231919
Fam118a	1.05169e-06	0.57183	0.541	0.258	0.0185655
Eef2	1.01886e-13	0.569202	0.893	0.874	1.79859e-09
2900026A02Rik	2.04998e-06	0.568277	0.811	0.66	0.0361882
Pcdh12	2.21855e-15	0.566075	0.629	0.189	3.9164e-11
Rack1	2.37316e-16	0.564591	0.836	0.881	4.18934e-12
Rhbdl2	4.91701e-19	0.562969	0.516	0.069	8.68e-15
Arxes2	2.04896e-11	0.559372	0.34	0.05	3.61703e-07
Tsc22d4	5.82265e-08	0.55663	0.491	0.189	0.00102787
Arhgef7	5.26547e-08	0.554322	0.73	0.421	0.000929513
Rgcc	4.35352e-07	0.552388	0.843	0.855	0.00768528
Aldoa	1.79771e-07	0.551643	0.78	0.761	0.0031735
Susd6	3.78478e-06	0.550682	0.704	0.447	0.0668127
Trim16	3.37976e-06	0.549682	0.723	0.484	0.0596629
Tbc1d1	0.0046307	0.54947	0.56	0.377	1
Tpm4	1.81658e-14	0.548251	0.937	0.994	3.2068e-10
Tns3	4.63102e-18	0.547976	0.447	0.044	8.17514e-14
Magi1	1.85575e-05	0.545887	0.365	0.145	0.327596
Pelo	1.43697e-11	0.545492	0.566	0.189	2.53669e-07
Gpr55	9.97018e-20	0.541962	0.333	0	1.76004e-15
Pkm	1.75662e-06	0.541541	0.805	0.799	0.0310096
Lmna	1.68806e-06	0.541127	0.667	0.409	0.0297993
Slc25a25	9.56868e-09	0.540853	0.516	0.195	0.000168916
Tmed9	2.91392e-05	0.539956	0.862	0.755	0.514394
Pdlim1	7.86689e-14	0.539305	0.333	0.025	1.38874e-09
C1qtnf9	4.94051e-06	0.538962	0.34	0.113	0.0872148
Msn	1.59679e-10	0.538154	0.925	0.937	2.81881e-06
Pdlim7	1.40387e-11	0.53739	0.572	0.195	2.47825e-07
Sesn3	1.43862e-07	0.535739	0.717	0.409	0.0025396
Lrrc58	1.85938e-06	0.534799	0.836	0.736	0.0328236
Pdlim5	0.000321378	0.534184	0.843	0.723	1
Cnn2	1.33355e-06	0.533587	0.692	0.434	0.0235411
Ctsa	3.6841e-07	0.532259	0.623	0.321	0.00650355
Smad5	9.01795e-08	0.531842	0.61	0.296	0.00159194
Anxa2	8.24444e-07	0.529455	0.755	0.736	0.0145539
Man1a	9.83991e-09	0.528948	0.585	0.258	0.000173704
Cpq	1.42581e-07	0.527696	0.497	0.201	0.00251699
Rgl1	0.000190396	0.526674	0.723	0.528	1
Ppp1r18	8.55387e-14	0.526259	0.566	0.157	1.51001e-09
Atp1b3	6.8303e-05	0.524768	0.78	0.579	1
Kif5b	1.11232e-08	0.524712	0.893	0.881	0.000196358
Rps2	3.92045e-13	0.523329	0.893	0.95	6.92077e-09
Kcnq4	2.50339e-19	0.523067	0.327	0	4.41924e-15
Fosl2	6.02491e-06	0.520748	0.566	0.296	0.106358
Depp1	0.000224416	0.519896	0.528	0.308	1
Rtn4	0.00040487	0.519135	0.78	0.623	1
Swap70	1.43212e-05	0.518537	0.824	0.686	0.252811
Fstl1	8.75613e-15	0.518506	0.365	0.031	1.54572e-10
Chst7	3.12753e-17	0.518301	0.434	0.044	5.52103e-13
Skil	8.97434e-05	0.518048	0.774	0.566	1
Lrrfip1	1.69735e-05	0.517951	0.73	0.522	0.299633
Sparcl1	3.27325e-12	0.517618	0.975	1	5.77827e-08
Megf6	2.12277e-08	0.517523	0.597	0.27	0.000374732
Zc3h12c	6.82044e-08	0.517126	0.465	0.17	0.00120401
Rnf144a	6.55783e-13	0.51625	0.447	0.088	1.15765e-08
Npm1	5.72675e-10	0.514259	0.849	0.818	1.01094e-05
Apold1	6.16328e-05	0.510436	0.786	0.572	1
Mmp25	3.23276e-11	0.510166	0.509	0.151	5.70679e-07
Ralb	3.30986e-05	0.508963	0.698	0.472	0.584289
Arf4	5.86088e-06	0.508819	0.736	0.642	0.103462
Cfl1	1.86826e-16	0.506902	0.887	0.962	3.29804e-12
Apcdd1	0.00746729	0.506479	0.912	0.862	1
Phactr4	0.0393437	0.505907	0.642	0.528	1
Hes1	0.00229464	0.505402	0.686	0.516	1
Sox7	1.42145e-06	0.503308	0.66	0.396	0.0250929
Nedd9	0.000263728	0.499584	0.623	0.409	1
Wls	1.01817e-06	0.494477	0.698	0.409	0.0179738
Marcks	1.7203e-05	0.494369	0.528	0.277	0.303685
Arpc2	5.56963e-12	0.49372	0.874	0.906	9.83206e-08
Nus1	1.59419e-05	0.492817	0.698	0.447	0.281423
Tceal9	6.76161e-05	0.491432	0.836	0.83	1
Cttnbp2nl	2.56681e-06	0.490368	0.704	0.509	0.0453118
Tead1	2.39045e-08	0.490061	0.616	0.289	0.000421985
Eif2s2	7.2128e-10	0.489775	0.874	0.855	1.27328e-05
Tmem252	9.60707e-08	0.488469	0.66	0.346	0.00169594
Dchs1	1.63194e-08	0.488316	0.409	0.119	0.000288086
Tspan9	2.50522e-05	0.488127	0.686	0.44	0.442246
Wwtr1	1.1353e-09	0.484489	0.893	0.874	2.00414e-05
Bhlhe40	6.58432e-06	0.480139	0.616	0.346	0.116233
Rpl18a	1.62096e-11	0.480044	0.893	0.962	2.86149e-07
Selenos	7.2801e-07	0.480031	0.667	0.371	0.0128516
Rpl7a	1.50627e-11	0.479044	0.849	0.893	2.65902e-07
Chp2	1.44321e-16	0.478519	0.384	0.025	2.54771e-12
Itgb3	1.03492e-15	0.477142	0.352	0.019	1.82695e-11
2410006H16Rik	1.28902e-09	0.476892	0.566	0.22	2.2755e-05
Ostc	2.67102e-05	0.476527	0.711	0.459	0.471516
Dgkd	3.7184e-07	0.476401	0.553	0.258	0.0065641
Ptpn4	2.07652e-09	0.474633	0.491	0.164	3.66568e-05
Cyb5r3	1.07421e-05	0.474519	0.811	0.73	0.18963
Bmp2k	4.12317e-09	0.473558	0.591	0.252	7.27864e-05
Ccnl1	4.76611e-05	0.472031	0.755	0.516	0.841362
Dmd	1.06318e-09	0.471547	0.579	0.233	1.87684e-05
Rps6ka2	6.47106e-12	0.470595	0.371	0.057	1.14234e-07
Vwa1	1.58831e-09	0.469767	0.943	0.969	2.80385e-05
Map4k3	1.06274e-05	0.469618	0.692	0.428	0.187605
Nav1	0.00136173	0.469461	0.792	0.648	1
Prr5	9.03261e-16	0.469142	0.434	0.057	1.59453e-11
Eva1a	1.0376e-15	0.468258	0.484	0.082	1.83168e-11
Spred1	2.15151e-07	0.467447	0.553	0.252	0.00379806
Pald1	1.21842e-13	0.465875	0.553	0.151	2.15087e-09
Gng5	1.04089e-10	0.461258	0.912	0.969	1.83747e-06
Dbn1	9.5809e-13	0.46038	0.314	0.025	1.69132e-08
Arpc4	2.76597e-05	0.459562	0.774	0.591	0.488277
Trib1	1.65975e-09	0.459449	0.465	0.145	2.92995e-05
Gpx1	7.09451e-06	0.459289	0.811	0.723	0.125239
Zic3	0.000830688	0.458593	0.623	0.44	1
Wsb2	4.48354e-06	0.45812	0.56	0.289	0.0791479
Actr3	2.22205e-05	0.455812	0.836	0.711	0.392259
Tcim	1.61751e-06	0.454694	0.415	0.157	0.0285539
Tspan14	5.35834e-10	0.454169	0.629	0.27	9.45908e-06
Rpl12	7.30692e-11	0.453215	0.887	0.918	1.28989e-06
Chd7	8.74634e-07	0.452716	0.56	0.27	0.0154399
Ppib	1.51861e-07	0.452305	0.868	0.849	0.00268081
Ckap4	4.17396e-07	0.451238	0.553	0.258	0.00736829
H3f3b	6.68639e-11	0.45061	0.95	0.987	1.18035e-06
Lhfp	1.86287e-08	0.44994	0.478	0.17	0.000328852
Pdgfb	4.74392e-07	0.44993	0.95	0.969	0.00837444
Slc31a2	3.76177e-07	0.449587	0.604	0.308	0.00664065
Rell1	5.67387e-05	0.449022	0.774	0.604	1
Rgs6	5.6328e-10	0.447193	0.428	0.113	9.94359e-06
Zeb1	0.000588021	0.446887	0.805	0.673	1
Lurap1l	4.41136e-10	0.446836	0.478	0.145	7.78738e-06
Mapkapk2	2.01944e-07	0.446574	0.522	0.226	0.00356492
Mxra8	3.66041e-06	0.445322	0.516	0.252	0.0646171
Leprotl1	2.42088e-05	0.444138	0.66	0.409	0.427359
Rpl6	7.17623e-14	0.444047	0.887	0.962	1.26682e-09
Hcls1	5.01512e-09	0.443639	0.491	0.17	8.8532e-05
Kctd17	1.82781e-07	0.443576	0.673	0.365	0.00322663
Agap1	2.78861e-05	0.443064	0.566	0.314	0.492273
Plekhg1	1.63723e-05	0.442563	0.755	0.503	0.289021
Atf7	0.000601187	0.44251	0.635	0.421	1
Zfp503	7.97404e-10	0.441758	0.428	0.113	1.40766e-05
Rpl22	9.63962e-14	0.440471	0.855	0.937	1.70168e-09
Apbb2	0.00849801	0.440041	0.893	0.786	1
M6pr	0.000890686	0.439223	0.774	0.648	1
Rpl5	6.36118e-13	0.438986	0.83	0.912	1.12294e-08
Cttnbp2	1.24132e-05	0.4372	0.453	0.208	0.219131
Fam43a	0.000120202	0.437135	0.679	0.453	1
Clic1	3.70544e-05	0.436919	0.862	0.761	0.654122
Rps14	4.06254e-12	0.436887	0.899	0.981	7.17159e-08
Kank1	3.74471e-07	0.436699	0.503	0.214	0.00661053
Bcl10	0.000212104	0.435655	0.698	0.478	1
Rgs16	7.98624e-09	0.435522	0.377	0.094	0.000140981
Gm12758	6.62668e-05	0.433785	0.516	0.277	1
Arpc1b	2.46925e-09	0.432864	0.811	0.805	4.35897e-05
Serf2	2.65856e-08	0.432204	0.893	0.925	0.000469315
Oaf	4.47304e-16	0.432056	0.39	0.031	7.89625e-12
Tax1bp3	1.17162e-05	0.431402	0.73	0.484	0.206826
Sema3f	1.23838e-16	0.431002	0.346	0.013	2.18612e-12
Itpr1	3.46065e-05	0.430458	0.717	0.478	0.610908
Cald1	0.00625135	0.430233	0.692	0.616	1
Rpl28	5.79348e-11	0.429062	0.925	0.981	1.02272e-06
Stt3b	8.45655e-05	0.428055	0.547	0.308	1
Casp3	1.1899e-08	0.427397	0.384	0.101	0.000210052
Tpm3	8.41603e-07	0.426214	0.887	0.855	0.0148568
Rnf183	6.091e-21	0.425984	0.352	0	1.07524e-16
Pck2	1.32544e-12	0.424622	0.497	0.126	2.3398e-08
Ddost	2.22485e-05	0.423946	0.648	0.39	0.392753
Rps11	2.04263e-10	0.42378	0.899	0.931	3.60585e-06
Bcr	3.94727e-07	0.423402	0.509	0.226	0.00696811
Pla2g12a	1.23091e-08	0.423319	0.616	0.283	0.000217293
Nckap5l	3.66201e-12	0.423053	0.509	0.138	6.46455e-08
Glg1	0.00176352	0.422404	0.717	0.535	1
Slc41a1	2.08889e-05	0.421829	0.472	0.226	0.368752
Ttyh2	0.00133254	0.421349	0.679	0.484	1
Map4k4	0.00209406	0.420743	0.868	0.767	1
Eva1b	0.000241013	0.420286	0.748	0.585	1
Ppef1	1.21021e-17	0.420207	0.365	0.013	2.13638e-13
Gm17018	1.87563e-11	0.418101	0.459	0.113	3.31105e-07
Eif5a	0.000532205	0.418038	0.792	0.66	1
Filip1l	0.000433782	0.417719	0.654	0.453	1
Rgs3	0.00122705	0.416787	0.642	0.484	1
Rpl35	6.72123e-05	0.415656	0.78	0.78	1
Mrps5	0.000629828	0.414848	0.673	0.497	1
Parva	2.38872e-05	0.414162	0.623	0.371	0.421681
Pik3r1	0.00143251	0.413794	0.56	0.358	1
Psmc4	5.8459e-05	0.412487	0.692	0.459	1
Slc16a6	9.72441e-12	0.412433	0.465	0.119	1.71665e-07
Brd2	0.000482857	0.411865	0.767	0.579	1
Ero1l	0.00108161	0.41185	0.44	0.245	1
Fermt2	2.33765e-06	0.411597	0.931	0.918	0.0412665
Gdpd5	4.37697e-08	0.411596	0.478	0.176	0.000772667
Svil	0.000440061	0.410196	0.572	0.371	1
Gimap6	0.000212795	0.408201	0.849	0.792	1
Ralgds	4.77577e-07	0.408194	0.453	0.176	0.00843066
Uhrf1bp1l	7.47942e-09	0.405639	0.459	0.151	0.000132034
Plscr3	2.00661e-09	0.404756	0.56	0.22	3.54227e-05
Gm4258	5.97737e-06	0.404751	0.384	0.145	0.105518
Tmem134	1.87878e-05	0.403424	0.66	0.409	0.331661
Rpl3	5.22656e-12	0.403361	0.862	0.931	9.22645e-08
Ppt1	1.84748e-05	0.402702	0.597	0.34	0.326136
Rps3	2.87067e-13	0.402604	0.874	0.956	5.06759e-09
Acsl4	2.68147e-07	0.402067	0.409	0.138	0.00473361
Lpar4	5.08351e-05	0.401788	0.428	0.201	0.897392
Fuca1	6.26341e-05	0.400618	0.604	0.358	1
Ssh2	0.000828799	0.400336	0.579	0.371	1
Nfkbiz	5.3523e-05	0.400223	0.34	0.132	0.944842
Galnt7	4.78345e-11	0.400147	0.503	0.157	8.44422e-07
Capzb	5.0413e-05	0.399659	0.786	0.748	0.889941
Fos	1.65837e-07	0.399081	0.711	0.403	0.00292753
Rpl7	5.04289e-10	0.398621	0.887	0.931	8.90222e-06
Rasa3	2.75979e-14	0.397952	0.403	0.05	4.87185e-10
AI506816	4.09395e-07	0.397867	0.478	0.195	0.00722706
Plekho2	3.03023e-08	0.397513	0.365	0.094	0.000534926
Pak2	0.000140659	0.396354	0.824	0.767	1
Tsen34	1.97891e-05	0.395457	0.616	0.358	0.349337
Cmpk1	0.00253553	0.394443	0.723	0.579	1
Tagln2	1.38616e-06	0.393609	0.818	0.774	0.0244699
Cdk2ap2	9.18959e-08	0.393492	0.497	0.201	0.00162224
Map4k5	1.25775e-06	0.393144	0.679	0.39	0.022203
Arrb1	2.01541e-09	0.390996	0.421	0.119	3.5578e-05
Pik3cg	5.25807e-18	0.390383	0.371	0.013	9.28207e-14
Dchs2	2.2932e-13	0.387614	0.327	0.025	4.04819e-09
Cap1	4.45345e-05	0.38661	0.704	0.459	0.786167
Hbegf	0.0144672	0.385926	0.799	0.711	1
Pon2	0.000999816	0.385072	0.805	0.767	1
Btg1	0.00811373	0.38473	0.704	0.541	1
Cdr2	1.16729e-07	0.384624	0.371	0.107	0.00206062
Abl2	1.67249e-06	0.384584	0.472	0.201	0.0295244
Rps5	7.8163e-09	0.384403	0.874	0.918	0.000137981
Pfkfb3	1.00537e-08	0.38436	0.365	0.088	0.000177478
Gusb	2.08339e-07	0.384104	0.585	0.289	0.00367781
Psmb2	0.0155692	0.383823	0.73	0.654	1
Gimap4	5.42278e-07	0.383384	0.535	0.245	0.00957283
Srgap1	3.66225e-06	0.383041	0.604	0.327	0.0646496
Plec	0.00268659	0.383006	0.692	0.522	1
Scn8a	6.25158e-19	0.3826	0.321	0	1.10359e-14
Lamp2	0.000712242	0.38099	0.711	0.503	1
Plk2	0.126941	0.380904	0.818	0.755	1
Sft2d2	3.36553e-05	0.378944	0.648	0.396	0.594117
Lman1	0.0103383	0.378358	0.786	0.679	1
Prr13	0.00926457	0.37825	0.553	0.409	1
Zswim6	1.8413e-07	0.378093	0.434	0.157	0.00325044
Ethe1	4.86166e-07	0.378089	0.484	0.201	0.00858229
Bpgm	2.55769e-05	0.37802	0.447	0.208	0.451508
Actr2	0.00242074	0.377954	0.836	0.723	1
Gnai2	2.42777e-08	0.376904	0.962	1	0.000428575
Fam13b	2.11139e-05	0.376588	0.377	0.151	0.372724
Hsp90aa1	0.00385504	0.375955	0.855	0.786	1
Eef1g	0.000933853	0.375572	0.855	0.774	1
Mfge8	0.000822197	0.375021	0.667	0.465	1
Rps12	4.85705e-09	0.373857	0.906	0.975	8.57415e-05
Cd34	4.43213e-09	0.373593	0.937	0.987	7.82404e-05
Hnrnpa1	0.0012626	0.373547	0.799	0.642	1
Snhg6	2.02269e-10	0.373507	0.509	0.164	3.57066e-06
Rpl34	1.35572e-16	0.372729	0.868	0.981	2.39326e-12
Crybb3	5.42375e-06	0.372535	0.302	0.088	0.0957454
Adora2a	3.89042e-17	0.372507	0.396	0.031	6.86775e-13
Zfp710	6.27542e-12	0.37188	0.358	0.05	1.1078e-07
Asap1	0.0274444	0.370687	0.73	0.597	1
Srsf9	0.00408162	0.370287	0.742	0.579	1
Gars	0.000602382	0.369676	0.66	0.447	1
Rassf9	0.0233301	0.368733	0.686	0.541	1
Mgst3	0.00204253	0.368543	0.56	0.371	1
Rps24	1.23174e-10	0.36835	0.899	0.981	2.17439e-06
Wsb1	1.06118e-06	0.367178	0.616	0.333	0.018733
Ercc1	9.96486e-05	0.366901	0.478	0.252	1
Vcl	0.00141687	0.366126	0.73	0.535	1
Abca3	0.000915452	0.365257	0.547	0.34	1
Lrrc32	1.95636e-07	0.365065	0.384	0.119	0.00345357
Phlda1	1.78143e-07	0.364716	0.421	0.145	0.00314475
Ldha	0.0196474	0.363391	0.73	0.61	1
Marveld1	1.94154e-06	0.362987	0.396	0.145	0.0342741
P4ha1	0.00574335	0.362232	0.428	0.258	1
Asap2	4.50341e-07	0.362044	0.528	0.239	0.00794987
Sec63	0.00597805	0.361765	0.717	0.547	1
Rcan3	2.34626e-10	0.361154	0.516	0.17	4.14185e-06
Scd2	0.0181276	0.360479	0.711	0.56	1
Sdc3	0.00434493	0.359251	0.742	0.591	1
Ica1l	0.00135852	0.359008	0.572	0.371	1
Fth1	9.41456e-08	0.358555	0.912	0.975	0.00166195
Ndufa10	5.93819e-06	0.358097	0.623	0.365	0.104827
Zmat3	2.96981e-06	0.357648	0.415	0.164	0.0524261
Sdf2	0.000251899	0.356834	0.61	0.384	1
Fam3c	0.00383421	0.356832	0.686	0.535	1
Rps4x	3.68077e-11	0.356396	0.874	0.95	6.49766e-07
Ppm1j	8.92555e-11	0.356354	0.396	0.082	1.57563e-06
Trim27	2.1986e-06	0.355858	0.371	0.132	0.0388119
Chek2	1.17041e-05	0.354772	0.409	0.17	0.206612
Prdm1	0.00432203	0.354687	0.679	0.503	1
Rars	0.000102697	0.35404	0.61	0.371	1
Selenof	0.000308402	0.353853	0.868	0.824	1
Phyhd1	1.26211e-13	0.353844	0.377	0.044	2.228e-09
Fyn	0.000750114	0.353227	0.717	0.522	1
Atf4	0.000155217	0.35284	0.73	0.503	1
Eif3e	0.005016	0.35262	0.774	0.642	1
Dst	0.00999017	0.35227	0.761	0.616	1
Ddi2	9.43605e-05	0.351469	0.635	0.396	1
Glud1	0.00323744	0.351317	0.761	0.604	1
Ptpn18	2.54282e-11	0.350901	0.39	0.075	4.48884e-07
Mtch1	0.00390972	0.350418	0.742	0.591	1
Golm1	1.31372e-05	0.350396	0.503	0.252	0.231911
P4hb	0.00632799	0.349699	0.748	0.597	1
Ttyh3	3.1647e-08	0.349537	0.516	0.208	0.000558664
Lpp	6.12265e-06	0.349208	0.642	0.371	0.108083
Plekha1	7.36763e-05	0.347521	0.711	0.472	1
Naa20	9.87412e-05	0.347468	0.604	0.365	1
Procr	5.12728e-07	0.346049	0.44	0.17	0.00905119
1110004F10Rik	0.0128703	0.345919	0.698	0.541	1
Ap1s1	0.000404353	0.34559	0.503	0.289	1
Rpl23a	3.62587e-05	0.345279	0.843	0.849	0.640076
Glrx5	0.00287962	0.345208	0.616	0.434	1
Flnb	0.0104626	0.344604	0.843	0.742	1
Ildr2	0.000107973	0.343532	0.34	0.138	1
Sike1	3.13755e-06	0.343409	0.629	0.352	0.0553872
Crem	0.00133279	0.343374	0.635	0.453	1
2510039O18Rik	3.6161e-06	0.343254	0.484	0.226	0.0638349
Phlda3	7.78819e-10	0.342716	0.321	0.063	1.37485e-05
Slc20a1	5.72083e-08	0.342507	0.327	0.075	0.0010099
Eif4ebp1	5.25103e-07	0.342125	0.528	0.239	0.00926964
Sdcbp	0.00199834	0.342059	0.862	0.774	1
Tspan31	2.45868e-05	0.34108	0.56	0.308	0.434031
Schip1	6.58537e-10	0.340673	0.591	0.245	1.16251e-05
Bicc1	1.02649e-07	0.340429	0.352	0.094	0.00181207
Atp13a3	0.000143585	0.340151	0.44	0.22	1
S100a10	4.40653e-06	0.340065	0.459	0.201	0.0777886
Arf5	0.00132915	0.33974	0.818	0.742	1
Spsb1	2.85834e-11	0.339332	0.321	0.038	5.04583e-07
Lrrc8b	5.97741e-05	0.339222	0.503	0.264	1
Tm2d3	7.7128e-05	0.337864	0.686	0.447	1
Rab5if	0.00197772	0.336807	0.635	0.447	1
C77080	6.6146e-12	0.336392	0.302	0.025	1.16768e-07
Il3ra	7.17941e-08	0.33533	0.428	0.145	0.00126738
Tmbim1	0.00022114	0.335152	0.541	0.314	1
Usp10	0.000239869	0.334416	0.371	0.17	1
Atrnl1	0.000106207	0.334045	0.465	0.239	1
Arpc5	0.000570547	0.333955	0.748	0.629	1
Rpl26	9.07336e-09	0.333232	0.906	0.969	0.000160172
Exoc6b	0.00547365	0.333219	0.623	0.453	1
Rmnd5b	1.60453e-05	0.332955	0.497	0.245	0.283248
Nrros	8.65089e-07	0.33207	0.428	0.164	0.0152714
Eef1b2	2.31468e-07	0.3318	0.843	0.881	0.0040861
Nudt4	5.25502e-06	0.331347	0.503	0.239	0.0927669
Ilk	6.20473e-05	0.330973	0.642	0.396	1
Arhgap25	1.54744e-06	0.330621	0.415	0.157	0.0273169
Krit1	0.00855361	0.330563	0.673	0.503	1
Wdr1	0.00179572	0.330459	0.692	0.503	1
Gdi2	0.00533394	0.330273	0.792	0.711	1
Zfp52	1.89976e-05	0.329763	0.39	0.164	0.335365
Pisd	4.66221e-11	0.329638	0.465	0.132	8.2302e-07
Strn4	3.31515e-06	0.329215	0.585	0.308	0.0585223
Rps3a1	6.62131e-09	0.327987	0.887	0.943	0.000116886
2610203C22Rik	3.34889e-14	0.327306	0.308	0.013	5.91179e-10
Cnksr3	3.46065e-08	0.326565	0.447	0.151	0.000610909
Morf4l1	1.75992e-10	0.326285	0.836	0.906	3.10679e-06
Papss2	1.76572e-10	0.326255	0.39	0.082	3.11703e-06
Lrp10	0.000565158	0.325458	0.648	0.434	1
Zc3h15	0.0147551	0.324385	0.686	0.56	1
Eif4a1	0.00481047	0.324171	0.799	0.742	1
Pole4	1.01291e-06	0.324112	0.503	0.226	0.0178809
Adamts5	0.000207698	0.323963	0.314	0.126	1
Xist	0.00682001	0.32378	0.579	0.421	1
Ncstn	0.00653847	0.323753	0.528	0.352	1
Mef2c	0.0573483	0.32319	0.811	0.717	1
Sema6a	0.00380093	0.32294	0.692	0.509	1
Tra2b	0.00111742	0.32268	0.748	0.553	1
Prelid1	0.00361564	0.321394	0.66	0.491	1
Ncoa7	0.000358251	0.32129	0.465	0.258	1
Coq10b	0.00540461	0.321004	0.497	0.321	1
Bin1	4.25363e-09	0.320245	0.428	0.126	7.50893e-05
Arpc3	5.17187e-12	0.319559	0.836	0.931	9.12991e-08
Pde8a	0.00149826	0.319486	0.698	0.503	1
Rpl27a	3.01873e-07	0.319356	0.937	0.994	0.00532896
Nrp1	0.00309477	0.318591	0.918	0.931	1
Tgfb1i1	7.92395e-06	0.317834	0.541	0.277	0.139881
Rpl15	3.16389e-10	0.316844	0.881	0.975	5.58522e-06
Arhgef5	0.00100436	0.316737	0.591	0.384	1
Stk25	0.00132214	0.316289	0.635	0.434	1
Rrbp1	0.00192396	0.316165	0.881	0.893	1
Rpl36al	6.64046e-05	0.315918	0.811	0.767	1
Prxl2c	0.000250137	0.315836	0.635	0.409	1
Agap3	7.57297e-09	0.315599	0.478	0.17	0.000133686
Bcl2	0.000655203	0.315162	0.616	0.403	1
Csgalnact1	8.1251e-05	0.315034	0.535	0.302	1
Rala	0.00466607	0.314788	0.742	0.591	1
Tmem154	4.33746e-05	0.313938	0.415	0.189	0.765692
Kdelr2	0.000793561	0.313812	0.648	0.44	1
Mif	0.0709998	0.313562	0.61	0.491	1
Zfand5	0.0583356	0.313104	0.805	0.78	1
Gmpr	6.36961e-09	0.312938	0.491	0.176	0.000112443
Dnajc2	5.65032e-07	0.312857	0.497	0.22	0.00997451
Tm9sf4	0.00222325	0.312429	0.61	0.415	1
Eif2b2	4.91295e-10	0.31225	0.535	0.195	8.67283e-06
Sgk1	0.000800112	0.312037	0.774	0.585	1
Spcs3	0.00112156	0.311751	0.44	0.252	1
Chd6	0.000192205	0.311475	0.692	0.472	1
Rpl32	7.15095e-08	0.311045	0.912	0.969	0.00126236
Amotl1	0.00552672	0.310727	0.748	0.585	1
Nectin2	1.70171e-09	0.310557	0.465	0.151	3.00402e-05
Xbp1	4.22022e-06	0.309847	0.679	0.415	0.0744996
AU021092	0.0133906	0.309406	0.767	0.717	1
Npdc1	0.000352457	0.309395	0.61	0.396	1
Rhod	2.35322e-07	0.309215	0.522	0.233	0.00415414
Zdhhc20	0.00939331	0.307421	0.616	0.447	1
Gramd1a	1.2345e-06	0.307131	0.384	0.138	0.0217926
mt-Co1	5.81733e-05	0.307049	0.956	1	1
Ccz1	8.07865e-05	0.306789	0.572	0.34	1
Mmrn2	0.032585	0.306702	0.698	0.56	1
Ctla2a	0.00213102	0.306669	0.981	0.987	1
Hif1a	0.0124148	0.306102	0.66	0.497	1
Notch4	0.00114255	0.305947	0.629	0.428	1
Degs1	1.76489e-06	0.305655	0.623	0.346	0.0311556
Comt	0.00151589	0.304913	0.61	0.409	1
Zrsr2	0.000129071	0.303924	0.591	0.365	1
Hspa1a	0.00278378	0.30378	0.358	0.201	1
Prkce	7.68592e-07	0.303734	0.547	0.264	0.013568
Cep68	2.09577e-05	0.303423	0.535	0.283	0.369966
Naca	4.52558e-06	0.303248	0.855	0.855	0.0798901
Agpat5	0.00488793	0.30306	0.591	0.409	1
Lama5	0.000308813	0.302712	0.522	0.308	1
Rps20	2.16301e-08	0.301943	0.899	0.969	0.000381836
Sft2d1	0.073999	0.300495	0.648	0.522	1
Cacul1	1.87225e-05	0.300431	0.453	0.214	0.330509
Il2rg	4.92406e-05	0.300377	0.616	0.371	0.869244
Fam241a	1.28027e-05	0.300273	0.484	0.245	0.226007
2810004N23Rik	7.34997e-05	-0.30054	0.478	0.421	1
Dpy19l1	0.000374256	-0.301324	0.365	0.428	1
Acaa2	4.33692e-05	-0.301613	0.314	0.365	0.765597
Slc16a9	0.00112263	-0.301976	0.547	0.616	1
Irf7	0.00212999	-0.30219	0.239	0.308	1
Aqr	7.95996e-06	-0.302846	0.447	0.459	0.140517
Ahctf1	8.2619e-06	-0.302921	0.358	0.346	0.145847
Ppp1r9b	1.46307e-06	-0.303085	0.409	0.396	0.0258276
Trib2	0.000350347	-0.303812	0.509	0.535	1
Rtp4	0.0010847	-0.304548	0.352	0.409	1
Crybg3	0.00483695	-0.304874	0.742	0.761	1
Ppm1l	0.00161912	-0.305342	0.541	0.579	1
Gbp9	0.0020533	-0.305443	0.264	0.358	1
March6	9.88547e-06	-0.305489	0.491	0.484	0.174508
Pmp22	0.00188892	-0.305698	0.245	0.346	1
Plcb1	0.0004068	-0.306445	0.579	0.629	1
Cracr2b	0.000417408	-0.306449	0.579	0.579	1
Ppp1r12a	2.0503e-05	-0.307207	0.654	0.629	0.361939
Slc25a32	0.000102946	-0.307872	0.214	0.34	1
Ankrd12	0.000361501	-0.308163	0.56	0.566	1
Trip11	0.000465782	-0.308336	0.579	0.591	1
Gpbp1	3.13182e-05	-0.310554	0.528	0.547	0.552861
Akap8	1.73881e-05	-0.311057	0.333	0.321	0.306952
Pttg1ip	0.000124909	-0.311087	0.748	0.742	1
Etfb	5.73714e-09	-0.311283	0.604	0.522	0.000101278
Cox20	1.62404e-05	-0.311791	0.371	0.377	0.286691
Atp6v1b2	1.17392e-05	-0.312346	0.302	0.333	0.207232
A930033H14Rik	0.000281864	-0.312748	0.208	0.34	1
Eftud2	0.000372881	-0.312998	0.421	0.434	1
Wdr61	3.37758e-05	-0.313973	0.503	0.484	0.596245
Prr5l	0.000379197	-0.314133	0.434	0.44	1
Prkd3	2.50859e-06	-0.314243	0.522	0.541	0.0442841
Tut4	0.000440107	-0.315279	0.516	0.528	1
Cnbp	0.000794238	-0.315768	0.792	0.836	1
Luzp1	0.00227677	-0.315995	0.818	0.862	1
Rasip1	0.00178507	-0.316233	0.799	0.868	1
Vat1	0.000134704	-0.316362	0.635	0.654	1
Crebbp	1.34391e-05	-0.316614	0.667	0.679	0.23724
Flvcr2	0.000318921	-0.316737	0.39	0.453	1
Gna11	0.000116331	-0.317509	0.686	0.704	1
Usp46	0.00195525	-0.317815	0.44	0.465	1
Cav1	0.0214388	-0.319059	0.755	0.849	1
Fam171a1	7.71541e-07	-0.319223	0.365	0.371	0.01362
Gnas	2.64952e-07	-0.319302	0.943	1	0.00467719
Zfp950	0.002166	-0.319673	0.296	0.365	1
Dnm2	6.38338e-05	-0.319728	0.604	0.648	1
Epb41l2	5.70022e-05	-0.320225	0.296	0.314	1
Rad50	5.7114e-05	-0.320611	0.346	0.352	1
Stk17b	1.90716e-05	-0.321133	0.264	0.314	0.33667
Arhgap31	0.000402479	-0.321133	0.843	0.893	1
Polr2m	0.000165287	-0.321136	0.572	0.585	1
Nr4a1	4.28437e-09	-0.321416	0.522	0.321	7.5632e-05
Tspan5	0.000219775	-0.321623	0.83	0.855	1
Parp1	9.25487e-06	-0.322597	0.314	0.358	0.163376
Emsy	0.00122349	-0.322644	0.409	0.453	1
Pcca	2.8213e-05	-0.323558	0.302	0.352	0.498044
Galnt15	1.09537e-05	-0.324302	0.453	0.497	0.193366
Casp8ap2	2.7874e-06	-0.325763	0.377	0.34	0.0492059
Socs4	1.04731e-05	-0.325811	0.371	0.365	0.184882
Htatsf1	6.25471e-07	-0.325865	0.403	0.39	0.0110414
Apopt1	1.16932e-06	-0.326686	0.447	0.428	0.020642
Akr1c14	9.06525e-05	-0.328225	0.509	0.648	1
Extl3	0.000211607	-0.328257	0.704	0.704	1
Hsd17b4	6.62398e-08	-0.328869	0.396	0.39	0.00116933
Nhsl1	2.2806e-05	-0.329373	0.384	0.421	0.402594
Trim12c	1.08599e-07	-0.329447	0.352	0.34	0.00191711
Klf3	1.21978e-06	-0.329745	0.642	0.604	0.0215328
Wwc2	0.000148396	-0.330211	0.742	0.774	1
Klc1	0.000308838	-0.330427	0.547	0.616	1
Atp5j	0.00731202	-0.330471	0.83	0.925	1
Ccnd3	0.000160851	-0.330974	0.453	0.522	1
Mllt10	6.37094e-05	-0.331006	0.44	0.44	1
Rnf6	0.000149003	-0.332486	0.384	0.415	1
Aak1	1.02185e-07	-0.333054	0.302	0.283	0.00180387
Fas	0.000185595	-0.333705	0.189	0.365	1
Fam117b	0.000148263	-0.333778	0.484	0.541	1
Stard4	3.52241e-05	-0.333797	0.453	0.465	0.621811
Mapk3	1.40353e-06	-0.33388	0.623	0.629	0.0247765
Ckap5	6.94733e-07	-0.333949	0.478	0.44	0.0122641
Fam174a	1.18841e-05	-0.334577	0.61	0.61	0.209789
Ndufaf7	7.90889e-06	-0.335142	0.245	0.302	0.139616
Zdhhc18	1.4805e-06	-0.33521	0.358	0.371	0.0261352
Slc19a3	0.000390425	-0.335647	0.27	0.409	1
Insr	9.88587e-05	-0.335687	0.786	0.786	1
Atl3	9.78967e-05	-0.337116	0.579	0.629	1
St6galnac3	0.00020615	-0.337843	0.308	0.396	1
Mylip	0.000778931	-0.341246	0.27	0.321	1
Rif1	6.68837e-06	-0.342946	0.377	0.371	0.11807
Nipal3	9.39056e-05	-0.343009	0.321	0.44	1
Ppp2r2d	0.000147438	-0.343572	0.522	0.535	1
Map4	9.68468e-05	-0.343776	0.73	0.767	1
Ifi44	0.000220411	-0.343811	0.327	0.396	1
Nkd1	0.000368184	-0.345141	0.497	0.579	1
Sp3	9.00391e-05	-0.345332	0.541	0.547	1
Ube2v2	8.57007e-06	-0.345961	0.465	0.472	0.151287
Cep85l	1.4019e-05	-0.346195	0.289	0.302	0.247478
Chmp2b	1.69874e-05	-0.346201	0.547	0.541	0.299879
Slc3a2	2.66672e-05	-0.347306	0.906	0.962	0.470756
Far2	9.5476e-06	-0.349596	0.365	0.44	0.168544
Tmpo	4.1548e-07	-0.350109	0.453	0.453	0.00733447
Ezh1	0.000149714	-0.351787	0.415	0.44	1
Dcun1d3	2.70152e-07	-0.35209	0.27	0.321	0.00476899
Mier1	0.000287549	-0.352802	0.736	0.811	1
Smim10l1	0.000264789	-0.352833	0.648	0.698	1
Usp54	0.00045658	-0.353227	0.264	0.377	1
Arhgef3	7.78112e-08	-0.353263	0.409	0.434	0.0013736
Shroom1	2.83015e-06	-0.35362	0.101	0.302	0.0499606
H2-T22	0.000109424	-0.353977	0.358	0.421	1
mt-Nd4	9.06474e-06	-0.354441	0.956	0.994	0.16002
mt-Nd3	0.000125457	-0.354504	0.893	0.975	1
Tnfsf12	6.08451e-05	-0.355481	0.415	0.465	1
Ddah1	0.00250061	-0.356849	0.623	0.679	1
Pam	8.93702e-05	-0.357622	0.572	0.61	1
Anks1	6.99663e-05	-0.358834	0.264	0.434	1
Smchd1	7.06499e-05	-0.359007	0.541	0.61	1
Prrg1	6.68692e-05	-0.359851	0.34	0.352	1
Uqcr11	0.00144708	-0.359911	0.78	0.881	1
Car2	0.000181167	-0.360044	0.182	0.365	1
Bend7	2.51819e-05	-0.360113	0.289	0.314	0.444537
Pde7b	7.11651e-06	-0.360386	0.233	0.321	0.125628
2310022B05Rik	7.7235e-06	-0.360789	0.535	0.528	0.136343
Tmtc2	0.000215013	-0.360796	0.579	0.616	1
Ccm2l	8.04706e-06	-0.362926	0.352	0.472	0.142055
Trim26	1.5648e-07	-0.363188	0.365	0.39	0.00276234
Epha4	0.000263873	-0.363206	0.252	0.34	1
Dock9	0.00038585	-0.363444	0.78	0.849	1
Nostrin	7.82364e-05	-0.364363	0.824	0.912	1
Stat1	0.000141218	-0.364749	0.566	0.604	1
Hrct1	0.00162579	-0.364776	0.56	0.648	1
Ddx42	3.76214e-06	-0.365478	0.522	0.535	0.0664131
Cyp2d22	6.79194e-06	-0.367246	0.497	0.547	0.119898
Psme1	0.000371525	-0.368715	0.723	0.799	1
Sult1a1	2.50089e-05	-0.369482	0.17	0.314	0.441483
Fkbp4	7.3794e-10	-0.369713	0.547	0.497	1.30269e-05
Stx3	2.76561e-06	-0.370191	0.308	0.34	0.0488213
Ly75	0.00110693	-0.37073	0.497	0.585	1
Rgs12	0.000441848	-0.371095	0.767	0.843	1
Matr3	6.38432e-06	-0.373315	0.541	0.56	0.112702
Fgd5	1.83229e-05	-0.373389	0.66	0.667	0.323455
Ick	2.62374e-06	-0.37399	0.453	0.465	0.0463169
Stard3nl	2.90599e-06	-0.374349	0.478	0.516	0.0512995
Cdc37l1	7.84052e-05	-0.374742	0.61	0.667	1
Samd12	7.01531e-06	-0.374876	0.377	0.503	0.123841
Ttc14	9.8151e-06	-0.375069	0.566	0.572	0.173266
Nampt	6.05294e-05	-0.375496	0.591	0.648	1
Tmem140	2.69988e-05	-0.376636	0.346	0.421	0.47661
Mcc	1.69478e-06	-0.377022	0.642	0.673	0.0299179
Pitpnc1	4.49932e-06	-0.378692	0.535	0.597	0.0794265
Ncoa4	7.40198e-06	-0.379089	0.39	0.459	0.130667
S100a1	1.37348e-05	-0.379865	0.377	0.497	0.242461
Lgalsl	1.80769e-05	-0.381566	0.27	0.365	0.319111
Phip	5.72458e-06	-0.383942	0.528	0.522	0.101056
Mill2	2.81582e-05	-0.383989	0.277	0.358	0.497077
Ppp1r2	0.000978538	-0.384472	0.704	0.836	1
Arap2	1.04929e-05	-0.385003	0.642	0.667	0.18523
Bvht	4.21126e-06	-0.386172	0.585	0.623	0.0743414
Itm2b	1.22533e-06	-0.386507	0.962	0.981	0.0216307
Cltb	5.96872e-05	-0.387619	0.629	0.692	1
Ankrd13a	6.15249e-05	-0.387718	0.428	0.509	1
Mafk	1.06754e-05	-0.388062	0.296	0.358	0.188454
Snx13	1.05486e-06	-0.389015	0.484	0.535	0.0186215
Tmem44	3.17036e-05	-0.389578	0.252	0.371	0.559664
Cebpg	8.39499e-05	-0.389797	0.522	0.572	1
Arid4a	0.000108953	-0.389982	0.61	0.692	1
Ncor1	2.20927e-05	-0.393665	0.786	0.836	0.390002
Spr	5.86521e-06	-0.393864	0.459	0.522	0.103539
Zhx3	1.28186e-05	-0.394062	0.283	0.346	0.226286
Nek7	7.38888e-07	-0.39455	0.472	0.491	0.0130436
Prex2	2.35859e-05	-0.395189	0.673	0.742	0.416361
Gpr155	2.21394e-05	-0.395605	0.371	0.503	0.390826
Gata2	8.56988e-07	-0.39637	0.491	0.535	0.0151284
Adipor2	5.20939e-09	-0.397749	0.428	0.459	9.19614e-05
Tmod2	1.61275e-05	-0.39796	0.27	0.358	0.284698
Selenow	0.000395185	-0.398462	0.811	0.881	1
Pcnx	6.49276e-05	-0.398665	0.572	0.66	1
Thra	9.87061e-06	-0.398924	0.566	0.629	0.174246
Snx18	1.60483e-07	-0.400971	0.308	0.34	0.00283301
Slc16a2	4.64209e-06	-0.402963	0.698	0.799	0.0819469
Kif1b	0.000193113	-0.40408	0.597	0.673	1
Nr1d1	6.12036e-06	-0.404347	0.409	0.528	0.108043
Amot	2.92916e-07	-0.407304	0.182	0.302	0.00517085
Ngly1	3.76622e-06	-0.407549	0.365	0.415	0.0664851
Nucks1	2.43841e-07	-0.410282	0.755	0.774	0.00430453
Ifih1	3.89455e-05	-0.410318	0.421	0.478	0.687505
Impdh1	3.34636e-07	-0.412884	0.591	0.648	0.00590734
Sgpp2	3.46888e-07	-0.414117	0.119	0.365	0.00612361
Ube3a	1.71184e-05	-0.416206	0.673	0.692	0.302191
Atp8a1	8.32073e-06	-0.416868	0.541	0.667	0.146886
Hmbox1	5.21304e-06	-0.416933	0.509	0.616	0.0920258
Axin2	9.34664e-06	-0.42028	0.472	0.566	0.164996
Notch1	0.000336415	-0.420757	0.774	0.83	1
Tgfa	9.44993e-07	-0.422163	0.365	0.421	0.016682
Acadm	1.96465e-05	-0.422966	0.484	0.528	0.34682
Gcnt2	3.79315e-06	-0.423094	0.252	0.384	0.0669604
Phldb2	6.76685e-09	-0.4233	0.516	0.503	0.000119455
Map1lc3a	7.30312e-08	-0.423379	0.597	0.629	0.00128922
Aftph	1.74088e-07	-0.423771	0.434	0.503	0.00307317
Zfyve9	5.00327e-07	-0.424481	0.409	0.447	0.00883227
Fam129b	3.90292e-08	-0.42449	0.453	0.509	0.000688982
Zbtb46	7.97504e-07	-0.424762	0.195	0.308	0.0140783
Map7d1	8.38821e-06	-0.426068	0.61	0.717	0.148077
Cst3	1.26736e-05	-0.426491	0.956	0.987	0.223728
Rab11fip1	6.15848e-06	-0.427661	0.447	0.547	0.108716
Klf7	6.68812e-06	-0.42881	0.792	0.799	0.118065
Exoc2	8.08851e-06	-0.428935	0.384	0.491	0.142787
Trim47	7.43285e-08	-0.430007	0.428	0.503	0.00131212
Arid5b	0.000156279	-0.430592	0.61	0.736	1
Sri	1.11058e-05	-0.430874	0.717	0.836	0.19605
Ppp1cb	1.2474e-05	-0.432068	0.748	0.818	0.220203
Rrm2b	1.64982e-06	-0.432816	0.34	0.415	0.0291242
Cnot6l	6.27306e-06	-0.433239	0.679	0.767	0.110738
Osbpl9	5.84178e-08	-0.433275	0.635	0.686	0.00103125
Pir	2.52061e-06	-0.43333	0.346	0.56	0.0444964
Msi2	9.46207e-06	-0.436778	0.767	0.786	0.167034
Sipa1l2	3.18932e-08	-0.43839	0.447	0.478	0.000563011
Hcfc1r1	1.18398e-06	-0.439542	0.415	0.465	0.0209008
Slain2	3.14304e-07	-0.44016	0.585	0.604	0.00554841
Timp3	0.000220656	-0.44026	0.792	0.906	1
Gstm2	9.23568e-10	-0.442712	0.352	0.415	1.63037e-05
Tmeff1	4.78557e-05	-0.444837	0.214	0.371	0.844797
Gbp4	1.43419e-06	-0.445625	0.138	0.327	0.0253177
Sigirr	8.5223e-08	-0.446883	0.365	0.44	0.00150444
Plpp6	2.32638e-07	-0.448831	0.522	0.591	0.00410676
Arhgef15	4.70407e-07	-0.449996	0.604	0.648	0.00830409
Pcdh19	4.11687e-05	-0.450764	0.371	0.447	0.72675
Zfp397	1.66988e-06	-0.45204	0.252	0.384	0.0294785
Ifit3	1.00395e-05	-0.453722	0.214	0.327	0.177227
Fnbp1l	2.947e-09	-0.454481	0.686	0.66	5.20233e-05
Spns2	1.20982e-07	-0.458072	0.208	0.34	0.0021357
Fcho2	3.57231e-07	-0.459171	0.692	0.805	0.0063062
Klf9	4.61798e-06	-0.461493	0.673	0.786	0.0815212
Serpinb9	5.19517e-06	-0.461558	0.352	0.509	0.0917103
Nfat5	6.23483e-07	-0.463915	0.604	0.604	0.0110063
Tmcc3	9.28473e-07	-0.46553	0.264	0.428	0.0163903
Ddx6	3.64443e-06	-0.467055	0.755	0.843	0.0643352
Rapgef4	5.54692e-07	-0.468061	0.774	0.868	0.00979197
Tsc22d3	2.96108e-06	-0.468354	0.358	0.434	0.0522719
Mndal	3.37479e-05	-0.468375	0.396	0.44	0.595751
Ntn4	3.30394e-08	-0.473508	0.233	0.358	0.000583245
Dab2ip	6.92167e-07	-0.473901	0.748	0.799	0.0122188
Shroom4	3.35935e-08	-0.474574	0.522	0.591	0.000593025
Hey1	2.70844e-06	-0.474694	0.233	0.358	0.0478121
Palm	1.02926e-06	-0.476405	0.164	0.377	0.0181695
Dram2	1.55775e-07	-0.478557	0.384	0.509	0.0027499
Max	7.75786e-08	-0.478638	0.56	0.642	0.00136949
Jup	2.21981e-06	-0.479121	0.434	0.629	0.0391863
Tnfrsf19	7.65329e-08	-0.479641	0.39	0.553	0.00135104
Slc16a4	1.52708e-06	-0.481098	0.73	0.818	0.0269575
Atrx	5.59222e-05	-0.481129	0.843	0.918	0.987195
Grasp	1.48922e-08	-0.48122	0.434	0.516	0.000262892
Tmtc1	9.23082e-06	-0.483817	0.195	0.365	0.162952
Dnm3	3.95543e-06	-0.486684	0.472	0.623	0.0698253
Clstn1	3.19191e-06	-0.486997	0.56	0.692	0.0563468
Zbtb20	1.70015e-06	-0.488413	0.912	0.912	0.0300128
Plscr4	2.00355e-07	-0.488687	0.277	0.428	0.00353687
Amotl2	1.63584e-05	-0.489015	0.61	0.704	0.288775
Dek	4.05564e-07	-0.489454	0.679	0.774	0.00715943
Ctnnb1	2.08352e-07	-0.490072	0.881	0.962	0.00367804
Ifit2	1.14555e-06	-0.490346	0.245	0.365	0.0202224
Capn2	6.45731e-08	-0.490997	0.484	0.585	0.00113991
Pkig	7.61615e-07	-0.491877	0.553	0.667	0.0134448
Grrp1	8.25256e-07	-0.492265	0.264	0.453	0.0145682
Parp14	1.57595e-05	-0.492275	0.472	0.547	0.278202
Edn3	6.71088e-07	-0.493432	0.075	0.302	0.0118467
Fzd6	8.94111e-09	-0.493648	0.673	0.723	0.000157837
Cmpk2	3.97171e-07	-0.493938	0.119	0.327	0.00701125
Lima1	1.89082e-07	-0.494988	0.604	0.654	0.00333787
Oaz2	4.73686e-07	-0.496882	0.503	0.604	0.00836198
Layn	2.69698e-06	-0.498658	0.327	0.459	0.0476098
Crip1	4.66162e-05	-0.498782	0.535	0.692	0.822916
Isyna1	1.67141e-07	-0.498895	0.27	0.472	0.00295054
Ifi35	1.26582e-07	-0.502542	0.415	0.509	0.00223456
Ckb	3.66489e-08	-0.503254	0.277	0.396	0.000646963
Peli1	1.0805e-08	-0.50383	0.516	0.642	0.000190741
Slc31a1	7.5805e-09	-0.505086	0.579	0.623	0.000133819
She	1.20988e-09	-0.505497	0.522	0.572	2.1358e-05
AY036118	1.41279e-06	-0.508085	1	1	0.02494
Rapgef2	9.56117e-10	-0.508901	0.541	0.604	1.68783e-05
Filip1	1.50472e-08	-0.50995	0.484	0.56	0.000265628
Arl15	1.01283e-07	-0.514011	0.333	0.478	0.00178796
Gbp2	3.10489e-07	-0.519051	0.283	0.478	0.00548106
Mtmr6	7.8301e-09	-0.519644	0.56	0.604	0.000138225
Mindy1	6.15647e-09	-0.523125	0.522	0.623	0.00010868
Lpar6	1.55585e-06	-0.525954	0.78	0.874	0.0274653
Tgfbr3	1.53742e-06	-0.527359	0.409	0.56	0.0271401
Sptbn1	1.78679e-11	-0.527686	0.987	1	3.15421e-07
Entpd1	1.87429e-08	-0.528693	0.132	0.314	0.000330868
Exoc6	8.36956e-09	-0.52899	0.377	0.528	0.000147748
Ushbp1	2.39311e-07	-0.529096	0.616	0.723	0.00422456
B4galt4	9.73701e-08	-0.529485	0.226	0.428	0.00171887
Notum	4.43945e-09	-0.530341	0.075	0.302	7.83696e-05
Net1	2.12585e-07	-0.532424	0.277	0.421	0.00375277
Clec14a	1.98249e-05	-0.535061	0.635	0.73	0.34997
Ralgapa1	3.48481e-06	-0.536859	0.535	0.642	0.0615173
Plaat3	2.35029e-09	-0.538118	0.497	0.553	4.14897e-05
Smco4	5.47756e-08	-0.538405	0.497	0.616	0.000966953
Kank3	3.07104e-10	-0.540721	0.692	0.855	5.42131e-06
Sox18	7.92096e-08	-0.540749	0.692	0.83	0.00139829
Nr3c1	5.43439e-09	-0.541172	0.629	0.692	9.59332e-05
Pdxk	2.41118e-07	-0.541305	0.327	0.503	0.00425646
Usp25	8.13721e-08	-0.541409	0.503	0.553	0.00143646
Xaf1	2.21237e-08	-0.544243	0.459	0.579	0.00039055
Ephx1	4.56655e-09	-0.545	0.145	0.384	8.06133e-05
Zic2	1.33473e-09	-0.547196	0.434	0.541	2.3562e-05
Tmc7	2.68342e-09	-0.547932	0.189	0.371	4.73703e-05
Slc39a8	1.35784e-07	-0.548846	0.73	0.811	0.002397
Hmgcs2	1.52699e-06	-0.551928	0.107	0.34	0.026956
Cd2ap	1.99827e-09	-0.552706	0.855	0.906	3.52754e-05
Ifi203	5.96421e-05	-0.55433	0.396	0.503	1
9930111J21Rik2	1.67761e-05	-0.556555	0.535	0.642	0.296149
Syne2	1.16048e-07	-0.557275	0.459	0.547	0.0020486
mt-Nd2	4.92327e-11	-0.558874	0.931	0.994	8.69105e-07
Atp2c1	1.64333e-09	-0.560316	0.44	0.572	2.90098e-05
Ubl3	3.09439e-09	-0.562118	0.679	0.736	5.46253e-05
Add3	1.32935e-07	-0.56213	0.428	0.579	0.00234671
Pgm5	3.55933e-08	-0.563033	0.44	0.528	0.000628328
Tnfsf10	7.4438e-07	-0.564074	0.509	0.667	0.0131405
Slc1a1	3.65654e-09	-0.564192	0.774	0.906	6.45488e-05
Psmb10	8.99163e-11	-0.564633	0.465	0.604	1.58729e-06
Lamb2	4.02964e-08	-0.565071	0.516	0.692	0.000711353
Cbfa2t3	5.65469e-07	-0.565652	0.377	0.484	0.00998223
Retreg1	5.72523e-07	-0.566691	0.346	0.509	0.0101067
Stard8	1.36348e-08	-0.570707	0.447	0.591	0.000240695
Arl2bp	2.23065e-10	-0.571853	0.66	0.792	3.93776e-06
Nxn	1.1764e-09	-0.573283	0.308	0.465	2.07669e-05
Smarca2	3.46458e-07	-0.575513	0.792	0.899	0.00611602
Ism1	9.10358e-08	-0.577239	0.472	0.642	0.00160706
Plscr2	1.07582e-08	-0.580269	0.151	0.327	0.000189914
Oasl2	1.74823e-08	-0.580744	0.333	0.503	0.000308615
Gm42418	1.88426e-07	-0.582857	1	1	0.00332628
Tspan13	7.5818e-13	-0.585555	0.893	0.987	1.33842e-08
Foxp1	3.16306e-09	-0.58671	0.824	0.881	5.58375e-05
Calcrl	2.27751e-07	-0.588061	0.528	0.704	0.00402049
Tob1	4.22527e-09	-0.590881	0.491	0.616	7.45888e-05
Smad7	3.73934e-08	-0.594455	0.566	0.698	0.000660106
Cyth3	2.33014e-08	-0.594543	0.333	0.535	0.00041134
Cd200	2.86356e-08	-0.596287	0.704	0.83	0.000505504
Podxl	7.83101e-10	-0.600242	0.843	0.918	1.38241e-05
App	3.39777e-11	-0.601341	0.925	0.981	5.99809e-07
Pik3ip1	8.66676e-09	-0.601658	0.321	0.522	0.000152994
Clip1	1.66676e-08	-0.605283	0.667	0.723	0.000294234
Cgnl1	1.03095e-07	-0.605396	0.805	0.899	0.00181993
Limch1	1.09714e-07	-0.606305	0.805	0.912	0.00193678
Tril	1.52517e-08	-0.607553	0.258	0.44	0.000269239
Polk	1.95646e-09	-0.609542	0.465	0.629	3.45374e-05
Fmo2	9.92045e-08	-0.610618	0.113	0.352	0.00175126
Tbc1d4	3.62317e-09	-0.610623	0.377	0.541	6.39599e-05
Btg3	1.73476e-10	-0.611367	0.566	0.686	3.06236e-06
Hip1	3.34878e-08	-0.612713	0.73	0.862	0.000591161
Gja1	1.44817e-06	-0.615153	0.447	0.56	0.0255645
Eogt	6.14855e-08	-0.615435	0.748	0.818	0.0010854
Sorbs2	4.15713e-09	-0.615577	0.786	0.906	7.33858e-05
Cpt1a	1.77343e-09	-0.617174	0.472	0.604	3.13064e-05
Gpr146	1.26817e-12	-0.617531	0.447	0.572	2.2387e-08
Zfp366	6.97004e-09	-0.618521	0.396	0.553	0.000123042
Synpo2	2.91966e-09	-0.620524	0.226	0.409	5.15408e-05
Acvrl1	5.83786e-12	-0.622052	0.767	0.874	1.03056e-07
Ifitm2	4.11804e-08	-0.623881	0.742	0.881	0.000726957
St6galnac2	1.30489e-10	-0.627349	0.314	0.503	2.30352e-06
Abcc4	4.96871e-11	-0.628463	0.591	0.698	8.77127e-07
Tgfb2	1.64407e-05	-0.630813	0.679	0.786	0.290228
Slc7a5	2.38161e-09	-0.633419	0.906	0.975	4.20426e-05
Anp32a	6.93238e-10	-0.63481	0.711	0.843	1.22377e-05
Mcf2l	8.59924e-11	-0.635143	0.604	0.692	1.51802e-06
Tmem245	2.04725e-09	-0.639279	0.623	0.723	3.61401e-05
Tns1	5.05121e-12	-0.641438	0.711	0.887	8.9169e-08
Fam13c	8.42995e-11	-0.642365	0.453	0.648	1.48814e-06
Hspa12b	6.05828e-12	-0.642689	0.409	0.566	1.06947e-07
St3gal6	4.41442e-12	-0.64427	0.742	0.83	7.79278e-08
Osbpl1a	5.4738e-09	-0.650236	0.264	0.541	9.66291e-05
Srgn	1.84666e-11	-0.654688	0.792	0.937	3.25991e-07
Crip2	1.1679e-10	-0.655626	0.811	0.925	2.06169e-06
C130074G19Rik	3.96341e-09	-0.65601	0.686	0.818	6.99661e-05
Stk38	9.29703e-10	-0.657192	0.497	0.679	1.6412e-05
Ifitm3	3.19455e-08	-0.659611	0.868	0.95	0.000563934
S100a13	1.28357e-11	-0.659776	0.786	0.893	2.26588e-07
Hmcn1	1.29049e-11	-0.664176	0.874	0.95	2.27811e-07
Elovl7	3.62905e-12	-0.666247	0.453	0.686	6.40636e-08
Ucp2	2.37026e-09	-0.666738	0.377	0.585	4.18421e-05
Slc38a5	8.91858e-07	-0.667039	0.22	0.396	0.015744
Smpdl3a	5.21095e-10	-0.669226	0.447	0.66	9.19889e-06
Srgap2	9.77628e-10	-0.67098	0.673	0.83	1.72581e-05
Id3	1.21406e-09	-0.674276	0.843	0.95	2.14318e-05
Dab2	7.4007e-09	-0.675121	0.453	0.667	0.000130645
Emcn	3.30163e-13	-0.679753	0.881	0.987	5.82837e-09
Parvb	1.37564e-12	-0.680581	0.723	0.824	2.42841e-08
Plxna2	2.36028e-09	-0.684656	0.761	0.887	4.1666e-05
Btg2	2.76276e-06	-0.686067	0.836	0.868	0.048771
Klhl5	2.52809e-11	-0.686652	0.491	0.667	4.46284e-07
Slc40a1	5.24871e-12	-0.688308	0.811	0.862	9.26555e-08
Synm	3.76418e-11	-0.688697	0.742	0.868	6.64491e-07
Fryl	2.43305e-10	-0.692731	0.491	0.591	4.29507e-06
Slfn5	1.99665e-09	-0.694263	0.761	0.918	3.52469e-05
Pkp4	8.80227e-12	-0.694943	0.447	0.591	1.55386e-07
Adam15	2.82478e-11	-0.695949	0.421	0.623	4.98659e-07
Ndufa7	1.85741e-11	-0.696372	0.742	0.881	3.27889e-07
Lef1	2.53355e-13	-0.707827	0.805	0.925	4.47248e-09
Degs2	3.49582e-15	-0.710044	0.094	0.472	6.17117e-11
Txnip	1.80057e-12	-0.7108	0.56	0.755	3.17855e-08
Ceacam1	2.38198e-14	-0.711906	0.132	0.415	4.20491e-10
Lmo7	5.12087e-12	-0.716375	0.277	0.522	9.03987e-08
Sp100	2.63775e-12	-0.718028	0.604	0.774	4.65641e-08
Macf1	1.46111e-14	-0.719039	0.962	0.987	2.57929e-10
Kitl	1.177e-12	-0.728906	0.862	0.956	2.07775e-08
Gbp7	2.79194e-09	-0.729018	0.553	0.698	4.92861e-05
Acer2	1.36128e-09	-0.730999	0.214	0.484	2.40307e-05
Rsad2	1.04666e-09	-0.73468	0.113	0.384	1.84767e-05
Aqp11	3.68477e-12	-0.73544	0.132	0.453	6.50472e-08
Jcad	1.25248e-13	-0.73559	0.887	0.956	2.21101e-09
Esyt2	3.97715e-13	-0.735994	0.887	0.969	7.02087e-09
Ptprr	4.18148e-10	-0.737512	0.157	0.465	7.38156e-06
Slc7a1	1.03326e-09	-0.737868	0.711	0.805	1.82401e-05
Pllp	3.97907e-11	-0.74202	0.296	0.566	7.02425e-07
Lars2	1.39046e-07	-0.742861	0.987	1	0.00245458
Zfp36l1	7.61161e-13	-0.742912	0.799	0.937	1.34368e-08
Tm4sf1	4.63083e-11	-0.745825	0.824	0.956	8.17481e-07
Fut8	2.47486e-14	-0.751208	0.553	0.66	4.36887e-10
Cx3cl1	1.21651e-11	-0.751847	0.484	0.66	2.14751e-07
Adgrf5	1.16117e-14	-0.755686	0.956	0.994	2.04981e-10
Ddc	5.78248e-10	-0.757938	0.258	0.516	1.02078e-05
Paqr5	3.16218e-12	-0.759545	0.164	0.503	5.5822e-08
Gpd2	1.06041e-13	-0.762013	0.497	0.686	1.87194e-09
Gas6	2.05001e-11	-0.773533	0.233	0.541	3.61888e-07
Gbp5	1.13405e-13	-0.781104	0.189	0.528	2.00193e-09
Gbp3	6.2417e-12	-0.782201	0.371	0.623	1.10185e-07
Col4a3bp	9.32975e-13	-0.782958	0.686	0.881	1.64698e-08
Fcgrt	4.55518e-14	-0.788544	0.566	0.761	8.04127e-10
Isg15	2.27933e-09	-0.790765	0.472	0.629	4.0237e-05
Bcl2l1	9.90473e-15	-0.791199	0.289	0.591	1.74848e-10
Spaar	2.33544e-12	-0.792383	0.327	0.553	4.12274e-08
Cobll1	2.11255e-12	-0.795389	0.421	0.704	3.72928e-08
Nxpe4	5.63376e-12	-0.795755	0.346	0.597	9.94528e-08
Tsc22d1	3.38065e-16	-0.799648	0.874	0.962	5.96786e-12
Ifit1	1.26211e-08	-0.807318	0.214	0.428	0.000222801
Klf4	3.35229e-10	-0.808481	0.447	0.711	5.9178e-06
Pglyrp1	2.79496e-11	-0.813324	0.881	0.987	4.93394e-07
Fry	1.61577e-12	-0.815346	0.767	0.937	2.85232e-08
AW112010	8.89966e-10	-0.819647	0.748	0.855	1.57106e-05
Ly6e	9.42225e-21	-0.824496	0.906	0.994	1.66331e-16
Htra1	3.16052e-12	-0.825778	0.277	0.597	5.57926e-08
Syne1	2.60847e-10	-0.826448	0.541	0.736	4.60473e-06
Glul	1.12828e-11	-0.832089	0.642	0.786	1.99175e-07
Nebl	2.46929e-12	-0.834411	0.182	0.522	4.35903e-08
Aldh2	1.33122e-14	-0.83861	0.528	0.736	2.35e-10
Adgrg1	7.33201e-14	-0.843686	0.377	0.635	1.29432e-09
Gstm1	8.87127e-15	-0.847702	0.566	0.736	1.56604e-10
Mtus1	3.11378e-16	-0.85092	0.572	0.755	5.49675e-12
Reck	7.58492e-15	-0.855605	0.497	0.698	1.33897e-10
Efr3b	9.25399e-17	-0.858764	0.572	0.767	1.63361e-12
Lims2	2.00983e-18	-0.864878	0.371	0.61	3.54795e-14
Lsr	2.28087e-15	-0.869674	0.447	0.755	4.02643e-11
Prickle1	3.88045e-15	-0.870966	0.245	0.56	6.85017e-11
Bmpr2	1.00834e-16	-0.876406	0.874	0.956	1.78002e-12
Gsta4	2.39742e-07	-0.879569	0.503	0.679	0.00423216
Rnf144b	1.74176e-18	-0.885038	0.314	0.654	3.07473e-14
Pakap.1	1.88249e-14	-0.885493	0.78	0.943	3.32315e-10
Kctd12	2.59693e-14	-0.917622	0.447	0.717	4.58436e-10
Grb14	9.42479e-16	-0.921217	0.233	0.591	1.66376e-11
Akap12	8.45655e-16	-0.928523	0.516	0.849	1.49283e-11
Iigp1	3.80509e-15	-0.935589	0.189	0.528	6.71713e-11
Clec2d	9.05152e-14	-0.936435	0.692	0.874	1.59786e-09
Pcp4l1	3.02887e-17	-0.936582	0.717	0.925	5.34686e-13
Mt2	1.05286e-11	-0.941288	0.491	0.767	1.85861e-07
Atp10a	3.73967e-19	-0.942884	0.396	0.704	6.60164e-15
Cmtm8	2.17702e-17	-0.943641	0.352	0.711	3.84309e-13
Epas1	3.48894e-21	-0.945525	0.855	0.981	6.15903e-17
Heg1	6.61179e-19	-0.94864	0.755	0.899	1.16718e-14
Fyco1	1.38519e-19	-0.9537	0.465	0.711	2.44528e-15
Ahnak	4.72452e-17	-0.954245	0.786	0.975	8.3402e-13
Ramp2	3.49062e-18	-0.954551	0.862	0.943	6.162e-14
Arl4a	6.01592e-16	-0.955228	0.591	0.78	1.06199e-11
Lrrn3	2.64748e-12	-0.967859	0.428	0.711	4.6736e-08
Cd59a	3.21673e-17	-0.977662	0.459	0.704	5.6785e-13
Ndnf	1.166e-07	-0.978413	0.245	0.415	0.00205834
Wfdc1	8.82523e-21	-0.9821	0.497	0.83	1.55792e-16
Plekhh2	4.02313e-14	-0.994673	0.509	0.799	7.10204e-10
Slc30a1	3.69221e-17	-1.00742	0.616	0.824	6.51785e-13
Mfsd2a	1.31817e-14	-1.02421	0.503	0.811	2.32696e-10
Maoa	1.76214e-21	-1.02682	0.541	0.811	3.1107e-17
Slc9a3r2	4.68391e-20	-1.02872	0.736	0.906	8.2685e-16
Pcmtd1	3.95201e-19	-1.05	0.748	0.899	6.97649e-15
Jam2	1.84605e-21	-1.05403	0.522	0.805	3.25883e-17
Xdh	2.40987e-20	-1.05705	0.126	0.553	4.25414e-16
Srarp	3.07911e-18	-1.06765	0.182	0.629	5.43555e-14
Slc39a10	8.8382e-23	-1.07177	0.843	0.962	1.56021e-18
Stra6	2.86487e-14	-1.08839	0.447	0.711	5.05735e-10
Ptprb	1.81505e-22	-1.08875	0.931	0.994	3.2041e-18
Ablim1	6.03058e-27	-1.0916	0.931	0.987	1.06458e-22
Tfrc	6.44124e-15	-1.09404	0.635	0.836	1.13707e-10
Ttll7	2.31747e-19	-1.09826	0.314	0.642	4.09102e-15
Flt1	8.07908e-29	-1.10765	0.981	1	1.4262e-24
Tek	7.12152e-21	-1.12175	0.377	0.767	1.25716e-16
Abcg2	2.02094e-30	-1.12355	0.799	0.975	3.56757e-26
Golim4	1.63558e-21	-1.12762	0.667	0.818	2.88728e-17
Ptn	1.40556e-10	-1.14204	0.283	0.623	2.48124e-06
Selenop	1.46714e-22	-1.14685	0.811	0.962	2.58995e-18
Cyyr1	3.61894e-26	-1.1562	0.704	0.918	6.38852e-22
Hbb-bs	0.082661	-1.15696	0.258	0.314	1
Cp	3.16146e-22	-1.20431	0.428	0.755	5.58093e-18
Ocln	9.82483e-27	-1.20834	0.403	0.818	1.73438e-22
Clic5	9.95345e-29	-1.26253	0.553	0.874	1.75708e-24
Id1	1.54608e-19	-1.26713	0.623	0.899	2.72929e-15
Alas1	8.10196e-27	-1.28688	0.491	0.792	1.43024e-22
Igf1r	2.64485e-30	-1.29807	0.881	0.975	4.66896e-26
Mt1	4.02821e-25	-1.34439	0.629	0.95	7.11099e-21
Abcb1a	4.59343e-33	-1.3508	0.874	0.975	8.10878e-29
Tinagl1	6.9281e-25	-1.35866	0.226	0.717	1.22302e-20
Slc22a8	1.08052e-27	-1.37325	0.541	0.887	1.90745e-23
Cebpd	3.01558e-20	-1.38491	0.597	0.799	5.3234e-16
Slc2a1	1.43249e-39	-1.38649	0.868	0.994	2.52877e-35
Ly6a	2.99163e-35	-1.39681	0.836	0.994	5.28113e-31
Klf2	3.44311e-22	-1.40854	0.704	0.943	6.07812e-18
Gatm	2.76892e-29	-1.41088	0.472	0.862	4.88797e-25
Slc16a1	4.75905e-17	-1.44714	0.358	0.698	8.40114e-13
Utrn	4.94694e-35	-1.46941	0.805	0.969	8.73284e-31
Ptprg	8.01735e-35	-1.47273	0.692	0.918	1.4153e-30
Car4	5.94279e-16	-1.48622	0.541	0.805	1.04908e-11
Mal	5.69089e-29	-1.48805	0.629	0.874	1.00461e-24
Ivns1abp	2.48476e-23	-1.51049	0.673	0.906	4.38635e-19
Ltbp4	5.15805e-32	-1.53518	0.459	0.918	9.1055e-28
Cavin2	2.24551e-27	-1.53748	0.396	0.824	3.964e-23
Sema3c	2.22301e-25	-1.57625	0.302	0.767	3.92427e-21
Gpcpd1	1.03078e-33	-1.57638	0.667	0.906	1.81964e-29
Slc6a6	2.12141e-09	-1.57884	0.233	0.497	3.74492e-05
Ndrg1	6.37492e-28	-1.58095	0.283	0.78	1.12536e-23
Sgms1	7.16233e-35	-1.59891	0.686	0.925	1.26437e-30
Itm2a	2.4133e-40	-1.61198	0.893	0.994	4.26021e-36
Bsg	2.82804e-46	-1.61392	0.981	1	4.99233e-42
Slco1c1	2.51115e-43	-1.71876	0.723	0.994	4.43293e-39
Prom1	9.62533e-37	-1.84933	0.465	0.893	1.69916e-32
Pltp	7.86711e-51	-1.87053	0.786	1	1.38878e-46
Spock2	3.97378e-39	-1.89083	0.792	0.987	7.01491e-35
Ly6c1	3.57344e-50	-1.9433	0.755	0.994	6.30819e-46
Apoe	1.17279e-35	-2.1015	0.384	0.906	2.07033e-31
Slco1a4	4.81846e-60	-2.23755	0.591	0.994	8.50603e-56
Cxcl12	3.15942e-53	-2.60955	0.704	0.994	5.57733e-49

## Sheet: calculation 3
Calculation 3
Gene	p_val	avg_log2FC	pct.1	pct.2	p_val_adj
Apln	4.61384e-71	3.92289	0.95	0.252	8.14482e-67
Trp53i11	1.20302e-65	3.02808	0.925	0.195	2.12369e-61
Serpine1	2.50469e-45	2.85046	0.767	0.05	4.42153e-41
Esm1	1.20675e-34	2.75019	0.862	0.327	2.13027e-30
Lamb1	8.11519e-54	2.72452	0.843	0.082	1.43257e-49
Prnd	9.9741e-38	2.32742	0.786	0.151	1.76073e-33
Adm	7.11582e-41	2.32147	0.849	0.22	1.25616e-36
Odc1	7.14882e-31	2.05465	0.78	0.264	1.26198e-26
Kit	1.35728e-48	2.05442	0.811	0.057	2.39601e-44
Fxyd6	6.76932e-26	2.00784	0.667	0.151	1.19499e-21
Fscn1	3.67304e-39	1.97967	0.761	0.208	6.48402e-35
Mcam	1.67538e-44	1.9772	0.811	0.101	2.95755e-40
Kcnq1ot1	2.42513e-08	1.88609	0.61	0.296	0.000428108
Vwf	1.75189e-33	1.87941	0.893	0.503	3.09262e-29
Col4a1	3.26516e-54	1.84785	1	0.95	5.76399e-50
Slc38a2	9.53185e-20	1.79204	0.912	0.698	1.68266e-15
Col4a2	9.75439e-51	1.7766	0.987	0.931	1.72194e-46
Itga4	6.53638e-31	1.77506	0.893	0.711	1.15387e-26
Tmsb10	1.23554e-30	1.7266	0.931	0.899	2.1811e-26
Pgf	2.7182e-24	1.69025	0.403	0	4.79844e-20
Tspan6	4.55296e-29	1.68976	0.711	0.157	8.03735e-25
Thbs1	3.67396e-18	1.65701	0.497	0.075	6.48564e-14
Pmepa1	4.66538e-27	1.58085	0.843	0.679	8.2358e-23
Lama4	3.77875e-31	1.57771	0.893	0.667	6.67064e-27
Vim	1.21788e-21	1.56931	0.906	0.943	2.14993e-17
Cxcr4	1.02997e-23	1.55289	0.61	0.094	1.81821e-19
Serpinh1	8.57154e-38	1.53577	0.887	0.767	1.51313e-33
Sat1	7.42483e-14	1.49944	0.811	0.541	1.31071e-09
Pxdn	1.72091e-35	1.49715	0.799	0.157	3.03792e-31
Nid1	2.21569e-34	1.49568	0.906	0.66	3.91136e-30
Lamc1	2.16813e-32	1.47188	0.855	0.616	3.82739e-28
Pcdh17	3.83828e-17	1.47108	0.679	0.358	6.77572e-13
Tmem176a	2.16167e-20	1.45454	0.698	0.258	3.81599e-16
Ecscr	3.17769e-39	1.4471	0.918	0.742	5.60958e-35
Clec1a	2.0343e-23	1.44314	0.748	0.308	3.59115e-19
Itgb1	2.3694e-37	1.44005	0.981	0.956	4.1827e-33
Nid2	5.70349e-27	1.42013	0.824	0.403	1.00684e-22
Csrp1	1.17294e-27	1.39631	0.811	0.616	2.07059e-23
Chst1	2.90383e-37	1.36516	0.629	0.013	5.12613e-33
Tmem176b	2.81222e-18	1.35905	0.824	0.491	4.96442e-14
Cdh13	1.10229e-16	1.34801	0.673	0.327	1.94587e-12
Pfn1	5.056e-32	1.34523	0.855	0.849	8.92536e-28
Myadm	2.26444e-25	1.32426	0.792	0.384	3.99742e-21
Rapgef5	4.89607e-23	1.31687	0.792	0.352	8.64303e-19
Kcnj2	1.21971e-12	1.29904	0.692	0.352	2.15315e-08
Sparc	2.08101e-37	1.28926	0.994	1	3.67361e-33
Fam102b	2.03088e-33	1.27973	0.66	0.057	3.58511e-29
Ppic	4.82183e-27	1.26397	0.843	0.604	8.51197e-23
Cd63	2.81269e-27	1.23974	0.484	0.006	4.96524e-23
Rhoj	1.09833e-28	1.2177	0.868	0.717	1.93887e-24
S100a6	4.1836e-10	1.20786	0.447	0.132	7.3853e-06
Itm2c	1.95072e-22	1.20503	0.874	0.642	3.44361e-18
Emp3	1.27972e-15	1.20213	0.509	0.119	2.25908e-11
Cd82	3.59714e-24	1.20205	0.692	0.17	6.35003e-20
Sez6l2	1.26102e-29	1.15329	0.553	0.019	2.22608e-25
Fn1	4.16278e-06	1.15313	0.956	0.969	0.0734856
Fkbp1a	1.88114e-36	1.14806	0.912	0.862	3.32077e-32
Hspg2	3.36144e-28	1.14732	0.918	0.862	5.93394e-24
Tm9sf3	2.01651e-28	1.13491	0.962	0.887	3.55975e-24
Lcp2	8.76812e-24	1.11799	0.623	0.101	1.54784e-19
F2r	1.23631e-21	1.11756	0.579	0.088	2.18246e-17
Smad1	1.03281e-24	1.11508	0.849	0.572	1.82321e-20
Loxl2	1.21622e-17	1.10662	0.447	0.05	2.147e-13
Ankrd37	1.08825e-19	1.09957	0.541	0.101	1.92109e-15
Dcbld1	1.39337e-22	1.09852	0.679	0.182	2.45971e-18
Sema6d	1.85212e-13	1.0737	0.748	0.453	3.26955e-09
Cd93	6.40073e-28	1.07271	0.981	0.95	1.12992e-23
Rhoc	4.19413e-27	1.06778	0.912	0.849	7.40391e-23
Bok	1.96453e-14	1.05661	0.704	0.352	3.46799e-10
Nox4	2.46552e-20	1.0551	0.491	0.05	4.35239e-16
Ctsb	2.56406e-13	1.04482	0.774	0.503	4.52634e-09
Plxnd1	4.0708e-27	1.02737	0.925	0.855	7.18618e-23
Tpm1	5.10074e-18	1.01008	0.912	0.918	9.00433e-14
Myo1b	3.31493e-19	1.00744	0.868	0.742	5.85184e-15
Anxa6	1.08317e-13	1.00662	0.597	0.283	1.91212e-09
Cd9	6.40309e-17	1.0044	0.635	0.195	1.13034e-12
Nos2	1.57454e-19	0.993437	0.673	0.214	2.77953e-15
Tmsb4x	1.17667e-09	0.989208	0.994	1	2.07718e-05
Cdkn1a	1.14954e-13	0.986825	0.83	0.616	2.02928e-09
Gnai1	1.54288e-18	0.979232	0.604	0.138	2.72365e-14
Arhgef28	8.92457e-19	0.979151	0.673	0.233	1.57545e-14
Raph1	1.58176e-15	0.975927	0.673	0.258	2.79228e-11
Pmaip1	1.28104e-12	0.975372	0.591	0.214	2.26142e-08
Flna	7.73186e-16	0.971917	0.855	0.623	1.36491e-11
Pdia6	1.6228e-14	0.970149	0.836	0.667	2.86472e-10
Arhgap18	1.85308e-20	0.959062	0.83	0.642	3.27125e-16
Cyba	4.26044e-15	0.958945	0.843	0.717	7.52095e-11
Bgn	6.29582e-14	0.958311	0.453	0.082	1.1114e-09
Trabd2b	7.40265e-18	0.957728	0.535	0.107	1.30679e-13
Ext1	5.57362e-15	0.948529	0.654	0.258	9.83911e-11
Ptpre	8.49351e-14	0.94735	0.635	0.226	1.49936e-09
Fam129a	1.2304e-15	0.939628	0.78	0.497	2.17203e-11
Creb3l2	8.31436e-13	0.938905	0.761	0.447	1.46773e-08
Pde4b	1.35999e-12	0.928306	0.723	0.428	2.40079e-08
Anxa1	9.49244e-15	0.925436	0.623	0.195	1.6757e-10
Plod1	2.35051e-12	0.921533	0.774	0.497	4.14936e-08
Gnb4	7.04911e-17	0.921226	0.868	0.667	1.24438e-12
Cavin3	1.02909e-12	0.912714	0.774	0.591	1.81666e-08
Htra3	1.03196e-19	0.90566	0.566	0.094	1.82172e-15
Nrip1	4.21135e-12	0.86355	0.811	0.522	7.43429e-08
Gapdh	8.75273e-11	0.86121	0.748	0.748	1.54512e-06
Pfkp	3.16631e-15	0.850301	0.648	0.214	5.58948e-11
Actb	4.88467e-14	0.846651	0.975	1	8.6229e-10
Frmd6	2.62881e-13	0.836567	0.679	0.327	4.64063e-09
Sirpa	2.21674e-25	0.834945	0.516	0.025	3.9132e-21
Anxa5	8.05476e-19	0.82625	0.855	0.899	1.42191e-14
Prrg3	8.35102e-24	0.825769	0.491	0.025	1.47421e-19
Ppp1cc	8.90139e-14	0.825614	0.755	0.509	1.57136e-09
Lcp1	3.92059e-13	0.818704	0.629	0.245	6.92101e-09
Ubtd1	6.27272e-17	0.809039	0.566	0.145	1.10732e-12
Dstn	3.7877e-15	0.808452	0.918	0.931	6.68642e-11
Dapk2	7.18732e-16	0.808224	0.585	0.151	1.26878e-11
Cdh2	1.23182e-10	0.804788	0.61	0.27	2.17454e-06
Tspan2	4.7682e-15	0.801906	0.597	0.17	8.4173e-11
Ppp1r14b	7.94891e-11	0.799222	0.723	0.44	1.40322e-06
Tubb6	3.19881e-16	0.797595	0.516	0.101	5.64686e-12
Scn1b	1.1389e-25	0.793889	0.528	0.031	2.01051e-21
Wscd1	3.25478e-14	0.789685	0.629	0.22	5.74566e-10
Trf	5.8909e-16	0.788972	0.516	0.107	1.03992e-11
Ctsl	1.48976e-09	0.788129	0.874	0.799	2.62987e-05
Olfml2b	3.06289e-23	0.786786	0.428	0.006	5.40692e-19
Rpl10	4.63649e-14	0.785535	0.767	0.736	8.18479e-10
Litaf	4.99289e-13	0.784915	0.61	0.239	8.81395e-09
Dok4	5.6687e-09	0.783919	0.623	0.327	0.000100069
S100a11	1.62502e-11	0.780115	0.805	0.78	2.86865e-07
Pcdh12	1.60345e-18	0.777907	0.629	0.157	2.83058e-14
Mapk6	1.80562e-10	0.776218	0.704	0.377	3.18747e-06
Lims1	4.04648e-13	0.772004	0.805	0.698	7.14324e-09
Actg1	3.13703e-17	0.768027	0.956	0.994	5.53781e-13
Ets2	1.43007e-10	0.764364	0.811	0.717	2.52451e-06
Uchl1	2.39414e-11	0.76279	0.654	0.283	4.22638e-07
Col7a1	1.7491e-19	0.760464	0.371	0.006	3.08768e-15
Tmem173	7.69517e-18	0.75828	0.56	0.107	1.35843e-13
Egln3	1.86792e-16	0.757395	0.365	0.019	3.29744e-12
Cnn3	3.70047e-12	0.75248	0.818	0.692	6.53244e-08
Gngt2	2.07179e-11	0.742495	0.629	0.283	3.65734e-07
Gpx3	8.91057e-12	0.741666	0.352	0.05	1.57298e-07
Tmem47	6.1122e-12	0.740484	0.516	0.151	1.07899e-07
Gpi1	1.89072e-09	0.739375	0.786	0.704	3.33769e-05
Dad1	2.63595e-13	0.738875	0.881	0.723	4.65324e-09
Myh10	4.77773e-10	0.738803	0.774	0.642	8.43412e-06
Slc12a2	3.97621e-10	0.72838	0.704	0.352	7.0192e-06
Meox1	3.07217e-11	0.724545	0.786	0.648	5.4233e-07
Galnt1	2.31731e-09	0.724335	0.818	0.629	4.09075e-05
Chic2	2.2223e-12	0.72226	0.799	0.597	3.92303e-08
Rflnb	8.08187e-08	0.72129	0.849	0.805	0.00142669
Sox7	1.70052e-10	0.719413	0.66	0.352	3.00193e-06
Plp2	1.1948e-14	0.717145	0.522	0.119	2.10919e-10
Actn1	3.08743e-07	0.712304	0.711	0.497	0.00545024
Nrp2	2.60558e-05	0.711839	0.755	0.553	0.459963
Piezo2	2.84857e-18	0.710689	0.516	0.075	5.02858e-14
Tmed9	8.29572e-09	0.708137	0.862	0.73	0.000146444
Calm2	1.48307e-18	0.707941	0.862	0.855	2.61807e-14
Akap13	4.32535e-08	0.706214	0.868	0.78	0.000763554
Lgals1	2.07089e-10	0.705654	0.371	0.075	3.65574e-06
Abcg1	2.22894e-09	0.702809	0.755	0.491	3.93475e-05
Fosb	0.0261009	0.702131	0.497	0.352	1
Kcng2	4.47657e-25	0.698622	0.541	0.038	7.90249e-21
Cpe	1.33895e-07	0.694682	0.906	0.868	0.00236366
Tram2	2.31402e-09	0.694061	0.566	0.226	4.08494e-05
Calu	6.78393e-07	0.694031	0.799	0.679	0.0119757
Slc26a2	5.15012e-09	0.693596	0.541	0.233	9.09151e-05
Rpl23	4.1035e-16	0.692424	0.943	0.981	7.24391e-12
Rgcc	4.05861e-10	0.691559	0.843	0.862	7.16466e-06
Igfbp7	5.42745e-12	0.690148	0.987	1	9.58108e-08
Itgav	7.94413e-07	0.688748	0.421	0.164	0.0140238
Adamts1	0.00214204	0.688356	0.774	0.648	1
Bcl6b	4.22823e-08	0.686808	0.704	0.39	0.000746409
Spata13	1.33729e-10	0.685124	0.667	0.365	2.36071e-06
Pkd1	8.56977e-09	0.682859	0.711	0.39	0.000151282
Cdc42ep3	4.75497e-12	0.680873	0.862	0.761	8.39394e-08
Ackr2	1.29258e-24	0.680332	0.447	0.006	2.28179e-20
Capg	4.28644e-08	0.679273	0.686	0.447	0.000756685
Rps28	9.20282e-15	0.667498	0.893	0.906	1.62457e-10
Bcl2l11	2.76161e-09	0.666925	0.516	0.189	4.87507e-05
Bambi	4.44507e-15	0.666499	0.591	0.164	7.84688e-11
Atf3	4.50995e-07	0.665634	0.597	0.302	0.00796141
Tgfb1	3.78291e-08	0.662709	0.73	0.579	0.000667798
Myl12a	1.31482e-12	0.662403	0.906	0.962	2.32105e-08
Errfi1	2.18178e-08	0.659504	0.447	0.151	0.00038515
Myo10	1.90879e-12	0.653789	0.981	0.975	3.36959e-08
Orai1	2.41908e-08	0.652432	0.698	0.421	0.000427041
Angpt2	0.00048938	0.650053	0.73	0.528	1
Maff	1.05351e-14	0.645217	0.541	0.132	1.85976e-10
Anxa2	7.02495e-09	0.644447	0.755	0.73	0.000124011
Ptprk	6.26578e-08	0.639824	0.667	0.352	0.0011061
Tpm4	2.79494e-15	0.635884	0.937	0.981	4.9339e-11
Eef2	1.33194e-15	0.63419	0.893	0.849	2.35128e-11
Eef1a1	6.9879e-13	0.634053	0.962	1	1.23357e-08
Sh3bp5	2.5154e-07	0.632329	0.761	0.597	0.00444044
Adgrl2	4.91504e-10	0.632045	0.925	0.862	8.67652e-06
Lrrfip1	9.40434e-08	0.631772	0.73	0.516	0.00166015
Junb	3.97003e-07	0.631727	0.862	0.648	0.00700829
Gng2	1.97507e-12	0.630846	0.566	0.176	3.48658e-08
Fndc3b	3.61477e-06	0.628511	0.604	0.377	0.0638115
Gem	7.04548e-09	0.624981	0.415	0.119	0.000124374
Abracl	2.60617e-10	0.624525	0.667	0.346	4.60067e-06
Serf2	2.09969e-13	0.623729	0.893	0.899	3.70658e-09
Msn	5.96091e-13	0.623184	0.925	0.931	1.05228e-08
Tbc1d1	0.000965819	0.62146	0.56	0.358	1
Tcf4	7.17294e-13	0.619524	0.981	0.994	1.26624e-08
Arpc4	1.90263e-08	0.619073	0.774	0.56	0.000335871
Adam10	4.95429e-09	0.615948	0.925	0.799	8.7458e-05
Cemip2	8.90598e-09	0.615029	0.597	0.27	0.000157217
C1qtnf6	2.6004e-21	0.612732	0.44	0.019	4.59049e-17
Tnfaip8l1	6.08783e-11	0.612463	0.553	0.201	1.07469e-06
N4bp3	2.76013e-11	0.611529	0.648	0.283	4.87246e-07
Lxn	9.93471e-08	0.608904	0.723	0.478	0.00175377
Vasp	2.93757e-08	0.607439	0.704	0.472	0.000518569
Prnp	1.10498e-07	0.607142	0.855	0.78	0.00195061
Mfap3l	2.71911e-14	0.603938	0.34	0.025	4.80004e-10
Fstl1	1.28018e-16	0.60294	0.365	0.019	2.25991e-12
Saraf	6.3405e-09	0.602596	0.836	0.723	0.000111929
Map4k5	8.38977e-10	0.602112	0.679	0.34	1.48105e-05
Tbxa2r	2.36482e-10	0.598658	0.509	0.164	4.17462e-06
Adamtsl2	3.8797e-07	0.598601	0.591	0.296	0.00684883
Cerk	2.52505e-11	0.597945	0.541	0.189	4.45748e-07
Kctd17	5.96616e-10	0.597202	0.673	0.333	1.05321e-05
Aldoa	9.45363e-08	0.59702	0.78	0.736	0.00166885
Cdipt	2.46995e-06	0.596056	0.704	0.459	0.0436021
Mrpl52	1.52019e-07	0.592392	0.748	0.535	0.00268359
Rps2	4.02996e-11	0.590098	0.893	0.874	7.1141e-07
Myh9	9.55037e-13	0.589678	0.956	0.969	1.68593e-08
Prss23	0.000393194	0.588286	0.56	0.478	1
Abhd17a	1.62191e-08	0.588248	0.774	0.61	0.000286316
4930523C07Rik	1.00764e-05	0.587616	0.78	0.654	0.177879
Eva1a	1.42819e-21	0.587346	0.484	0.038	2.52119e-17
Exoc3l4	3.52174e-18	0.584876	0.503	0.069	6.21693e-14
Ctsa	5.33247e-07	0.583726	0.623	0.34	0.0094134
Rhbdl2	9.55809e-18	0.582484	0.516	0.082	1.68729e-13
Rpl18a	3.14504e-13	0.579414	0.893	0.943	5.55194e-09
Fam118a	4.61667e-05	0.573816	0.541	0.308	0.814981
Tmem252	9.76981e-09	0.573117	0.66	0.327	0.000172466
Capzb	1.46683e-06	0.571586	0.786	0.623	0.0258939
Megf6	3.79122e-08	0.566603	0.597	0.283	0.000669264
M6pr	5.41638e-06	0.564835	0.774	0.629	0.0956153
Rassf2	2.70854e-12	0.564232	0.522	0.145	4.78138e-08
Pdgfb	2.98526e-09	0.559512	0.95	0.95	5.26989e-05
Pik3r1	0.00022599	0.555538	0.56	0.34	1
Slc25a25	2.09592e-07	0.555416	0.516	0.22	0.00369992
Ifngr2	2.58209e-08	0.552635	0.591	0.289	0.000455817
2410006H16Rik	2.23085e-10	0.551819	0.566	0.214	3.93812e-06
Slc23a2	6.36591e-08	0.550036	0.629	0.327	0.00112377
Pdlim5	2.22566e-05	0.549142	0.843	0.654	0.392895
Atp1b3	3.95984e-05	0.548518	0.78	0.623	0.699031
Zeb1	1.00875e-05	0.548191	0.805	0.648	0.178074
Gabarapl1	9.24518e-09	0.547797	0.774	0.704	0.000163205
Pkm	6.62963e-08	0.547551	0.805	0.836	0.00117033
Prr5	8.40056e-18	0.547078	0.434	0.038	1.48295e-13
Srpr	2.12681e-05	0.545244	0.805	0.73	0.375446
Rassf9	0.000444204	0.543516	0.686	0.491	1
Gpr55	9.97018e-20	0.541962	0.333	0	1.76004e-15
Man1a	2.40031e-08	0.541502	0.585	0.27	0.000423727
Chst7	4.90373e-20	0.540046	0.434	0.025	8.65655e-16
Prdm1	1.20338e-05	0.538569	0.679	0.44	0.212433
Slc16a6	2.95963e-11	0.537759	0.465	0.119	5.22464e-07
Rack1	1.37232e-16	0.535973	0.836	0.899	2.42255e-12
Cfl1	3.61065e-15	0.534219	0.887	0.931	6.37388e-11
Cnn2	2.56441e-06	0.53249	0.692	0.472	0.0452695
Ptpn4	4.00756e-08	0.530495	0.491	0.195	0.000707455
Rpl12	9.82718e-14	0.529923	0.887	0.918	1.73479e-09
Pdlim1	9.53443e-16	0.525251	0.333	0.013	1.68311e-11
Fam3c	1.18877e-05	0.523263	0.686	0.459	0.209854
Kcnq4	2.50339e-19	0.523067	0.327	0	4.41924e-15
Sept1	2.27339e-10	0.522178	0.484	0.145	4.01321e-06
Coro1c	6.23298e-08	0.519511	0.711	0.528	0.00110031
Mmp25	1.12071e-11	0.519019	0.509	0.145	1.97839e-07
Map4k3	7.01161e-05	0.51765	0.692	0.472	1
Ctla2a	2.89609e-06	0.516081	0.981	0.994	0.0511248
Man2a1	8.08838e-05	0.515385	0.755	0.56	1
Edn1	0.00290031	0.515285	0.811	0.786	1
Phactr4	0.030789	0.514039	0.642	0.528	1
Tns3	6.65374e-17	0.513557	0.447	0.05	1.17458e-12
Kif5b	9.13037e-09	0.512607	0.893	0.887	0.000161178
Rtn4	0.000521264	0.510446	0.78	0.629	1
Vwa1	1.23787e-12	0.509745	0.943	0.987	2.18521e-08
Mtch1	6.05967e-06	0.509609	0.742	0.553	0.106971
Rell1	3.35615e-06	0.5092	0.774	0.604	0.0592461
Eva1b	2.6391e-06	0.508881	0.748	0.61	0.046588
Eif2s2	8.19979e-12	0.508129	0.874	0.887	1.44751e-07
Zic3	9.34972e-05	0.505944	0.623	0.447	1
Tspan9	5.42159e-05	0.50385	0.686	0.484	0.957074
Myo1e	0.000945982	0.500248	0.799	0.736	1
Fosl2	0.000185649	0.499626	0.566	0.34	1
Pabpc1	0.000434557	0.499196	0.874	0.824	1
Itga5	9.05526e-10	0.499164	0.623	0.27	1.59853e-05
Slc41a1	5.01233e-07	0.499098	0.472	0.195	0.00884827
Polr1d	8.92381e-06	0.498283	0.748	0.516	0.157532
Pald1	4.37966e-13	0.497947	0.553	0.157	7.73141e-09
Apcdd1	0.00211204	0.496489	0.912	0.912	1
Bcl10	8.67427e-06	0.496355	0.698	0.447	0.153127
Sesn3	2.48408e-07	0.495643	0.717	0.415	0.00438514
Gng5	1.09173e-10	0.494493	0.912	0.95	1.92723e-06
Fth1	1.44598e-11	0.489843	0.912	0.981	2.55259e-07
Rpl28	1.06526e-11	0.489477	0.925	0.969	1.88051e-07
Epha2	7.51748e-09	0.489087	0.535	0.208	0.000132706
Npm1	7.48413e-11	0.488869	0.849	0.855	1.32117e-06
Rnf144a	2.21868e-09	0.488854	0.447	0.132	3.91664e-05
Tagln2	3.22763e-10	0.487643	0.818	0.805	5.69773e-06
Mxra8	1.61413e-08	0.486673	0.516	0.201	0.000284943
Tcim	1.0757e-07	0.486489	0.415	0.138	0.00189894
Cttnbp2nl	2.40765e-06	0.486158	0.704	0.528	0.0425023
Rps6ka2	4.18669e-12	0.485419	0.371	0.057	7.39076e-08
Rgs6	8.13747e-10	0.48286	0.428	0.113	1.43651e-05
Pdlim7	4.35838e-08	0.482187	0.572	0.264	0.000769385
Rps3	3.05853e-17	0.482066	0.874	0.962	5.39923e-13
Mapkapk2	1.92978e-06	0.48045	0.522	0.245	0.0340663
Arpc2	8.50254e-10	0.47986	0.874	0.881	1.50095e-05
Rpl7a	3.87884e-11	0.479812	0.849	0.893	6.84731e-07
Chp2	5.97012e-15	0.479522	0.384	0.038	1.05391e-10
Tceal9	1.39352e-05	0.478385	0.836	0.83	0.245999
Fyn	2.77326e-05	0.477036	0.717	0.547	0.489563
Zc3h12c	1.94202e-05	0.476394	0.465	0.22	0.342824
2900026A02Rik	2.0662e-05	0.476324	0.811	0.742	0.364747
Pelo	3.54488e-07	0.474927	0.566	0.27	0.00625778
Chd7	1.54648e-05	0.47281	0.56	0.302	0.273001
Cpq	4.57267e-06	0.472299	0.497	0.233	0.0807213
Fgfr1	7.526e-09	0.472108	0.579	0.245	0.000132856
Arxes2	4.7058e-09	0.471522	0.34	0.069	8.30714e-05
Arhgdib	5.0786e-06	0.470789	0.591	0.327	0.0896526
Itgb3	2.83136e-12	0.470528	0.352	0.044	4.99819e-08
Golm1	1.52984e-05	0.468315	0.503	0.258	0.270062
Agap1	0.000153317	0.466077	0.566	0.333	1
Arrb1	1.19771e-10	0.465416	0.421	0.101	2.11432e-06
Tes	2.39678e-05	0.463434	0.686	0.447	0.423104
Rps14	4.00635e-12	0.463422	0.899	0.975	7.07241e-08
Snhg6	6.56736e-08	0.462485	0.509	0.208	0.00115934
Ccn1	2.29495e-06	0.461431	0.805	0.579	0.0405127
Kank1	4.23467e-06	0.458631	0.503	0.239	0.0747546
Rpl5	7.998e-12	0.458503	0.83	0.887	1.41189e-07
Gng11	1.55264e-10	0.458454	0.918	0.981	2.74088e-06
Crlf2	8.88335e-06	0.45657	0.629	0.377	0.156818
Ap1s1	3.69204e-07	0.45509	0.503	0.214	0.00651756
Gpx1	9.35833e-07	0.454975	0.811	0.78	0.0165203
Arpc1b	8.20468e-10	0.454926	0.811	0.805	1.44837e-05
Aplp2	0.000205591	0.454364	0.969	0.975	1
Lurap1l	7.15573e-09	0.453884	0.478	0.164	0.00012632
Tm2d3	2.00887e-06	0.45206	0.686	0.403	0.0354626
Cttnbp2	0.000291651	0.450171	0.453	0.239	1
Sox4	0.000276011	0.449489	0.742	0.597	1
Rars	3.7721e-05	0.445857	0.61	0.384	0.665889
Eif4ebp1	1.2576e-08	0.445579	0.528	0.214	0.000222004
Sparcl1	4.61568e-08	0.444269	0.975	0.987	0.000814806
Ywhah	0.000134456	0.443283	0.799	0.73	1
Zfp503	1.31034e-08	0.442852	0.428	0.132	0.000231315
Ethe1	2.61515e-07	0.441647	0.484	0.201	0.00461653
Bcl2	6.06763e-05	0.441326	0.616	0.377	1
Rpl15	1.60743e-12	0.440332	0.881	0.962	2.83759e-08
Map4k4	0.000596004	0.440301	0.868	0.786	1
Dchs1	0.000201447	0.439687	0.409	0.201	1
Rrbp1	2.54067e-06	0.438965	0.881	0.912	0.0448504
Gnai2	8.64508e-10	0.438581	0.962	1	1.52612e-05
Gm12758	0.000297547	0.435916	0.516	0.296	1
Tra2b	1.10125e-05	0.435633	0.748	0.491	0.194404
Rgl1	0.0027671	0.434255	0.723	0.566	1
Slc31a2	6.94813e-06	0.432423	0.604	0.346	0.122655
Selenof	3.61153e-06	0.431077	0.868	0.855	0.0637543
Pon2	0.00085214	0.430973	0.805	0.736	1
Lhfp	1.71025e-08	0.430564	0.478	0.17	0.000301911
Depp1	0.00647733	0.430127	0.528	0.365	1
Morf4l2	0.000194909	0.429801	0.73	0.535	1
Skil	0.00203732	0.429758	0.774	0.61	1
Adamts5	6.72611e-08	0.429703	0.314	0.069	0.00118736
Trim16	0.000413432	0.429106	0.723	0.553	1
Clic1	4.69466e-05	0.427339	0.862	0.811	0.828749
Stab1	0.000973474	0.427304	0.717	0.528	1
Ppib	2.36406e-07	0.427191	0.868	0.868	0.00417328
Bcr	0.000181924	0.426537	0.509	0.283	1
Lrrc58	1.02329e-05	0.426207	0.836	0.83	0.180642
Rpl7	3.59434e-14	0.426206	0.887	0.969	6.34509e-10
Dmd	4.57056e-07	0.425841	0.579	0.283	0.0080684
Arf5	1.09795e-06	0.425534	0.818	0.78	0.0193821
Dchs2	2.14885e-14	0.425531	0.327	0.019	3.79336e-10
Rgs3	0.000262183	0.425315	0.642	0.535	1
Sema3f	7.71915e-15	0.425065	0.346	0.025	1.36266e-10
Ctsz	0.000843038	0.425059	0.704	0.541	1
Parva	4.88407e-05	0.424855	0.623	0.384	0.862184
Lpar4	0.00351536	0.424847	0.428	0.258	1
Crybb3	2.2436e-07	0.424492	0.302	0.069	0.00396063
Plec	0.00243653	0.423576	0.692	0.553	1
Rnf183	2.43475e-18	0.423203	0.352	0.006	4.29807e-14
Rhod	9.26053e-10	0.422629	0.522	0.182	1.63476e-05
Rpl22	6.19267e-11	0.42229	0.855	0.912	1.09319e-06
Smtn	0.00033677	0.421759	0.692	0.541	1
Tmem134	1.30484e-05	0.42166	0.66	0.428	0.230344
Oaf	2.52818e-14	0.420408	0.39	0.044	4.46299e-10
Prr13	0.00276783	0.420188	0.553	0.396	1
Ppef1	1.20312e-17	0.420088	0.365	0.013	2.12387e-13
Ccnl1	0.00670673	0.419944	0.755	0.591	1
Ptpn12	2.0683e-06	0.419543	0.742	0.484	0.0365117
Bhlhe40	2.13137e-05	0.418445	0.616	0.358	0.376251
Dbn1	6.56579e-11	0.418087	0.314	0.038	1.15906e-06
Ostc	0.00359146	0.417858	0.711	0.547	1
Casp3	5.01161e-07	0.417367	0.384	0.126	0.00884699
Nectin2	9.13256e-13	0.416898	0.465	0.101	1.61217e-08
Hbegf	0.00703384	0.416025	0.799	0.711	1
Procr	1.0271e-06	0.415777	0.44	0.176	0.0181314
Rnf11	8.67184e-05	0.414976	0.704	0.491	1
Lsm4	0.000211989	0.414923	0.635	0.44	1
Gmpr	4.49907e-08	0.414769	0.491	0.189	0.000794221
Rps5	1.62248e-09	0.414641	0.874	0.912	2.86416e-05
Ldha	0.00709527	0.413291	0.73	0.616	1
C1qtnf9	0.00592678	0.412987	0.34	0.195	1
Trib1	9.52138e-07	0.411913	0.465	0.195	0.0168081
Gm4258	2.02573e-07	0.410753	0.384	0.119	0.00357603
Arhgap25	2.13868e-08	0.410321	0.415	0.126	0.000377541
Rps11	2.12586e-12	0.409996	0.899	0.962	3.75277e-08
Apbb2	0.00809177	0.409954	0.893	0.774	1
Mif	0.0122706	0.40964	0.61	0.535	1
Sh3gl1	0.000364331	0.408663	0.547	0.327	1
Cmpk1	0.000688419	0.406486	0.723	0.597	1
Dnajc1	0.000461479	0.406084	0.692	0.516	1
Rpl32	5.56697e-08	0.405528	0.912	0.937	0.000982736
Eif6	9.13291e-05	0.405275	0.604	0.396	1
Rpl6	3.64488e-12	0.405072	0.887	0.956	6.4343e-08
Swap70	0.00038156	0.4048	0.824	0.755	1
Cadm1	0.00014579	0.404475	0.491	0.264	1
Hnrnpa1	0.00106833	0.404179	0.799	0.654	1
Plscr3	4.275e-07	0.403699	0.56	0.264	0.00754665
Fuca1	0.00175895	0.402159	0.604	0.415	1
Ppm1j	1.5213e-12	0.402155	0.396	0.063	2.68556e-08
Asap1	0.0156335	0.401854	0.73	0.585	1
Rpl36al	1.41038e-07	0.401749	0.811	0.78	0.00248975
Rps15a	6.29267e-15	0.401008	0.868	0.962	1.11085e-10
Ttyh2	0.00305546	0.400563	0.679	0.497	1
Rpl30	9.54781e-13	0.398524	0.874	0.95	1.68547e-08
Selenos	0.000227954	0.398153	0.667	0.447	1
Fam53b	0.0600303	0.398062	0.327	0.214	1
Degs1	4.1984e-06	0.397854	0.623	0.346	0.0741143
Magi1	0.0479367	0.397075	0.365	0.245	1
Rala	0.000207233	0.396578	0.742	0.579	1
Mpp1	1.04212e-06	0.396559	0.528	0.245	0.0183965
Actr2	0.00102787	0.396145	0.836	0.704	1
Marcks	0.00141261	0.395756	0.528	0.34	1
Rplp0	9.11516e-09	0.394597	0.874	0.912	0.00016091
Ralb	0.00138524	0.394544	0.698	0.516	1
Enpp2	0.144164	0.394188	0.717	0.686	1
Cyb5r3	0.000500061	0.393976	0.811	0.736	1
H3f3b	1.60016e-08	0.393756	0.95	0.981	0.000282476
Mfge8	0.00016951	0.393134	0.667	0.44	1
Itpr1	0.000147441	0.392841	0.717	0.497	1
Cald1	0.0124179	0.392289	0.692	0.616	1
Cdk2ap2	1.32771e-06	0.391998	0.497	0.22	0.0234381
Uhrf1bp1l	2.44269e-06	0.391169	0.459	0.195	0.0431208
Ssh2	0.00325962	0.391121	0.579	0.415	1
Ilk	0.000206987	0.391093	0.642	0.421	1
Auts2	0.0597402	0.39103	0.723	0.597	1
Nckap5l	1.62114e-09	0.390463	0.509	0.176	2.8618e-05
Nrp1	6.87965e-05	0.388897	0.918	0.943	1
Rps24	1.55355e-10	0.388706	0.899	0.975	2.74248e-06
Oaz1	6.85178e-05	0.388103	0.899	0.843	1
Adora2a	6.39778e-14	0.388003	0.396	0.05	1.1294e-09
Bpgm	3.84246e-06	0.384701	0.447	0.189	0.067831
Lmna	0.00115838	0.383773	0.667	0.497	1
Ralgds	9.43101e-07	0.383634	0.453	0.182	0.0166486
Comt	0.00095269	0.383619	0.61	0.421	1
Eef1g	0.00108935	0.38329	0.855	0.761	1
Scn8a	6.25158e-19	0.3826	0.321	0	1.10359e-14
P4ha1	0.00209349	0.382484	0.428	0.245	1
Lman1	0.00644675	0.382372	0.786	0.673	1
Sec63	0.00541404	0.382044	0.717	0.547	1
Marveld1	8.53791e-07	0.381799	0.396	0.138	0.015072
Rpl34	2.28773e-14	0.380626	0.868	0.962	4.03854e-10
Wsb2	0.000257647	0.380082	0.56	0.34	1
Rpl27a	1.64367e-08	0.379973	0.937	0.994	0.000290157
Snx6	0.00781802	0.379564	0.704	0.61	1
Ybx3	0.00419103	0.378103	0.78	0.692	1
Rpl26	4.26745e-10	0.378034	0.906	0.969	7.53334e-06
Lama5	0.00179081	0.37782	0.522	0.327	1
Il3ra	8.01584e-10	0.37624	0.428	0.113	1.41504e-05
Ppp1r18	6.42657e-07	0.376158	0.566	0.277	0.0113448
Pfkfb3	2.16706e-07	0.375002	0.365	0.107	0.00382551
Bmp2k	3.65531e-06	0.37493	0.591	0.314	0.0645273
Pik3cg	6.231e-17	0.374858	0.371	0.019	1.09996e-12
Glrx5	0.0010092	0.374814	0.616	0.491	1
Pak2	8.96222e-05	0.374044	0.824	0.792	1
Mrps5	0.00399183	0.373369	0.673	0.547	1
Susd6	0.00126156	0.373181	0.704	0.516	1
Svil	0.000531477	0.372049	0.572	0.365	1
Rhob	0.000979768	0.372018	0.893	0.843	1
Gimap4	0.000285143	0.371144	0.535	0.314	1
Myl6	9.64285e-06	0.371006	0.956	0.987	0.170225
Dll4	0.027616	0.370912	0.805	0.711	1
Nudt4	0.000224883	0.370366	0.503	0.296	1
Ldlrap1	4.16403e-07	0.369629	0.509	0.22	0.00735076
Col4a3	0.00426609	0.368877	0.409	0.239	1
Cd34	9.83151e-10	0.366744	0.937	0.994	1.73556e-05
Bicc1	1.59731e-05	0.364745	0.352	0.138	0.281973
Rps12	1.4915e-07	0.36414	0.906	0.962	0.00263294
Rps4x	1.44622e-11	0.363837	0.874	0.95	2.55301e-07
Rpl24	3.13461e-10	0.362837	0.906	0.969	5.53353e-06
Arhgef7	0.00344405	0.362208	0.73	0.585	1
Mef2c	0.0161059	0.361925	0.811	0.792	1
Tmem154	5.02863e-05	0.361804	0.415	0.189	0.887704
Cacul1	6.68206e-07	0.361554	0.453	0.182	0.0117958
Rps17	8.3122e-10	0.361497	0.874	0.937	1.46735e-05
Prrc1	0.00086201	0.360103	0.541	0.333	1
Rpl3	1.91676e-10	0.359973	0.862	0.931	3.38366e-06
Rpl35a	8.18178e-13	0.359184	0.874	0.969	1.44433e-08
Nsa2	0.00452735	0.359162	0.742	0.635	1
AI506816	2.39239e-05	0.358472	0.478	0.239	0.422329
Btg1	0.0454504	0.35768	0.704	0.585	1
Fam43a	0.00849378	0.357552	0.679	0.56	1
Plekho2	6.84262e-06	0.357194	0.365	0.132	0.120793
Ndfip1	3.92718e-06	0.357159	0.786	0.805	0.0693266
Sertad1	3.54888e-05	0.356662	0.585	0.333	0.626484
Agap3	6.65109e-07	0.356222	0.478	0.201	0.0117412
Dach1	0.000114436	0.356186	0.516	0.283	1
Hes1	0.0174518	0.356138	0.686	0.541	1
Rps3a1	2.52659e-09	0.355985	0.887	0.937	4.46019e-05
Hcls1	4.08342e-07	0.355965	0.491	0.208	0.00720846
Srgap1	0.000417486	0.355915	0.604	0.384	1
Ninj1	1.57059e-05	0.355203	0.453	0.208	0.277257
Gusb	1.74941e-07	0.354819	0.585	0.289	0.00308823
Dennd5b	0.00975781	0.354596	0.711	0.547	1
Rapgef6	0.0739778	0.354573	0.692	0.572	1
Rps23	2.92863e-08	0.35412	0.918	0.981	0.000516991
Cmip	2.9047e-07	0.353841	0.409	0.145	0.00512767
Gdpd5	4.31487e-05	0.353507	0.478	0.245	0.761703
Rpl23a	4.54835e-07	0.353355	0.843	0.899	0.0080292
Cap1	0.000727344	0.353155	0.704	0.503	1
Srsf9	0.008856	0.353076	0.742	0.642	1
Plekhg1	0.00664618	0.352827	0.755	0.591	1
Bin1	4.14119e-07	0.351932	0.428	0.157	0.00731045
Npdc1	0.00629059	0.351517	0.61	0.434	1
Jade2	3.83264e-07	0.351157	0.358	0.107	0.00676575
Nus1	0.0237359	0.350797	0.698	0.585	1
Wwtr1	1.98328e-06	0.35045	0.893	0.899	0.0350108
Dgkh	0.0204899	0.350118	0.767	0.635	1
Rasa3	9.47125e-12	0.34988	0.403	0.075	1.67196e-07
AU021092	0.00427097	0.349555	0.767	0.711	1
Chek2	1.17815e-05	0.348963	0.409	0.17	0.207978
Phyhd1	1.17596e-14	0.348813	0.377	0.038	2.07593e-10
Eef1b2	4.75104e-07	0.348245	0.843	0.868	0.008387
Apod	0.417588	0.347943	0.447	0.447	1
Dnajb6	0.00153424	0.347854	0.824	0.692	1
Pdzd2	0.000122779	0.347357	0.528	0.296	1
Atp6v0c	0.00013279	0.347048	0.824	0.774	1
Morrbid	1.09956e-07	0.346986	0.352	0.094	0.00194105
Glud1	0.00353301	0.346863	0.761	0.616	1
Naca	1.06856e-07	0.346616	0.855	0.874	0.00188633
Fermt2	0.00013934	0.346519	0.931	0.918	1
C77080	2.23279e-10	0.346401	0.302	0.038	3.94154e-06
Kcna5	1.55281e-18	0.345726	0.314	0	2.74118e-14
Leprotl1	0.00104378	0.344987	0.66	0.459	1
2610203C22Rik	3.83663e-18	0.343812	0.308	0	6.7728e-14
B3gnt2	0.00542708	0.342781	0.799	0.742	1
Rgs16	0.00026424	0.342568	0.377	0.182	1
Tspan14	2.2567e-05	0.342427	0.629	0.371	0.398375
Acsl4	4.59095e-05	0.342238	0.409	0.182	0.81044
Ccdc85b	6.36057e-07	0.342225	0.862	0.862	0.0112283
Rcan3	2.26166e-07	0.341514	0.516	0.22	0.0039925
Rmnd5b	5.33955e-05	0.341406	0.497	0.258	0.942591
Strn4	2.03495e-06	0.341401	0.585	0.302	0.0359229
Ctnnbip1	0.00212276	0.341076	0.717	0.66	1
Tsc22d4	0.0206411	0.340943	0.491	0.34	1
Phlda3	8.15307e-08	0.340864	0.321	0.082	0.00143926
Ggta1	0.000138108	0.340595	0.491	0.264	1
Papss2	1.17632e-11	0.339381	0.39	0.069	2.07656e-07
Atrnl1	0.000555263	0.339231	0.465	0.258	1
Rpl39	1.2351e-09	0.338936	0.887	0.956	2.18033e-05
Fundc2	0.00146354	0.338174	0.623	0.421	1
Eif2b2	3.66562e-08	0.337784	0.535	0.22	0.000647092
Nfkbiz	0.000220529	0.337689	0.34	0.145	1
Naa20	0.000260704	0.33747	0.604	0.377	1
Arpc3	5.10603e-11	0.337367	0.836	0.912	9.01367e-07
Agpat5	0.0106087	0.336033	0.591	0.434	1
Vmp1	3.12427e-05	0.335825	0.604	0.352	0.551527
Ica1l	0.0069994	0.335547	0.572	0.396	1
Stk25	0.0031113	0.335532	0.635	0.453	1
Eif4a1	0.0119715	0.335391	0.799	0.704	1
Erp29	0.000361693	0.335217	0.711	0.497	1
Nhp2	3.75257e-06	0.335095	0.522	0.252	0.0662441
Lpp	0.00515705	0.334545	0.642	0.465	1
Tead1	3.97932e-06	0.333757	0.616	0.34	0.070247
Cdc42	5.62243e-07	0.333615	0.887	0.912	0.00992527
Sdf2	0.00174668	0.333194	0.61	0.415	1
Scand1	0.00461741	0.33146	0.642	0.472	1
Prmt1	7.14367e-06	0.331059	0.629	0.358	0.126107
Ptp4a3	0.00210102	0.330688	0.786	0.66	1
Ctla2b	0.0157605	0.329911	0.679	0.528	1
Zdhhc20	0.00320121	0.329807	0.616	0.428	1
Tpm3	0.000135523	0.32885	0.887	0.855	1
P4hb	0.0116129	0.327928	0.748	0.616	1
Eny2	0.0285296	0.326937	0.642	0.497	1
Brk1	0.00199067	0.326538	0.723	0.673	1
Surf4	0.00199167	0.326352	0.686	0.497	1
Ckap4	2.65273e-05	0.325414	0.553	0.302	0.468287
Lbh	6.11524e-08	0.325341	0.377	0.107	0.00107952
Rpl18	1.54377e-08	0.325306	0.868	0.943	0.000272522
Pck2	1.25415e-06	0.324579	0.497	0.22	0.0221395
Mff	0.00886668	0.323863	0.736	0.648	1
Stt3b	0.0255619	0.323587	0.547	0.396	1
Fam241a	0.000350822	0.323346	0.484	0.27	1
Notch4	0.0286031	0.322982	0.629	0.484	1
Rps15	7.38153e-05	0.322756	0.887	0.912	1
Atp13a3	0.00261799	0.32252	0.44	0.258	1
Arap3	0.041479	0.321984	0.736	0.604	1
Glg1	0.0646164	0.321803	0.717	0.629	1
Gosr1	0.123138	0.321783	0.384	0.277	1
Nrros	0.000110227	0.321777	0.428	0.208	1
Tpd52l2	0.00147462	0.321632	0.604	0.415	1
Flywch1	0.00487675	0.321105	0.572	0.409	1
Hexa	1.57408e-05	0.32047	0.541	0.283	0.277872
Cep192	4.08317e-06	0.319234	0.421	0.17	0.0720801
Ptpn18	4.22026e-08	0.319073	0.39	0.113	0.000745002
Sft2d2	0.00160831	0.318981	0.648	0.465	1
Snrnp27	0.00049697	0.318429	0.679	0.465	1
Pde8a	0.00249126	0.317019	0.698	0.528	1
Rps8	2.89275e-10	0.316431	0.912	0.994	5.10657e-06
Actr3	0.00119538	0.315798	0.836	0.792	1
Zfp710	1.15891e-09	0.315003	0.358	0.075	2.04583e-05
Hikeshi	0.0129312	0.31489	0.516	0.352	1
Clptm1l	0.000812457	0.314434	0.528	0.321	1
Tmem263	2.37554e-05	0.314359	0.447	0.208	0.419354
Rps18	1.1131e-11	0.313761	0.843	0.937	1.96496e-07
Vash1	4.78457e-06	0.313611	0.377	0.138	0.0844621
Atp5g2	0.00109035	0.313581	0.818	0.774	1
Rest	0.0196567	0.313324	0.572	0.44	1
Ppp1ca	0.00181437	0.312151	0.761	0.736	1
Arf4	0.00739419	0.311915	0.736	0.667	1
Ube2i	0.00672385	0.311822	0.704	0.547	1
Sbno2	0.000466622	0.311745	0.409	0.208	1
Ubb	0.000540677	0.311634	0.906	0.931	1
Mgst3	0.00594905	0.311591	0.56	0.396	1
Tpi1	0.163485	0.310668	0.604	0.509	1
Mgat5	0.000199259	0.309869	0.365	0.164	1
Psmc4	0.00551234	0.309842	0.692	0.541	1
Endod1	0.015677	0.309474	0.686	0.553	1
Sft2d1	0.0655216	0.309059	0.648	0.522	1
Tax1bp3	0.00409944	0.30898	0.73	0.604	1
Rps20	4.19195e-08	0.308881	0.899	0.962	0.000740004
Ccz1	0.00672368	0.30811	0.572	0.396	1
Fam49b	5.03348e-06	0.307918	0.434	0.182	0.0888559
Cox7c	6.59866e-06	0.307907	0.868	0.887	0.116486
Ptma	0.00050306	0.307447	0.962	0.994	1
Cpeb2	0.000350165	0.305957	0.39	0.189	1
Gpx8	7.1173e-08	0.305892	0.371	0.107	0.00125642
Sdcbp	0.00346983	0.305673	0.862	0.818	1
Pold4	1.36432e-06	0.305562	0.541	0.258	0.0240844
Timm10b	0.00739282	0.304927	0.73	0.591	1
Flnb	0.0378318	0.304866	0.843	0.755	1
Rplp2	4.66172e-11	0.304491	0.874	0.975	8.22934e-07
Ufc1	0.00263015	0.303654	0.667	0.484	1
Nedd9	0.0477363	0.303333	0.623	0.491	1
Rps7	2.85493e-08	0.30326	0.887	0.95	0.000503982
Pla2g12a	0.000100865	0.302955	0.616	0.377	1
Tpt1	2.62234e-07	0.302202	0.937	1	0.00462921
Hnrnpa0	0.000676086	0.302096	0.855	0.83	1
Creld1	1.49464e-05	0.301387	0.39	0.157	0.26385
Ece1	0.00110486	0.301336	0.925	0.912	1
Ywhaz	0.000163424	0.300921	0.868	0.862	1
Picalm	0.036427	0.300711	0.855	0.811	1
Filip1l	0.00344128	0.30047	0.654	0.478	1
Necap2	0.00677712	0.300373	0.623	0.447	1
4931406P16Rik	0.00174243	0.30035	0.937	0.912	1
Zswim6	0.000180004	0.300062	0.434	0.22	1
Fam117b	7.11997e-05	-0.30014	0.484	0.491	1
St3gal1	0.000207803	-0.300717	0.333	0.384	1
Layn	0.000620951	-0.300778	0.327	0.491	1
Tnfsf13	0.00119834	-0.300884	0.277	0.333	1
Aqr	0.00021493	-0.30101	0.447	0.503	1
Slc25a24	0.000138904	-0.301012	0.289	0.302	1
A930033H14Rik	0.00135281	-0.301328	0.208	0.352	1
Baz2b	0.00223466	-0.301396	0.591	0.667	1
Pam	0.000134404	-0.301416	0.572	0.654	1
Snx2	6.43523e-05	-0.301526	0.384	0.409	1
Ddx6	0.00184199	-0.301613	0.755	0.78	1
Cdc37l1	0.00206782	-0.301768	0.61	0.654	1
Abcc6	0.00151748	-0.302084	0.164	0.302	1
Rsrp1	0.000555557	-0.302238	0.843	0.918	1
Dido1	0.00256113	-0.302307	0.34	0.472	1
Rtp4	0.0126006	-0.302545	0.352	0.428	1
Nod1	0.00116215	-0.302745	0.208	0.327	1
Kmt2d	0.000469932	-0.303212	0.396	0.403	1
Tgfbr2	0.00158941	-0.30431	0.723	0.774	1
Pir	0.000989596	-0.30436	0.346	0.503	1
Rapgef4	0.00036359	-0.304971	0.774	0.881	1
mt-Nd3	0.00202433	-0.305434	0.893	0.95	1
Stard13	1.79956e-05	-0.305526	0.289	0.327	0.317677
Kmt2e	0.00136739	-0.305764	0.767	0.799	1
Itm2b	1.31932e-05	-0.305922	0.962	1	0.232899
Smu1	0.000286823	-0.306049	0.384	0.44	1
Mapk3	4.82503e-06	-0.306296	0.623	0.629	0.0851763
Prrg1	0.000373268	-0.306401	0.34	0.365	1
Akap11	0.0031622	-0.307257	0.346	0.453	1
Ddx42	2.74911e-05	-0.307688	0.522	0.528	0.485301
Wars	7.97468e-06	-0.307772	0.358	0.365	0.140777
Clint1	3.58999e-06	-0.30786	0.535	0.509	0.0633742
4632427E13Rik	0.00151324	-0.308012	0.421	0.491	1
Anks1	0.00038507	-0.308635	0.264	0.415	1
Eif4ebp2	0.000148085	-0.309131	0.497	0.553	1
Arhgap10	0.000254684	-0.309222	0.245	0.333	1
Ckb	0.000160292	-0.309343	0.277	0.384	1
Itih5	0.000139696	-0.309369	0.893	0.925	1
Arhgap31	0.000255843	-0.309983	0.843	0.862	1
Gpr155	0.000630773	-0.310005	0.371	0.491	1
Etl4	5.49484e-05	-0.31078	0.277	0.333	0.970004
Phip	0.000810479	-0.311157	0.528	0.56	1
Itga6	1.03496e-05	-0.312476	0.893	0.987	0.182701
Pkig	0.00249386	-0.313983	0.553	0.629	1
Clec14a	0.000400881	-0.313987	0.635	0.66	1
Stx3	0.000288442	-0.314315	0.308	0.371	1
Dpp8	0.000247169	-0.314713	0.56	0.61	1
Aamdc	9.15276e-06	-0.31483	0.384	0.447	0.161574
Ppp1cb	0.000186139	-0.315104	0.748	0.786	1
Mbtps1	0.000195691	-0.31603	0.409	0.434	1
Safb	0.000620704	-0.316405	0.465	0.547	1
Tasor2	0.000416846	-0.316461	0.314	0.321	1
Tmeff1	0.00329904	-0.316485	0.214	0.34	1
Cav1	0.00494588	-0.316672	0.755	0.881	1
Trib2	0.00065251	-0.317449	0.509	0.535	1
Slc19a3	0.00117683	-0.317646	0.27	0.44	1
Sppl2a	0.000865836	-0.317773	0.761	0.818	1
Hnrnpr	0.000641312	-0.318106	0.61	0.673	1
4930453N24Rik	6.36002e-06	-0.318797	0.352	0.39	0.112273
Mtss1	9.2303e-05	-0.319591	0.591	0.604	1
Aig1	0.000542313	-0.319595	0.277	0.321	1
Spr	4.36203e-05	-0.320017	0.459	0.465	0.770029
Exoc2	0.000862498	-0.320922	0.384	0.465	1
Cnot6	8.3247e-05	-0.321428	0.654	0.66	1
Hip1r	0.000183646	-0.321512	0.396	0.478	1
Afap1l2	9.88856e-05	-0.32199	0.113	0.302	1
Afdn	0.000459201	-0.322052	0.805	0.818	1
Vps13c	3.01462e-05	-0.322175	0.39	0.415	0.532171
Sema7a	0.000514589	-0.322289	0.736	0.799	1
Smim10l1	0.000307205	-0.322789	0.648	0.748	1
St8sia4	0.00148047	-0.322854	0.792	0.862	1
Zranb2	0.00159137	-0.322963	0.591	0.642	1
Impdh1	0.000117575	-0.323626	0.591	0.654	1
Rcor3	1.63228e-05	-0.324108	0.277	0.34	0.288146
Ccm2l	0.000339703	-0.32428	0.352	0.472	1
Msi2	0.000244254	-0.325202	0.767	0.78	1
Rbm42	2.02955e-05	-0.32627	0.528	0.503	0.358277
Tbx3	0.0010397	-0.326849	0.44	0.503	1
Irf2bpl	0.00035242	-0.327834	0.629	0.648	1
Lima1	5.09939e-05	-0.327963	0.604	0.61	0.900196
Poglut1	2.91042e-05	-0.328148	0.371	0.365	0.513777
Nfic	0.00200516	-0.328159	0.73	0.805	1
Oga	0.000738803	-0.328313	0.484	0.541	1
Nampt	0.00302005	-0.32949	0.591	0.673	1
Hsd17b4	8.17815e-06	-0.329671	0.396	0.403	0.144369
Med13	0.000211173	-0.33035	0.535	0.535	1
Lgalsl	0.000239909	-0.330447	0.27	0.377	1
Snrnp200	0.00093435	-0.330483	0.44	0.503	1
Ncor1	8.21723e-06	-0.330661	0.786	0.786	0.145059
Hadh	0.00376118	-0.330731	0.44	0.541	1
Fam171a1	3.70442e-06	-0.330791	0.365	0.365	0.0653941
Zup1	0.000322466	-0.332161	0.252	0.384	1
Prkacb	0.000344377	-0.333251	0.585	0.642	1
Prkd3	0.000147374	-0.333928	0.522	0.629	1
Hnrnpdl	0.000897951	-0.334095	0.604	0.698	1
Klf3	6.11193e-05	-0.334336	0.642	0.673	1
Samd12	0.000105674	-0.334477	0.377	0.497	1
Lmbrd1	1.61957e-07	-0.334598	0.61	0.585	0.00285902
Mat2b	0.000289343	-0.335261	0.56	0.635	1
Fam129b	3.40982e-05	-0.335641	0.453	0.472	0.601935
Zc3h14	4.59447e-05	-0.336547	0.434	0.509	0.811061
S100a1	0.000201787	-0.337024	0.377	0.465	1
Nfat5	5.40344e-05	-0.337614	0.604	0.635	0.953869
Trim25	0.000142507	-0.338248	0.528	0.597	1
Rdx	0.00105592	-0.338333	0.761	0.811	1
Mia3	0.00119352	-0.33898	0.579	0.642	1
Tgm2	0.0018114	-0.339259	0.176	0.327	1
Dnm1l	0.00420931	-0.339284	0.465	0.528	1
Luzp1	0.000500611	-0.339353	0.818	0.862	1
Klf7	0.00023443	-0.340943	0.792	0.805	1
Cdc73	9.24231e-05	-0.340993	0.465	0.541	1
Dnm2	0.00011189	-0.341347	0.604	0.667	1
Fzd4	5.42138e-05	-0.341408	0.654	0.667	0.957037
Acadm	0.000692691	-0.343345	0.484	0.553	1
Afap1l1	0.00122255	-0.343961	0.686	0.786	1
Ppp1r2	0.00465559	-0.344433	0.704	0.78	1
Pomc	9.62101e-05	-0.344848	0.164	0.321	1
Adgre5	1.18868e-05	-0.345613	0.535	0.623	0.209838
Irak1	0.00014624	-0.346063	0.465	0.579	1
Dop1a	3.92717e-05	-0.346619	0.371	0.465	0.693263
Akr1c14	0.000265591	-0.346861	0.509	0.623	1
Znrf2	7.20932e-06	-0.347828	0.34	0.365	0.127266
Cops2	2.9446e-05	-0.347973	0.396	0.434	0.519811
Sun1	4.29045e-05	-0.348031	0.17	0.352	0.757393
Raf1	0.000408671	-0.348049	0.365	0.44	1
Tmpo	9.84674e-05	-0.348225	0.453	0.516	1
Cst3	0.00119409	-0.348505	0.956	0.987	1
Ncoa4	0.000133518	-0.349131	0.39	0.478	1
Stard8	0.000136966	-0.349411	0.447	0.541	1
Rybp	0.000214099	-0.34947	0.579	0.623	1
Rasip1	0.000327351	-0.349794	0.799	0.868	1
Ezh1	0.00093518	-0.3511	0.415	0.491	1
Qser1	7.37281e-05	-0.351216	0.365	0.447	1
Sptlc2	0.000299571	-0.35195	0.459	0.503	1
Arhgef15	1.35009e-05	-0.352918	0.604	0.629	0.238332
Ttc14	4.07611e-05	-0.353509	0.566	0.597	0.719556
Sp3	0.000522853	-0.355984	0.541	0.623	1
Rhobtb1	2.42647e-05	-0.357167	0.616	0.704	0.428346
Etfb	5.88453e-08	-0.357807	0.604	0.604	0.0010388
Fli1	0.00227939	-0.35817	0.742	0.767	1
Rasgrp3	0.00073912	-0.358558	0.799	0.918	1
Magt1	4.34776e-05	-0.358806	0.428	0.503	0.767511
Sgms2	0.000110953	-0.359957	0.377	0.497	1
Casp12	0.000504308	-0.361149	0.27	0.421	1
Abr	1.07913e-05	-0.361877	0.296	0.384	0.190499
Inpp1	8.50672e-05	-0.362012	0.371	0.459	1
Sigirr	1.87531e-06	-0.362458	0.365	0.453	0.0331049
Ifih1	8.5993e-05	-0.363292	0.421	0.484	1
Trim47	2.07761e-05	-0.363619	0.428	0.484	0.366761
Rin2	0.00011207	-0.363747	0.421	0.522	1
Nos3	0.000324527	-0.364102	0.654	0.698	1
Matr3	0.000353318	-0.36448	0.541	0.585	1
Nfkbia	2.22455e-05	-0.365096	0.849	0.956	0.3927
Sos1	2.17424e-06	-0.36612	0.509	0.623	0.0383818
Adgra2	0.000188559	-0.366488	0.497	0.585	1
Rhoq	7.2571e-06	-0.366529	0.296	0.428	0.12811
Trim26	2.26767e-05	-0.366636	0.365	0.415	0.400312
Tmtc1	3.07833e-05	-0.368574	0.195	0.352	0.543418
Stxbp6	2.33682e-05	-0.36869	0.182	0.314	0.412518
Fgd5	3.57336e-05	-0.368759	0.66	0.686	0.630805
Sox17	0.000121729	-0.370302	0.528	0.604	1
Hey1	0.000503834	-0.370652	0.233	0.327	1
Irgm2	0.00014969	-0.370846	0.226	0.346	1
Fam174a	3.07797e-06	-0.371186	0.61	0.66	0.0543353
Map4	0.000140391	-0.371647	0.73	0.78	1
Mertk	9.52877e-06	-0.371935	0.17	0.327	0.168211
Fkbp4	6.10363e-06	-0.371936	0.547	0.553	0.107747
Tmem71	3.95801e-05	-0.373062	0.201	0.327	0.698708
Cnot6l	0.000204044	-0.374288	0.679	0.736	1
Dock9	0.000137756	-0.375951	0.78	0.811	1
Znfx1	7.25799e-06	-0.376099	0.409	0.44	0.128125
Slain2	6.36289e-06	-0.377172	0.585	0.61	0.112324
Ndufb10	4.50195e-05	-0.378411	0.616	0.642	0.794728
Atrx	0.00010063	-0.378681	0.843	0.893	1
Shroom1	1.60848e-06	-0.379149	0.101	0.314	0.0283945
Flvcr2	1.21256e-05	-0.379752	0.39	0.547	0.214053
Zhx3	2.05236e-05	-0.380037	0.283	0.358	0.362304
Fam168a	2.09084e-06	-0.380092	0.333	0.396	0.0369096
Mier1	1.87835e-05	-0.381774	0.736	0.83	0.331585
Hook3	0.000133993	-0.381997	0.755	0.836	1
Oaz2	3.84087e-06	-0.382984	0.503	0.535	0.0678028
Klf11	0.000310536	-0.383813	0.226	0.384	1
Usp46	8.15957e-05	-0.384926	0.44	0.553	1
Serpinb9	1.78206e-05	-0.385113	0.352	0.484	0.314587
Snx18	6.72259e-06	-0.385679	0.308	0.333	0.118674
Tspan5	4.39177e-05	-0.386325	0.83	0.881	0.775279
Far2	1.13662e-05	-0.386883	0.365	0.478	0.200647
Arhgef3	3.49885e-07	-0.388144	0.409	0.484	0.00617652
Arhgef1	8.59527e-05	-0.389264	0.579	0.66	1
Isyna1	9.75593e-05	-0.389607	0.27	0.428	1
Ip6k1	3.67176e-06	-0.390575	0.365	0.453	0.0648175
Galnt15	9.518e-06	-0.391489	0.453	0.572	0.168021
Tsc22d3	1.85631e-05	-0.391705	0.358	0.447	0.327694
Mfhas1	0.00109446	-0.391832	0.553	0.648	1
Axin2	2.13742e-06	-0.394981	0.472	0.591	0.0377319
Mndal	0.000909945	-0.395761	0.396	0.497	1
Id2	0.00050492	-0.39845	0.182	0.333	1
Retreg1	4.77661e-05	-0.399068	0.346	0.428	0.843215
Crip1	0.00182492	-0.400029	0.535	0.679	1
Ephx1	4.9915e-05	-0.400883	0.145	0.327	0.881149
Tmc7	1.66923e-05	-0.401948	0.189	0.327	0.29467
Dab2ip	2.78035e-06	-0.40424	0.748	0.818	0.0490815
Tmod2	9.47418e-05	-0.404734	0.27	0.377	1
Rnf213	1.17476e-05	-0.405354	0.616	0.635	0.20738
Ech1	1.65708e-06	-0.405565	0.572	0.604	0.0292525
Tmcc3	2.40251e-05	-0.405698	0.264	0.39	0.424115
Slc16a4	1.58194e-06	-0.406945	0.73	0.824	0.027926
Tiam1	0.000528067	-0.4095	0.742	0.811	1
Ddah1	0.00113054	-0.410385	0.623	0.736	1
Nr1d1	8.48132e-05	-0.410968	0.409	0.528	1
Rnf130	5.48942e-05	-0.410986	0.667	0.799	0.969048
Gstm7	6.02448e-06	-0.412048	0.321	0.434	0.10635
Mtmr6	7.65749e-07	-0.412739	0.56	0.673	0.0135178
Pitpnc1	1.72295e-05	-0.414275	0.535	0.591	0.304153
Dusp1	0.00579874	-0.41561	0.843	0.843	1
Nkd1	3.35483e-05	-0.416068	0.497	0.61	0.592228
Ctnnb1	2.8945e-06	-0.41676	0.881	0.981	0.0510965
Hmbox1	2.27406e-06	-0.416815	0.509	0.654	0.040144
Adipor2	6.61045e-08	-0.416962	0.428	0.503	0.00116694
Sesn1	4.94393e-05	-0.41709	0.44	0.604	0.872751
Rgs12	8.28296e-06	-0.420256	0.767	0.881	0.146219
Arl4d	1.19818e-06	-0.423061	0.138	0.327	0.0211514
Fbxl3	1.35621e-06	-0.424354	0.491	0.553	0.0239411
Dek	3.07106e-05	-0.424873	0.679	0.748	0.542133
Irf7	0.0010888	-0.429424	0.239	0.358	1
Trim30a	6.16617e-05	-0.430289	0.516	0.591	1
Nostrin	1.83906e-05	-0.430735	0.824	0.912	0.32465
Ppp2r2d	2.85084e-05	-0.431431	0.522	0.623	0.503258
Ick	1.37899e-06	-0.436496	0.453	0.516	0.0243434
Arl2bp	1.51515e-06	-0.437234	0.66	0.717	0.0267469
Gcnt2	1.8061e-05	-0.440945	0.252	0.371	0.318831
Kif1b	1.35048e-05	-0.441999	0.597	0.679	0.2384
Ntn4	8.41752e-06	-0.444169	0.233	0.346	0.148594
Insr	7.49711e-06	-0.444199	0.786	0.874	0.132346
Timp3	0.000186984	-0.444403	0.792	0.893	1
Tmem44	4.17528e-05	-0.445043	0.252	0.396	0.737062
Shroom4	2.95789e-07	-0.445654	0.522	0.579	0.00522156
Mcc	1.36589e-07	-0.445788	0.642	0.711	0.00241121
Stom	9.12671e-09	-0.446208	0.075	0.302	0.000161114
Zic2	2.53671e-05	-0.446704	0.434	0.541	0.447806
Capn2	1.43057e-06	-0.446951	0.484	0.61	0.0252539
Bod1l	0.000270842	-0.447243	0.597	0.654	1
Osbpl9	3.81987e-07	-0.44837	0.635	0.73	0.00674322
Edn3	7.58282e-07	-0.448531	0.075	0.302	0.013386
Snx13	7.65505e-07	-0.448937	0.484	0.597	0.0135135
Pmp22	8.14418e-07	-0.449012	0.245	0.453	0.0143769
Prex2	1.15704e-05	-0.451058	0.673	0.736	0.204252
Slc16a2	5.44903e-07	-0.451494	0.698	0.811	0.00961918
Gna11	4.58651e-06	-0.451741	0.686	0.818	0.0809657
Samhd1	9.04326e-06	-0.452531	0.478	0.56	0.159641
Arap2	2.60552e-05	-0.453981	0.642	0.736	0.459953
Zbtb46	2.38194e-07	-0.45464	0.195	0.333	0.00420483
Tacc2	2.91912e-07	-0.455738	0.157	0.346	0.00515312
Prdm16	5.72321e-05	-0.456137	0.195	0.314	1
Pcnx	2.40678e-06	-0.457472	0.572	0.692	0.0424869
Kank3	1.09e-07	-0.459341	0.692	0.799	0.00192417
Plpp6	4.39719e-06	-0.460072	0.522	0.66	0.0776236
Grasp	5.12129e-07	-0.460597	0.434	0.541	0.00904061
Max	3.02233e-06	-0.462599	0.56	0.629	0.0533533
Eogt	1.5041e-05	-0.463076	0.748	0.843	0.265519
Arid5b	0.000124945	-0.463495	0.61	0.742	1
Ankrd12	3.94292e-06	-0.465027	0.56	0.66	0.0696045
Ndufaf7	4.18435e-08	-0.46527	0.245	0.346	0.000738663
Rnf125	1.21777e-07	-0.465553	0.157	0.39	0.00214973
Slc31a1	7.6501e-07	-0.468006	0.579	0.673	0.0135047
Nek7	4.32962e-06	-0.469285	0.472	0.572	0.0764307
Anp32a	9.41582e-06	-0.469457	0.711	0.811	0.166218
Stat1	3.57594e-05	-0.470217	0.566	0.623	0.63126
Fcho2	5.5269e-07	-0.472255	0.692	0.83	0.00975664
Fas	3.45671e-08	-0.473447	0.189	0.465	0.000610214
Hlf	3.44736e-08	-0.473643	0.119	0.352	0.000608563
Polk	2.11095e-06	-0.473964	0.465	0.629	0.0372646
Dcun1d3	1.68376e-07	-0.476185	0.27	0.415	0.00297235
Cyp2d22	3.90071e-07	-0.476593	0.497	0.654	0.00688593
Pdxk	1.23592e-06	-0.476943	0.327	0.472	0.0218178
Ppm1l	0.000110956	-0.48026	0.541	0.679	1
Crybg3	7.00069e-06	-0.480528	0.742	0.78	0.123583
Tob1	1.02424e-05	-0.481183	0.491	0.566	0.180809
Aftph	2.57013e-07	-0.481229	0.434	0.56	0.00453704
Tmtc2	1.99866e-05	-0.481922	0.579	0.673	0.352824
Ifitm2	7.25529e-08	-0.482699	0.742	0.881	0.00128078
Lamb2	1.98821e-06	-0.483025	0.516	0.704	0.0350978
Ankrd13a	2.55024e-07	-0.485732	0.428	0.629	0.00450194
St6galnac2	1.41423e-07	-0.48586	0.314	0.428	0.00249655
Add3	3.76093e-06	-0.486332	0.428	0.553	0.0663918
Peli1	1.34997e-07	-0.487574	0.516	0.616	0.0023831
Jup	2.95209e-06	-0.488507	0.434	0.635	0.0521132
Gja1	0.000222168	-0.488657	0.447	0.509	1
Dnm3	8.76111e-06	-0.488917	0.472	0.616	0.15466
Emcn	2.07619e-08	-0.491348	0.881	0.981	0.000366509
Nr3c1	6.87314e-07	-0.491451	0.629	0.711	0.0121332
Selenow	1.98781e-06	-0.491873	0.811	0.931	0.0350908
Fnbp1l	1.28041e-07	-0.492584	0.686	0.761	0.00226031
mt-Nd2	8.65136e-08	-0.494583	0.931	0.987	0.00152722
Foxp1	3.07308e-09	-0.497686	0.824	0.906	5.42491e-05
Dync1h1	2.27654e-06	-0.499671	0.774	0.893	0.0401877
Cmpk2	1.18888e-05	-0.499767	0.119	0.314	0.209873
Gata2	1.17965e-08	-0.500452	0.491	0.623	0.000208243
Palm	7.59176e-08	-0.500528	0.164	0.421	0.00134017
Fzd6	3.37342e-07	-0.502659	0.673	0.78	0.00595509
She	2.61604e-07	-0.505175	0.522	0.604	0.0046181
Amotl2	5.82949e-06	-0.506423	0.61	0.742	0.102908
Ushbp1	7.74784e-07	-0.507732	0.616	0.698	0.0136773
Grrp1	2.20661e-07	-0.511615	0.264	0.528	0.00389532
Tmem140	3.0675e-07	-0.51207	0.346	0.528	0.00541505
Cd2ap	1.64378e-07	-0.512134	0.855	0.918	0.00290177
Phldb2	1.59805e-09	-0.512595	0.516	0.597	2.82103e-05
Cpt1a	3.44492e-08	-0.512892	0.472	0.629	0.000608131
Oasl2	4.14156e-06	-0.513158	0.333	0.535	0.073111
Tgfbr3	7.10106e-07	-0.51429	0.409	0.616	0.0125355
Parp14	2.13466e-05	-0.514805	0.472	0.528	0.376832
Gstm2	2.99638e-07	-0.51507	0.352	0.516	0.00528951
Gbp9	2.22617e-06	-0.515161	0.264	0.434	0.0392986
Usp25	9.90732e-08	-0.515463	0.503	0.591	0.00174894
Prr5l	6.63302e-08	-0.515667	0.434	0.566	0.00117093
Spns2	5.71946e-09	-0.51636	0.208	0.428	0.000100966
Sgpp2	6.17914e-09	-0.517603	0.119	0.403	0.00010908
Zbtb20	7.73661e-08	-0.518343	0.912	0.981	0.00136574
Fcgrt	5.18804e-07	-0.518704	0.566	0.679	0.00915845
Sipa1l2	2.06505e-08	-0.523702	0.447	0.553	0.000364544
Ism1	3.36052e-06	-0.524038	0.472	0.629	0.0593232
Ifi44	8.96183e-05	-0.524047	0.327	0.453	1
Sox18	5.74317e-07	-0.527925	0.692	0.78	0.0101384
Cd200	4.27695e-06	-0.52908	0.704	0.836	0.0755011
Klf9	5.59945e-07	-0.5337	0.673	0.786	0.00988471
Plscr2	1.54196e-07	-0.536573	0.151	0.377	0.00272202
Arl15	3.40319e-08	-0.539067	0.333	0.503	0.000600766
Sptbn1	7.51361e-12	-0.541879	0.987	1	1.32638e-07
Pcdh19	2.0532e-07	-0.542185	0.371	0.516	0.00362452
Klhl5	2.87218e-08	-0.543562	0.491	0.585	0.000507026
Hmgcs2	6.12167e-07	-0.544859	0.107	0.352	0.0108066
Plaat3	2.1263e-08	-0.545154	0.497	0.61	0.000375355
Gbp4	1.05031e-07	-0.549233	0.138	0.371	0.0018541
Aldh2	1.52839e-09	-0.550016	0.528	0.679	2.69807e-05
Slc7a5	1.02591e-06	-0.552248	0.906	0.975	0.0181104
Nog	5.6975e-11	-0.552537	0.063	0.365	1.00578e-06
Net1	4.357e-09	-0.553002	0.277	0.478	7.69141e-05
Cgnl1	8.12354e-09	-0.553832	0.805	0.862	0.000143405
Smpdl3a	1.02397e-07	-0.553974	0.447	0.654	0.00180762
Tspan13	1.18513e-11	-0.556902	0.893	0.987	2.0921e-07
Dram2	1.75495e-07	-0.557789	0.384	0.535	0.00309802
Hip1	6.71611e-08	-0.558769	0.73	0.881	0.00118559
Ndufa7	2.38079e-07	-0.561657	0.742	0.849	0.0042028
Clstn1	4.43128e-09	-0.562639	0.56	0.742	7.82254e-05
Nxn	2.98469e-08	-0.564939	0.308	0.516	0.000526888
Ifit2	0.00153979	-0.565872	0.245	0.333	1
Slc39a8	8.47731e-08	-0.566945	0.73	0.887	0.0014965
Lpar6	1.63728e-06	-0.567169	0.78	0.881	0.028903
Cyth3	3.98018e-07	-0.567905	0.333	0.547	0.00702622
Tmem245	2.99219e-08	-0.569774	0.623	0.698	0.000528211
9930111J21Rik2	7.26996e-07	-0.571733	0.535	0.642	0.0128337
Epha4	1.09436e-07	-0.573659	0.252	0.447	0.00193188
Btg3	5.13252e-08	-0.57715	0.566	0.679	0.000906043
Mindy1	1.252e-08	-0.577357	0.522	0.686	0.000221016
Ifi35	2.55042e-08	-0.579453	0.415	0.547	0.000450225
Slc40a1	1.42145e-08	-0.580503	0.811	0.899	0.000250928
Smco4	3.13443e-08	-0.581566	0.497	0.66	0.000553321
Dab2	1.75977e-07	-0.585413	0.453	0.679	0.00310653
Psmb10	4.93437e-09	-0.586614	0.465	0.623	8.71065e-05
Esyt2	3.09967e-11	-0.589087	0.887	0.975	5.47185e-07
Crip2	4.09648e-10	-0.589118	0.811	0.95	7.23152e-06
Pkp4	5.51713e-09	-0.590121	0.447	0.56	9.73938e-05
AY036118	1.55578e-07	-0.590707	1	1	0.00274642
Limch1	8.5581e-08	-0.593663	0.805	0.899	0.00151076
Acvrl1	8.4368e-09	-0.59481	0.767	0.887	0.000148935
Tnfrsf19	6.62533e-09	-0.595312	0.39	0.572	0.000116957
Atp2c1	2.72532e-09	-0.6007	0.44	0.604	4.81101e-05
Reck	1.71007e-10	-0.60166	0.497	0.597	3.01878e-06
Cbfa2t3	1.13223e-07	-0.601784	0.377	0.522	0.00199873
B4galt4	1.36319e-09	-0.602591	0.226	0.478	2.40643e-05
Tnfsf10	1.02318e-06	-0.608558	0.509	0.692	0.0180621
Pik3ip1	1.05943e-08	-0.610695	0.321	0.541	0.000187022
Plscr4	2.84868e-11	-0.610798	0.277	0.535	5.02877e-07
Slc7a1	2.6904e-07	-0.612058	0.711	0.843	0.00474936
Filip1	2.52119e-10	-0.614128	0.484	0.635	4.45066e-06
App	3.96733e-15	-0.615994	0.925	0.987	7.00353e-11
Smarca2	6.63933e-08	-0.617811	0.792	0.893	0.00117204
Synm	8.85858e-09	-0.623159	0.742	0.887	0.000156381
Atp8a1	8.02769e-08	-0.626109	0.541	0.717	0.00141713
Hmcn1	1.84446e-10	-0.626286	0.874	0.95	3.25603e-06
Slc1a1	3.6049e-10	-0.627761	0.774	0.918	6.36373e-06
Srgap2	1.53153e-10	-0.630316	0.673	0.811	2.70361e-06
Pllp	5.49268e-09	-0.635086	0.296	0.535	9.69622e-05
Tns1	6.56661e-13	-0.636282	0.711	0.843	1.1592e-08
Gpr146	5.95489e-12	-0.637454	0.447	0.597	1.05122e-07
Ifit3	5.64749e-05	-0.6378	0.214	0.34	0.996952
Pgm5	1.81086e-08	-0.638276	0.44	0.629	0.000319672
Exoc6	1.78872e-09	-0.640764	0.377	0.591	3.15762e-05
Zfp366	4.95755e-09	-0.642099	0.396	0.56	8.75157e-05
Ralgapa1	1.90646e-08	-0.642146	0.535	0.723	0.000336547
Tbc1d4	6.25463e-10	-0.642792	0.377	0.585	1.10413e-05
Fryl	3.78414e-09	-0.64517	0.491	0.629	6.68015e-05
Ubl3	2.79497e-10	-0.645273	0.679	0.811	4.93396e-06
Hspa12b	5.11798e-11	-0.645621	0.409	0.585	9.03477e-07
Ceacam1	1.52519e-15	-0.645926	0.132	0.421	2.69241e-11
Gm42418	1.08335e-06	-0.647785	1	1	0.0191243
Jcad	5.73061e-11	-0.649323	0.887	0.918	1.01162e-06
Ucp2	9.05181e-10	-0.649575	0.377	0.642	1.59792e-05
Smad7	1.93334e-09	-0.649617	0.566	0.723	3.41293e-05
Lef1	1.03865e-11	-0.654518	0.805	0.899	1.83353e-07
Slc38a5	2.01193e-07	-0.655235	0.22	0.428	0.00355166
Gsta4	6.63978e-06	-0.658746	0.503	0.686	0.117212
Fmo2	3.70638e-08	-0.664875	0.113	0.371	0.000654287
Synpo2	3.6079e-12	-0.66687	0.226	0.491	6.36902e-08
Calcrl	2.73492e-09	-0.667209	0.528	0.711	4.82795e-05
Sorbs2	9.60184e-10	-0.6682	0.786	0.918	1.69501e-05
Osbpl1a	6.28711e-10	-0.668539	0.264	0.572	1.10986e-05
Stk38	1.07863e-10	-0.66909	0.497	0.704	1.90411e-06
Hbb-bs	0.489653	-0.670235	0.258	0.302	1
Tgfb2	3.10928e-07	-0.674466	0.679	0.799	0.00548882
Clip1	3.42249e-12	-0.680734	0.667	0.805	6.04172e-08
St3gal6	3.25057e-13	-0.682847	0.742	0.893	5.73823e-09
Lmo7	2.30392e-10	-0.684068	0.277	0.484	4.06711e-06
Mcf2l	8.28248e-10	-0.685102	0.604	0.73	1.46211e-05
Ifi203	1.0904e-05	-0.690482	0.396	0.528	0.192489
C130074G19Rik	7.60638e-12	-0.691617	0.686	0.868	1.34275e-07
Prickle1	1.27334e-11	-0.695143	0.245	0.503	2.24782e-07
Fry	4.14346e-11	-0.69698	0.767	0.874	7.31445e-07
Ifitm3	3.02713e-08	-0.702146	0.868	0.956	0.000534379
Elovl7	1.06548e-10	-0.702509	0.453	0.667	1.8809e-06
Parvb	1.19297e-13	-0.707078	0.723	0.855	2.10596e-09
S100a13	5.87974e-12	-0.707125	0.786	0.893	1.03795e-07
Syne2	3.82854e-11	-0.708665	0.459	0.616	6.75853e-07
Xaf1	4.1723e-11	-0.713327	0.459	0.635	7.36536e-07
Adgrf5	7.09274e-13	-0.718273	0.956	0.987	1.25208e-08
Paqr5	1.90327e-11	-0.718621	0.164	0.484	3.35984e-07
Grb14	5.1285e-12	-0.718897	0.233	0.566	9.05334e-08
Slfn5	1.53739e-10	-0.719855	0.761	0.899	2.71395e-06
Cobll1	1.12237e-09	-0.724155	0.421	0.629	1.98131e-05
AW112010	5.75248e-09	-0.725806	0.748	0.887	0.000101549
Plxna2	5.38321e-10	-0.726857	0.761	0.893	9.50298e-06
Col4a3bp	9.60003e-12	-0.727936	0.686	0.843	1.69469e-07
Lars2	2.404e-05	-0.731407	0.987	0.994	0.424378
Entpd1	4.02269e-11	-0.731774	0.132	0.421	7.10126e-07
Ddc	2.94399e-09	-0.732368	0.258	0.528	5.19702e-05
Abcc4	3.08089e-13	-0.735266	0.591	0.748	5.4387e-09
Txnip	6.26892e-13	-0.741104	0.56	0.736	1.10665e-08
Bcl2l1	9.11076e-13	-0.742063	0.289	0.591	1.60832e-08
Tril	2.98353e-09	-0.742907	0.258	0.459	5.26682e-05
Podxl	2.25048e-15	-0.745302	0.843	0.95	3.97277e-11
Degs2	4.05002e-17	-0.753142	0.094	0.503	7.1495e-13
Srgn	2.05632e-17	-0.753671	0.792	0.975	3.63003e-13
Nxpe4	3.20944e-12	-0.753772	0.346	0.648	5.66563e-08
Efr3b	3.52774e-14	-0.754955	0.572	0.811	6.22752e-10
Gbp2	1.97077e-11	-0.755332	0.283	0.591	3.47899e-07
Adgrg1	2.68147e-15	-0.757099	0.377	0.686	4.7336e-11
Aqp11	2.59393e-14	-0.757523	0.132	0.497	4.57906e-10
Macf1	1.02074e-16	-0.760201	0.962	0.994	1.80192e-12
Tm4sf1	3.76265e-09	-0.761435	0.824	0.918	6.6422e-05
Gm9946	1.20072e-12	-0.763076	0.044	0.333	2.11963e-08
Gbp3	2.54544e-11	-0.763179	0.371	0.616	4.49346e-07
Tsc22d1	5.68328e-15	-0.766046	0.874	0.987	1.00327e-10
Rapgef2	2.43414e-15	-0.772772	0.541	0.736	4.29699e-11
Ptprr	1.38176e-10	-0.781762	0.157	0.472	2.43922e-06
Sp100	1.63738e-12	-0.781881	0.604	0.799	2.89046e-08
Pakap.1	2.32008e-12	-0.788541	0.78	0.931	4.09564e-08
Adam15	3.47917e-13	-0.78912	0.421	0.667	6.14178e-09
Btg2	2.92083e-06	-0.792811	0.836	0.887	0.0515614
Bmpr2	9.98185e-15	-0.792911	0.874	0.981	1.7621e-10
Pglyrp1	2.48016e-13	-0.79448	0.881	1	4.37822e-09
Gpd2	4.52442e-15	-0.79756	0.497	0.717	7.98696e-11
Zfp36l1	1.43445e-13	-0.798014	0.799	0.925	2.53224e-09
Acer2	1.86134e-09	-0.810335	0.214	0.484	3.28582e-05
Fut8	7.95827e-13	-0.814346	0.553	0.686	1.40487e-08
Kctd12	5.80267e-12	-0.81623	0.447	0.673	1.02434e-07
Id3	2.24064e-11	-0.818417	0.843	0.95	3.9554e-07
Mtus1	1.1655e-16	-0.820251	0.572	0.818	2.05746e-12
Htra1	5.58627e-12	-0.825363	0.277	0.572	9.86145e-08
Rnf144b	4.34473e-15	-0.825791	0.314	0.629	7.66976e-11
Fam13c	1.44384e-14	-0.830833	0.453	0.698	2.54881e-10
Kitl	2.92222e-13	-0.832332	0.862	0.962	5.1586e-09
Ramp2	1.95731e-17	-0.838091	0.862	0.969	3.45524e-13
Arl4a	8.95474e-13	-0.838836	0.591	0.761	1.58078e-08
Gstm1	4.54012e-17	-0.843096	0.566	0.774	8.01468e-13
Cmtm8	1.54448e-13	-0.844325	0.352	0.673	2.72647e-09
Ly6e	4.29753e-20	-0.846307	0.906	0.987	7.58643e-16
Spaar	2.38755e-12	-0.846674	0.327	0.597	4.21474e-08
Gbp7	3.43426e-11	-0.856709	0.553	0.755	6.0625e-07
Cd59a	7.6246e-15	-0.863179	0.459	0.736	1.34597e-10
Isg15	4.2029e-10	-0.876696	0.472	0.66	7.41938e-06
Ndnf	3.77447e-07	-0.876852	0.245	0.434	0.00666307
Glul	3.00911e-10	-0.890018	0.642	0.818	5.31199e-06
Lims2	2.36658e-21	-0.894526	0.371	0.654	4.17772e-17
Cx3cl1	8.32004e-14	-0.897025	0.484	0.748	1.46874e-09
Ifit1	1.85683e-08	-0.899403	0.214	0.415	0.000327787
Jam2	1.27136e-15	-0.89963	0.522	0.755	2.24433e-11
Fyco1	1.70383e-17	-0.906843	0.465	0.698	3.00776e-13
Pcp4l1	5.25598e-18	-0.921789	0.717	0.931	9.27838e-14
Syne1	8.68345e-15	-0.933793	0.541	0.792	1.53289e-10
Lsr	4.22409e-18	-0.944795	0.447	0.818	7.45679e-14
Epas1	6.32471e-23	-0.94825	0.855	0.994	1.1165e-18
Gas6	1.9339e-16	-0.95404	0.233	0.635	3.41392e-12
Nebl	1.97777e-12	-0.956178	0.182	0.503	3.49135e-08
Gbp5	1.12364e-13	-0.963802	0.189	0.541	1.98357e-09
Mfsd2a	2.08812e-13	-0.967916	0.503	0.811	3.68616e-09
Xdh	7.42437e-18	-0.968478	0.126	0.522	1.31062e-13
Heg1	3.04891e-21	-0.980005	0.755	0.918	5.38224e-17
Clec2d	1.39478e-16	-0.981109	0.692	0.906	2.4622e-12
Plekhh2	1.51767e-15	-1.01024	0.509	0.811	2.67914e-11
Atp10a	5.90051e-22	-1.01223	0.396	0.73	1.04162e-17
Ahnak	8.9935e-19	-1.01438	0.786	0.962	1.58762e-14
Mt2	2.01316e-15	-1.01807	0.491	0.83	3.55383e-11
Klf4	1.03485e-12	-1.03501	0.447	0.755	1.82682e-08
Iigp1	1.18076e-13	-1.03796	0.189	0.522	2.08439e-09
Ttll7	3.96088e-20	-1.04907	0.314	0.679	6.99214e-16
Lrrn3	2.94366e-14	-1.05275	0.428	0.717	5.19644e-10
Maoa	2.34325e-20	-1.05859	0.541	0.811	4.13655e-16
Ptprb	1.20895e-23	-1.06563	0.931	1	2.13416e-19
Tfrc	6.10831e-13	-1.06686	0.635	0.792	1.0783e-08
Wfdc1	1.11026e-19	-1.0677	0.497	0.83	1.95994e-15
Slc9a3r2	3.26043e-23	-1.07086	0.736	0.937	5.75563e-19
Rsad2	9.12257e-12	-1.08764	0.113	0.409	1.61041e-07
Stra6	2.44178e-13	-1.08812	0.447	0.755	4.31047e-09
Pcmtd1	1.91473e-23	-1.09029	0.748	0.899	3.38007e-19
Srarp	2.27029e-21	-1.09373	0.182	0.686	4.00775e-17
Golim4	5.95784e-20	-1.09512	0.667	0.855	1.05174e-15
Ablim1	9.86459e-29	-1.10846	0.931	1	1.7414e-24
Akap12	3.79792e-12	-1.11125	0.516	0.767	6.70447e-08
Flt1	2.47992e-31	-1.11326	0.981	1	4.37781e-27
Slc30a1	8.45947e-20	-1.12874	0.616	0.862	1.49335e-15
Selenop	2.18507e-21	-1.13264	0.811	0.95	3.8573e-17
Abcg2	1.58168e-27	-1.14114	0.799	0.981	2.79215e-23
Slc16a1	2.63601e-16	-1.14786	0.358	0.692	4.65334e-12
Tek	2.61059e-21	-1.16435	0.377	0.805	4.60847e-17
Ptn	2.44124e-10	-1.19293	0.283	0.623	4.30952e-06
Cyyr1	4.76679e-29	-1.1978	0.704	0.937	8.41482e-25
Alas1	2.75191e-22	-1.20548	0.491	0.78	4.85795e-18
Slc39a10	9.00076e-28	-1.22639	0.843	0.969	1.5889e-23
Ocln	2.29048e-28	-1.24698	0.403	0.83	4.04338e-24
Igf1r	3.25037e-30	-1.25963	0.881	0.975	5.73788e-26
Clic5	3.85707e-30	-1.2628	0.553	0.899	6.80889e-26
Slc22a8	4.74503e-24	-1.2666	0.541	0.899	8.3764e-20
Car4	1.74095e-13	-1.26933	0.541	0.792	3.07331e-09
Cp	1.87721e-24	-1.27059	0.428	0.799	3.31384e-20
Mt1	1.74895e-24	-1.29797	0.629	0.95	3.08743e-20
Cebpd	1.4075e-15	-1.31945	0.597	0.811	2.48465e-11
Id1	6.13078e-21	-1.32046	0.623	0.925	1.08227e-16
Gatm	3.25737e-27	-1.34606	0.472	0.843	5.75023e-23
Abcb1a	2.28221e-37	-1.36048	0.874	0.994	4.02878e-33
Tinagl1	1.02028e-32	-1.37998	0.226	0.811	1.80111e-28
Slc2a1	9.88739e-41	-1.38431	0.868	0.987	1.74542e-36
Ly6a	2.42283e-38	-1.42808	0.836	1	4.27702e-34
Utrn	6.85586e-34	-1.43347	0.805	0.975	1.21026e-29
Klf2	1.1349e-22	-1.44509	0.704	0.943	2.00344e-18
Sema3c	4.23901e-24	-1.46065	0.302	0.755	7.48312e-20
Mal	3.45548e-28	-1.48761	0.629	0.881	6.09997e-24
Bsg	3.79466e-43	-1.50954	0.981	1	6.69872e-39
Itm2a	3.38755e-40	-1.52062	0.893	0.994	5.98005e-36
Gpcpd1	1.61333e-40	-1.53782	0.667	0.962	2.84801e-36
Ltbp4	5.59874e-32	-1.55154	0.459	0.899	9.88345e-28
Ndrg1	1.32583e-31	-1.57234	0.283	0.811	2.34048e-27
Slc6a6	8.78549e-10	-1.57785	0.233	0.528	1.5509e-05
Ivns1abp	6.05332e-26	-1.57791	0.673	0.925	1.06859e-21
Ptprg	6.67949e-41	-1.58959	0.692	0.95	1.17913e-36
Cavin2	4.66862e-28	-1.62101	0.396	0.836	8.24151e-24
Sgms1	7.28815e-45	-1.69438	0.686	0.956	1.28658e-40
Slco1c1	2.49891e-47	-1.78553	0.723	1	4.41132e-43
Pltp	3.39949e-48	-1.8087	0.786	0.994	6.00113e-44
Prom1	5.57267e-40	-1.82794	0.465	0.906	9.83743e-36
Spock2	2.3011e-43	-1.84582	0.792	1	4.06213e-39
Apoe	6.60356e-34	-1.88754	0.384	0.918	1.16573e-29
Ly6c1	5.85058e-55	-2.0826	0.755	1	1.0328e-50
Slco1a4	2.83467e-60	-2.24801	0.591	1	5.00404e-56
Cxcl12	4.25108e-64	-2.70821	0.704	1	7.50444e-60

## Sheet: calculation 4
Calculation 4
Gene	p_val	avg_log2FC	pct.1	pct.2	p_val_adj
Apln	3.86549e-64	3.6901	0.95	0.208	6.82375e-60
Trp53i11	4.22142e-61	2.88316	0.925	0.214	7.45207e-57
Esm1	7.58352e-38	2.87486	0.862	0.22	1.33872e-33
Lamb1	3.14559e-54	2.73881	0.843	0.082	5.55291e-50
Serpine1	2.58882e-42	2.72908	0.767	0.063	4.57005e-38
Prnd	1.0193e-37	2.35708	0.786	0.145	1.79936e-33
Adm	9.95633e-40	2.25148	0.849	0.233	1.75759e-35
Itga4	1.63182e-37	2.14557	0.893	0.535	2.88065e-33
Fxyd6	3.22521e-29	2.08388	0.667	0.107	5.69346e-25
Kit	5.82234e-49	2.05601	0.811	0.05	1.02782e-44
Mcam	2.2361e-50	2.05398	0.811	0.044	3.94739e-46
Odc1	1.14131e-29	2.0258	0.78	0.252	2.01476e-25
Col4a1	3.37129e-59	1.98469	1	0.956	5.95134e-55
Vwf	2.6305e-34	1.90102	0.893	0.491	4.64363e-30
Fscn1	1.00545e-35	1.86623	0.761	0.226	1.77492e-31
Col4a2	8.54632e-52	1.85708	0.987	0.912	1.50868e-47
Nid1	3.60617e-42	1.84115	0.906	0.484	6.36597e-38
Lama4	2.17158e-33	1.75079	0.893	0.553	3.8335e-29
Pgf	2.7182e-24	1.69025	0.403	0	4.79844e-20
Thbs1	1.03529e-17	1.66779	0.497	0.075	1.8276e-13
Tmsb10	3.84826e-29	1.64999	0.931	0.887	6.79334e-25
Kcnq1ot1	8.6196e-06	1.64577	0.61	0.346	0.152162
Sat1	3.84427e-14	1.60837	0.811	0.547	6.78628e-10
Pcdh17	2.03881e-19	1.59571	0.679	0.277	3.59911e-15
Cdh13	4.3065e-22	1.59408	0.673	0.189	7.60226e-18
Ecscr	1.56347e-41	1.58905	0.918	0.66	2.75999e-37
Slc38a2	2.2788e-15	1.58797	0.912	0.679	4.02276e-11
Cxcr4	1.99989e-28	1.57632	0.61	0.05	3.5304e-24
Vim	9.46693e-20	1.55791	0.906	0.912	1.6712e-15
Pmepa1	1.49271e-24	1.54923	0.843	0.648	2.63507e-20
Lamc1	1.88401e-34	1.54573	0.855	0.597	3.32584e-30
Tspan6	1.41143e-23	1.54088	0.711	0.208	2.4916e-19
Pxdn	3.7029e-35	1.50055	0.799	0.17	6.53672e-31
Tmem176b	1.08327e-20	1.47423	0.824	0.39	1.91229e-16
Itgb1	1.04706e-37	1.44726	0.981	0.95	1.84837e-33
Kcnj2	4.44987e-16	1.41588	0.692	0.264	7.85535e-12
Tmem176a	1.05437e-18	1.37407	0.698	0.258	1.86129e-14
Clec1a	8.75974e-21	1.3514	0.748	0.308	1.54636e-16
Myadm	6.79738e-25	1.34926	0.792	0.333	1.19994e-20
Sparc	5.40628e-42	1.33835	0.994	1	9.54371e-38
Serpinh1	4.06577e-31	1.32959	0.887	0.811	7.1773e-27
Csrp1	4.57027e-23	1.32845	0.811	0.579	8.0679e-19
Chst1	1.09541e-35	1.31615	0.629	0.019	1.93374e-31
Nid2	3.313e-23	1.29896	0.824	0.447	5.84844e-19
Itm2c	7.50981e-23	1.26393	0.874	0.572	1.32571e-18
Cd82	1.52737e-27	1.25824	0.692	0.119	2.69627e-23
Fam102b	1.04632e-30	1.2553	0.66	0.082	1.84706e-26
Tm9sf3	2.55522e-29	1.24808	0.962	0.786	4.51073e-25
Cd63	9.3131e-26	1.22215	0.484	0.013	1.64404e-21
Pfn1	5.05321e-28	1.22207	0.855	0.862	8.92042e-24
Rapgef5	1.46023e-20	1.18216	0.792	0.34	2.57774e-16
Sez6l2	1.80312e-31	1.17977	0.553	0.013	3.18304e-27
Myo1b	9.77656e-22	1.16919	0.868	0.642	1.72586e-17
Cd93	1.69897e-31	1.16435	0.981	0.937	2.9992e-27
Plxnd1	2.91983e-30	1.15814	0.925	0.805	5.15438e-26
Fn1	7.72179e-06	1.14783	0.956	0.956	0.136313
Plod1	3.36487e-17	1.14067	0.774	0.371	5.94e-13
Lcp2	1.05603e-24	1.13664	0.623	0.094	1.86422e-20
Emp3	1.70567e-15	1.13592	0.509	0.101	3.01103e-11
Smad1	5.82277e-24	1.12599	0.849	0.528	1.02789e-19
Hspg2	1.20217e-23	1.12147	0.918	0.786	2.1222e-19
Fkbp1a	2.19344e-31	1.10388	0.912	0.811	3.87207e-27
Gnai1	3.73102e-23	1.10221	0.604	0.094	6.58637e-19
Loxl2	4.3326e-18	1.10219	0.447	0.044	7.64833e-14
Gnb4	1.98601e-21	1.0944	0.868	0.61	3.50591e-17
Sema6d	1.14441e-13	1.0927	0.748	0.421	2.02023e-09
Cdkn1a	1.85363e-15	1.08733	0.83	0.673	3.27222e-11
S100a6	2.63782e-08	1.07968	0.447	0.164	0.000465655
Nox4	9.98795e-24	1.07761	0.491	0.025	1.76317e-19
Dcbld1	9.83151e-26	1.07384	0.679	0.119	1.73556e-21
Rhoj	7.84019e-20	1.07065	0.868	0.648	1.38403e-15
Ppic	1.6446e-19	1.06987	0.843	0.623	2.90322e-15
Flna	2.08299e-17	1.06238	0.855	0.484	3.6771e-13
Ext1	1.10243e-18	1.05759	0.654	0.201	1.94612e-14
Rhoc	2.25778e-24	1.03838	0.912	0.811	3.98565e-20
F2r	5.43546e-20	1.03004	0.579	0.101	9.59522e-16
Bgn	5.79815e-15	1.0258	0.453	0.082	1.02355e-10
Tpm1	1.87355e-15	1.02245	0.912	0.843	3.30739e-11
Nos2	1.1644e-20	1.00826	0.673	0.189	2.05552e-16
Arhgap18	5.3372e-19	1.00589	0.83	0.541	9.42175e-15
Fam129a	2.10904e-17	1.00338	0.78	0.478	3.72308e-13
Ankrd37	5.98845e-15	0.979977	0.541	0.138	1.05714e-10
Cd9	4.38285e-18	0.976985	0.635	0.164	7.73705e-14
Bok	3.56406e-12	0.971689	0.704	0.384	6.29164e-08
Cyba	5.92907e-15	0.971148	0.843	0.698	1.04666e-10
Anxa1	2.03497e-15	0.96784	0.623	0.201	3.59232e-11
Pmaip1	8.24068e-14	0.957627	0.591	0.182	1.45473e-09
Lims1	3.55283e-16	0.954069	0.805	0.585	6.27181e-12
Cpe	9.69361e-13	0.947742	0.906	0.887	1.71121e-08
Raph1	6.70838e-15	0.938166	0.673	0.245	1.18423e-10
Arhgef28	3.62291e-17	0.937216	0.673	0.245	6.39553e-13
Uchl1	1.66547e-14	0.934965	0.654	0.233	2.94005e-10
Trabd2b	8.36605e-20	0.934641	0.535	0.075	1.47686e-15
Creb3l2	2.27148e-12	0.905526	0.761	0.478	4.00985e-08
Tspan2	3.84056e-23	0.902891	0.597	0.082	6.77974e-19
Dapk2	2.47299e-22	0.899424	0.585	0.082	4.36557e-18
Pde4b	5.37351e-12	0.893296	0.723	0.403	9.48586e-08
Anxa6	1.18802e-10	0.893007	0.597	0.283	2.09721e-06
Tram2	3.08484e-16	0.88594	0.566	0.132	5.44567e-12
Ptpre	1.48547e-12	0.871264	0.635	0.239	2.6223e-08
Nrp2	7.22797e-09	0.862342	0.755	0.447	0.000127595
Sirpa	1.29795e-24	0.861387	0.516	0.031	2.29128e-20
Pdia6	1.00032e-10	0.859267	0.836	0.648	1.76586e-06
Nrip1	1.73154e-11	0.85537	0.811	0.541	3.0567e-07
Anxa5	4.80857e-17	0.854815	0.855	0.855	8.48857e-13
Spata13	1.24667e-15	0.854425	0.667	0.264	2.20074e-11
Lcp1	9.89281e-15	0.851385	0.629	0.208	1.74638e-10
Slc12a2	4.45847e-14	0.843153	0.704	0.277	7.87054e-10
Ppp1r14b	8.87887e-12	0.839385	0.723	0.384	1.56739e-07
Pfkp	1.57092e-15	0.835832	0.648	0.208	2.77315e-11
Cdh2	2.57207e-12	0.832679	0.61	0.226	4.54048e-08
Frmd6	4.19581e-14	0.831789	0.679	0.27	7.40687e-10
Cavin3	1.18285e-09	0.819443	0.774	0.566	2.08808e-05
Gapdh	2.83428e-09	0.819398	0.748	0.736	5.00336e-05
Tgfb1	2.46038e-10	0.818956	0.73	0.478	4.34331e-06
Htra3	1.94081e-15	0.818862	0.566	0.138	3.42611e-11
Gpx3	2.79604e-15	0.815998	0.352	0.025	4.93585e-11
Scn1b	3.32337e-29	0.814326	0.528	0.013	5.86674e-25
Ctsb	4.97402e-08	0.813037	0.774	0.547	0.000878063
Actg1	4.51507e-18	0.812824	0.956	0.987	7.97045e-14
Cnn3	1.90441e-12	0.809723	0.818	0.591	3.36185e-08
Tmsb4x	1.58371e-06	0.803915	0.994	1	0.0279572
Angpt2	4.75624e-09	0.799703	0.73	0.39	8.39618e-05
Bambi	1.14535e-21	0.796024	0.591	0.094	2.02188e-17
Adamts1	1.01869e-05	0.7936	0.774	0.541	0.17983
Tcf4	7.20789e-18	0.791903	0.981	0.981	1.27241e-13
Actb	2.33233e-12	0.78722	0.975	1	4.11726e-08
Ppp1cc	5.32225e-12	0.786566	0.755	0.472	9.39537e-08
Trf	1.03782e-17	0.783333	0.516	0.082	1.83206e-13
Tmed9	3.3464e-10	0.777733	0.862	0.679	5.9074e-06
Piezo2	1.66844e-21	0.775891	0.516	0.05	2.94531e-17
Ets2	1.20148e-10	0.77367	0.811	0.692	2.12098e-06
Tubb6	8.47296e-16	0.767577	0.516	0.101	1.49573e-11
Tnfaip8l1	1.81993e-20	0.766481	0.553	0.082	3.21272e-16
Prrg3	1.64117e-21	0.76097	0.491	0.038	2.89716e-17
Ubtd1	2.92458e-16	0.759994	0.566	0.132	5.16277e-12
Edn1	2.25629e-05	0.758751	0.811	0.774	0.398303
Tmem173	1.15083e-16	0.756981	0.56	0.119	2.03157e-12
Prss23	2.43759e-05	0.756534	0.56	0.396	0.430307
Col7a1	2.21931e-19	0.75587	0.371	0.006	3.91774e-15
Litaf	6.80617e-13	0.754848	0.61	0.22	1.20149e-08
Egln3	1.83123e-15	0.750007	0.365	0.025	3.23268e-11
Sh3bp5	2.75181e-09	0.749687	0.761	0.491	4.85777e-05
Olfml2b	2.43501e-19	0.746522	0.428	0.025	4.29851e-15
Myo10	4.27494e-15	0.745548	0.981	0.969	7.54655e-11
Dstn	2.39894e-15	0.740527	0.918	0.95	4.23484e-11
Mapk6	1.62302e-10	0.739097	0.704	0.346	2.86512e-06
Capg	2.0377e-09	0.738362	0.686	0.396	3.59716e-05
Gem	2.80256e-11	0.736242	0.415	0.094	4.94737e-07
Ctsl	1.6354e-07	0.733373	0.874	0.767	0.00288697
Pkd1	4.97032e-13	0.730396	0.711	0.296	8.77411e-09
2900026A02Rik	1.56283e-10	0.729041	0.811	0.654	2.75887e-06
Igfbp7	3.3866e-13	0.727586	0.987	1	5.97836e-09
Gngt2	2.93702e-13	0.727391	0.629	0.22	5.18472e-09
Myl12a	1.04229e-14	0.724241	0.906	0.969	1.83995e-10
Galnt1	5.01634e-09	0.721504	0.818	0.579	8.85534e-05
Adamtsl2	2.06519e-10	0.714093	0.591	0.233	3.64568e-06
Abcg1	7.53455e-10	0.708875	0.755	0.428	1.33007e-05
Akap13	1.24473e-08	0.708454	0.868	0.786	0.000219733
Myh9	5.51723e-17	0.704851	0.956	0.969	9.73956e-13
Calm2	2.24453e-15	0.700096	0.862	0.805	3.96227e-11
Stab1	1.01903e-07	0.699581	0.717	0.421	0.0017989
Slc26a2	3.85524e-11	0.690848	0.541	0.176	6.80566e-07
Bcl6b	3.66804e-11	0.690666	0.704	0.321	6.47518e-07
Wscd1	2.1146e-10	0.690117	0.629	0.277	3.7329e-06
Megf6	3.38254e-12	0.689352	0.597	0.208	5.9712e-08
N4bp3	8.80146e-14	0.688031	0.648	0.245	1.55372e-09
Actn1	7.18879e-07	0.687084	0.711	0.491	0.0126904
Adgrl2	1.28233e-11	0.682525	0.925	0.855	2.26369e-07
Ackr2	9.02017e-25	0.682101	0.447	0.006	1.59233e-20
Itgav	1.48414e-07	0.673472	0.421	0.145	0.00261995
Plp2	2.50253e-14	0.672664	0.522	0.119	4.41772e-10
Apcdd1	7.03721e-06	0.671921	0.912	0.887	0.124228
Bcl2l11	1.61437e-11	0.671295	0.516	0.151	2.84985e-07
Myo1e	1.25667e-05	0.668212	0.799	0.61	0.22184
Myh10	4.27632e-08	0.667381	0.774	0.616	0.000754899
Kcng2	3.5428e-24	0.665087	0.541	0.044	6.25411e-20
Itga5	2.07682e-17	0.663996	0.623	0.157	3.66622e-13
Calu	2.37573e-06	0.663927	0.799	0.679	0.0419388
Cemip2	9.41875e-11	0.663535	0.597	0.233	1.66269e-06
Errfi1	1.37842e-08	0.663016	0.447	0.151	0.000243332
Msn	1.14767e-14	0.65968	0.925	0.931	2.02599e-10
Exoc3l4	1.19371e-22	0.659388	0.503	0.038	2.10725e-18
Coro1c	6.50554e-11	0.658181	0.711	0.377	1.14842e-06
Pdlim5	7.71548e-07	0.656324	0.843	0.623	0.0136201
Rpl10	1.34733e-11	0.652765	0.767	0.761	2.37843e-07
Arpc4	5.38451e-09	0.651203	0.774	0.509	9.50528e-05
Pcdh12	3.92484e-16	0.650596	0.629	0.176	6.92852e-12
Rassf2	1.11457e-16	0.642902	0.522	0.094	1.96754e-12
Dok4	4.08098e-06	0.641695	0.623	0.371	0.0720416
Eef2	1.12182e-12	0.637905	0.893	0.786	1.98035e-08
Slc23a2	4.32544e-13	0.636477	0.629	0.22	7.63569e-09
4930523C07Rik	3.02391e-06	0.634218	0.78	0.623	0.053381
Tmem47	1.74593e-09	0.632009	0.516	0.182	3.08209e-05
Sept1	4.65221e-15	0.629244	0.484	0.088	8.21255e-11
Rpl7a	1.3786e-13	0.628984	0.849	0.849	2.43365e-09
Ptprk	4.38653e-08	0.626921	0.667	0.346	0.000774353
Rgcc	3.30405e-08	0.625531	0.843	0.843	0.000583264
Gng2	7.38541e-13	0.619175	0.566	0.17	1.30375e-08
Sox4	4.02825e-07	0.617929	0.742	0.509	0.00711106
Srgap1	6.59874e-11	0.617413	0.604	0.233	1.16488e-06
Cdc42ep3	1.27466e-12	0.616141	0.862	0.818	2.25016e-08
Atf3	4.06915e-09	0.612445	0.597	0.258	7.18327e-05
Pabpc1	4.11751e-06	0.611294	0.874	0.761	0.0726864
Pkm	1.10702e-07	0.610764	0.805	0.786	0.00195421
Map4k5	7.43981e-14	0.6098	0.679	0.252	1.31335e-09
Vasp	5.35359e-08	0.608274	0.704	0.434	0.00094507
Man2a1	1.23269e-07	0.6082	0.755	0.465	0.00217607
Lgals1	1.07081e-07	0.603539	0.371	0.107	0.00189029
C1qtnf6	3.44299e-20	0.602727	0.44	0.025	6.0779e-16
Fndc3b	4.46125e-06	0.601087	0.604	0.346	0.0787545
Rpl23	3.93836e-13	0.60014	0.943	0.981	6.95239e-09
Dgkd	7.8629e-08	0.595051	0.553	0.252	0.00138804
Mfap3l	4.90081e-14	0.593872	0.34	0.025	8.6514e-10
Tbxa2r	3.76595e-12	0.593261	0.509	0.138	6.64803e-08
Rgs6	1.48232e-16	0.592806	0.428	0.044	2.61673e-12
Fstl1	1.19417e-17	0.591454	0.365	0.013	2.10806e-13
Dll4	3.59387e-05	0.591241	0.805	0.623	0.634426
Adam10	2.76819e-08	0.589743	0.925	0.774	0.000488668
Rgl1	4.68264e-06	0.587563	0.723	0.478	0.0826627
Gpi1	5.41077e-05	0.585304	0.786	0.66	0.955164
Zeb1	1.76129e-06	0.582487	0.805	0.591	0.031092
Orai1	5.49526e-08	0.58185	0.698	0.384	0.000970078
Eef1a1	1.40104e-11	0.581456	0.962	1	2.47326e-07
Dad1	2.97253e-08	0.579509	0.881	0.711	0.00052474
Pdlim7	5.19067e-13	0.579361	0.572	0.176	9.1631e-09
Srpr	5.29772e-06	0.579255	0.805	0.73	0.0935206
Gabarapl1	2.094e-09	0.575562	0.774	0.679	3.69653e-05
Rps28	1.80781e-12	0.574071	0.893	0.918	3.19132e-08
Pik3r1	2.52445e-05	0.573707	0.56	0.308	0.445641
Tns3	9.285e-22	0.573089	0.447	0.019	1.63908e-17
Tpm4	3.33056e-12	0.572958	0.937	0.962	5.87944e-08
C1qtnf9	6.52883e-07	0.568672	0.34	0.101	0.0115253
Saraf	1.66982e-07	0.567182	0.836	0.692	0.00294774
Sesn3	5.46048e-09	0.566813	0.717	0.377	9.63939e-05
Kif5b	1.00923e-10	0.566697	0.893	0.893	1.78159e-06
Aplp2	9.59104e-07	0.564737	0.969	0.956	0.0169311
Rnf144a	7.30489e-13	0.562928	0.447	0.088	1.28953e-08
Ywhah	3.10249e-06	0.5609	0.799	0.679	0.0547683
Man1a	2.09571e-09	0.55892	0.585	0.245	3.69956e-05
Sdc3	4.22687e-07	0.55588	0.742	0.459	0.0074617
Cdipt	2.32615e-06	0.554485	0.704	0.434	0.0410636
Cpq	2.74952e-08	0.551011	0.497	0.189	0.000485373
Tspan9	5.73611e-07	0.543563	0.686	0.396	0.010126
Chst7	5.23079e-21	0.542229	0.434	0.019	9.23391e-17
Pla2g12a	4.93396e-12	0.541663	0.616	0.226	8.70992e-08
Prnp	3.23218e-06	0.541349	0.855	0.799	0.0570577
Ptpn12	1.38053e-07	0.539182	0.742	0.453	0.00243705
Wls	8.03361e-07	0.537903	0.698	0.409	0.0141817
Bmp2k	2.7141e-11	0.53746	0.591	0.214	4.79119e-07
Gpr55	4.40175e-17	0.537132	0.333	0.006	7.77041e-13
Mmp25	1.2603e-11	0.536772	0.509	0.145	2.2248e-07
S100a11	1.39644e-07	0.536524	0.805	0.811	0.00246514
Arxes2	1.95837e-10	0.536026	0.34	0.057	3.45712e-06
Rell1	1.92787e-06	0.535887	0.774	0.591	0.0340327
Chic2	5.05696e-07	0.53342	0.799	0.597	0.00892706
Tbc1d1	0.000596415	0.533059	0.56	0.346	1
Cttnbp2	1.73407e-08	0.531106	0.453	0.151	0.000306115
Lrrc58	4.81744e-06	0.530909	0.836	0.742	0.0850423
Rps2	1.2933e-11	0.530264	0.893	0.918	2.28306e-07
Sox7	6.67383e-08	0.530099	0.66	0.346	0.00117813
Slc16a6	2.31634e-13	0.529579	0.465	0.094	4.08904e-09
Rflnb	9.79386e-05	0.528636	0.849	0.836	1
Atp1b3	3.00268e-05	0.527288	0.78	0.553	0.530063
Rrbp1	1.04094e-06	0.527252	0.881	0.849	0.0183757
Lxn	1.98382e-06	0.526957	0.723	0.472	0.0350203
Rpl18a	6.24967e-13	0.526777	0.893	0.962	1.10325e-08
Morf4l2	1.87112e-06	0.524289	0.73	0.465	0.033031
Apbb2	0.000393526	0.52403	0.893	0.736	1
Kcnq4	2.50339e-19	0.523067	0.327	0	4.41924e-15
Mxra8	3.36778e-09	0.521927	0.516	0.189	5.94514e-05
Pdlim1	1.31959e-13	0.518499	0.333	0.025	2.32947e-09
Anxa2	1.23271e-05	0.517725	0.755	0.723	0.217611
Abracl	8.39005e-09	0.517316	0.667	0.34	0.00014811
Sparcl1	4.78685e-11	0.516841	0.975	0.994	8.45023e-07
Ckap4	1.38053e-07	0.515494	0.553	0.252	0.00243705
Pdgfb	1.29614e-09	0.515383	0.95	0.975	2.28808e-05
Vwa1	8.34121e-11	0.515279	0.943	0.962	1.47247e-06
Parva	1.36093e-09	0.514488	0.623	0.27	2.40244e-05
Capzb	5.66983e-06	0.514115	0.786	0.66	0.100089
Rhbdl2	1.67723e-14	0.51326	0.516	0.113	2.96082e-10
Cd34	2.24252e-11	0.512769	0.937	0.962	3.95871e-07
Agap1	1.89311e-05	0.511589	0.566	0.308	0.334191
Fam118a	2.34538e-06	0.510918	0.541	0.264	0.041403
Swap70	2.94568e-05	0.510141	0.824	0.698	0.52
Pelo	2.69014e-08	0.50878	0.566	0.245	0.00047489
Lrrfip1	4.22501e-05	0.508219	0.73	0.528	0.74584
Hcls1	6.75945e-10	0.507542	0.491	0.157	1.19325e-05
Cttnbp2nl	1.36202e-06	0.506323	0.704	0.459	0.0240438
Rtn4	0.000453828	0.504727	0.78	0.635	1
Pald1	2.22393e-15	0.504595	0.553	0.132	3.9259e-11
Junb	8.46248e-06	0.503615	0.862	0.648	0.149388
Ctsa	7.19066e-07	0.503085	0.623	0.327	0.0126937
Ralgds	7.51253e-09	0.501991	0.453	0.145	0.000132619
Eva1b	1.38822e-05	0.500568	0.748	0.579	0.245063
Slc31a2	4.39192e-10	0.500333	0.604	0.245	7.75305e-06
Prdm1	6.62936e-07	0.498859	0.679	0.384	0.0117028
Abhd17a	4.44236e-07	0.498208	0.774	0.667	0.0078421
Arrb1	5.06996e-11	0.497308	0.421	0.094	8.95001e-07
Cnn2	2.27503e-05	0.496657	0.692	0.472	0.401612
Sdcbp	1.90515e-06	0.495579	0.862	0.736	0.0336316
Slc25a25	2.75613e-09	0.494007	0.516	0.189	4.86539e-05
Hbegf	7.03325e-05	0.493361	0.799	0.585	1
Schip1	3.92034e-12	0.493125	0.591	0.201	6.92057e-08
Eva1a	3.76518e-17	0.490697	0.484	0.069	6.64668e-13
Nudt4	2.96109e-09	0.490579	0.503	0.176	5.22721e-05
Rpl28	1.13868e-10	0.488314	0.925	0.956	2.01011e-06
Oaf	1.94083e-23	0.48629	0.39	0	3.42614e-19
Serf2	4.61635e-12	0.486199	0.893	0.95	8.14924e-08
Cerk	4.16884e-11	0.484595	0.541	0.176	7.35925e-07
Glrx5	1.11842e-05	0.483711	0.616	0.365	0.197435
Itgb3	7.2727e-12	0.480835	0.352	0.05	1.28385e-07
Plekho2	2.11659e-12	0.478967	0.365	0.05	3.73641e-08
Ralb	0.00020414	0.478433	0.698	0.528	1
Atf7	0.000254463	0.476856	0.635	0.409	1
Tes	1.43446e-08	0.475167	0.686	0.352	0.000253225
Meox1	7.12883e-06	0.474802	0.786	0.667	0.125845
Smtn	2.93665e-05	0.472909	0.692	0.459	0.518407
Fam3c	0.000107734	0.468701	0.686	0.491	1
Fosl2	1.88067e-05	0.467826	0.566	0.308	0.331995
Prr5	4.38489e-14	0.46723	0.434	0.069	7.74065e-10
Nus1	7.98275e-05	0.466046	0.698	0.465	1
Lurap1l	1.9582e-12	0.465215	0.478	0.113	3.45682e-08
Hes1	0.00463298	0.463474	0.686	0.522	1
Fyn	2.44556e-05	0.462229	0.717	0.484	0.431715
Asap1	0.000287698	0.460372	0.73	0.516	1
2410006H16Rik	3.5889e-11	0.459997	0.566	0.195	6.33549e-07
Tpm3	1.62179e-06	0.458486	0.887	0.805	0.0286294
Dbn1	1.64553e-13	0.4574	0.314	0.019	2.90486e-09
Gimap4	7.76021e-08	0.45623	0.535	0.226	0.00136991
Dgkh	0.000220241	0.453946	0.767	0.56	1
Mapkapk2	2.0581e-07	0.453944	0.522	0.226	0.00363317
Gm12758	8.51534e-07	0.453482	0.516	0.233	0.0150321
Rack1	2.22866e-13	0.451723	0.836	0.899	3.93426e-09
Chp2	8.87098e-15	0.450328	0.384	0.038	1.56599e-10
Marcks	6.20832e-05	0.44904	0.528	0.289	1
Cald1	0.00505084	0.448802	0.692	0.566	1
Magi1	0.00182072	0.448775	0.365	0.189	1
Pfkfb3	1.92279e-10	0.448767	0.365	0.069	3.3943e-06
Skil	0.00258173	0.448518	0.774	0.635	1
Smad5	1.1579e-05	0.447949	0.61	0.346	0.204405
Ptpn4	1.39791e-09	0.447054	0.491	0.164	2.46772e-05
Fgfr1	2.57499e-10	0.446207	0.579	0.22	4.54563e-06
Arpc1b	2.25368e-07	0.446187	0.811	0.755	0.00397841
Rpl12	4.42359e-10	0.446117	0.887	0.906	7.80897e-06
Cfl1	2.99303e-10	0.445382	0.887	0.912	5.28359e-06
Golm1	9.72909e-06	0.443313	0.503	0.245	0.171748
Xist	0.00239971	0.439972	0.579	0.403	1
Sertad1	1.60893e-08	0.43922	0.585	0.258	0.000284024
Wwtr1	7.17278e-08	0.438498	0.893	0.849	0.00126621
Slc41a1	6.07874e-06	0.438257	0.472	0.214	0.107308
Nrp1	1.96676e-05	0.437292	0.918	0.931	0.347193
Lmna	1.19104e-06	0.436813	0.667	0.377	0.0210255
Zc3h12c	1.093e-06	0.435862	0.465	0.195	0.0192947
Crlf2	2.06897e-05	0.435206	0.629	0.384	0.365235
Eif2s2	5.60491e-07	0.434983	0.874	0.799	0.00989434
Dchs1	1.11695e-06	0.434963	0.409	0.151	0.0197175
Map4k4	0.000457967	0.43487	0.868	0.717	1
Npm1	8.21948e-07	0.434503	0.849	0.786	0.0145099
Fermt2	2.97127e-06	0.434	0.931	0.887	0.0524519
Tmem252	5.33424e-08	0.432743	0.66	0.34	0.000941654
Casp3	3.99379e-09	0.431985	0.384	0.094	7.05023e-05
Il3ra	8.76965e-11	0.431289	0.428	0.101	1.54811e-06
Bhlhe40	4.27782e-06	0.43114	0.616	0.34	0.0755164
Eef1g	0.000237111	0.431007	0.855	0.736	1
Svil	1.70507e-05	0.43046	0.572	0.314	0.300996
Ppef1	1.19744e-17	0.428841	0.365	0.013	2.11385e-13
Selenos	2.90051e-07	0.427508	0.667	0.365	0.00512028
Pon2	0.000636213	0.427468	0.805	0.73	1
Dchs2	2.26964e-15	0.427182	0.327	0.013	4.0066e-11
Adora2a	1.94777e-17	0.426782	0.396	0.025	3.4384e-13
Zic3	0.00165021	0.426193	0.623	0.453	1
Enpp2	0.16906	0.426024	0.717	0.654	1
Rnf183	6.091e-21	0.425984	0.352	0	1.07524e-16
Tcim	7.19524e-06	0.424781	0.415	0.17	0.127018
Ifngr2	7.7463e-08	0.424283	0.591	0.277	0.00136745
Bcl2	8.96005e-05	0.422489	0.616	0.377	1
Phlda3	2.71402e-08	0.422355	0.321	0.069	0.000479107
Gars	0.000156464	0.421305	0.66	0.428	1
Actr2	0.000332845	0.421	0.836	0.667	1
Mtch1	0.000131213	0.420898	0.742	0.535	1
Eif2b2	4.65215e-12	0.419666	0.535	0.157	8.21245e-08
Arhgef7	1.4929e-06	0.419166	0.73	0.447	0.0263542
Maff	2.19577e-10	0.417781	0.541	0.189	3.87619e-06
Prr13	0.000396609	0.416866	0.553	0.34	1
Ccn1	1.68327e-07	0.41647	0.805	0.528	0.00297148
Lhfp	3.58588e-06	0.416162	0.478	0.214	0.0633016
Chst2	8.27551e-08	0.415899	0.516	0.214	0.00146088
Epha2	3.07629e-07	0.415726	0.535	0.239	0.00543058
Dmd	4.3703e-07	0.415677	0.579	0.283	0.00771489
Strn4	1.54676e-07	0.414862	0.585	0.277	0.0027305
Auts2	0.00180937	0.413304	0.723	0.535	1
Fuca1	1.23905e-05	0.412798	0.604	0.34	0.21873
Bcl10	0.000117951	0.411677	0.698	0.465	1
Rpl6	7.68017e-10	0.411303	0.887	0.925	1.35578e-05
Ica1l	1.58223e-05	0.411185	0.572	0.314	0.27931
Ganab	1.28069e-07	0.410769	0.579	0.27	0.0022608
Rps6ka2	1.5198e-08	0.409865	0.371	0.094	0.000268291
Trim16	0.000862716	0.409301	0.723	0.56	1
Ccnl1	0.00345104	0.408804	0.755	0.579	1
Aldoa	0.00193118	0.40837	0.78	0.717	1
Eif4ebp1	2.82084e-09	0.407133	0.528	0.195	4.97962e-05
Bcr	8.94366e-08	0.406519	0.509	0.214	0.00157882
Itpr1	1.0036e-06	0.405601	0.717	0.428	0.0177166
Rassf9	0.0070391	0.404654	0.686	0.516	1
Ctla2a	0.00222853	0.404249	0.981	0.975	1
Trib1	1.47341e-07	0.403778	0.465	0.176	0.00260102
Ppm1j	1.50486e-12	0.402868	0.396	0.063	2.65653e-08
Picalm	0.00166371	0.402121	0.855	0.711	1
Gdpd5	1.81909e-08	0.40187	0.478	0.17	0.000321125
Rmnd5b	1.48714e-07	0.401489	0.497	0.201	0.00262525
P4hb	0.000422634	0.401368	0.748	0.541	1
Mrpl52	0.000174736	0.40123	0.748	0.535	1
Fam241a	1.81645e-06	0.400434	0.484	0.214	0.0320658
Nav1	0.00439731	0.400193	0.792	0.648	1
Ilk	1.9076e-05	0.400177	0.642	0.384	0.336749
Rgs16	1.64158e-07	0.399473	0.377	0.113	0.00289788
Kank1	6.30894e-07	0.398691	0.503	0.22	0.0111372
Kdm2a	0.000902385	0.396975	0.648	0.44	1
Ppib	2.98446e-06	0.39668	0.868	0.862	0.0526848
Lamp2	4.15439e-05	0.396483	0.711	0.465	0.733375
Arpc2	3.89258e-08	0.396264	0.874	0.899	0.000687157
Gnai2	8.25093e-07	0.395714	0.962	0.987	0.0145654
Rpl15	1.60674e-09	0.393888	0.881	0.943	2.83638e-05
Sema3f	1.25357e-12	0.39172	0.346	0.038	2.21292e-08
Plscr3	8.71698e-09	0.391152	0.56	0.233	0.000153881
Ethe1	1.07833e-06	0.390856	0.484	0.208	0.0190357
Actr3	0.000551057	0.390166	0.836	0.717	1
Fosb	0.0641739	0.389175	0.497	0.377	1
Cadm1	2.94203e-05	0.388751	0.491	0.245	0.519357
Uhrf1bp1l	4.43109e-09	0.388562	0.459	0.151	7.8222e-05
Filip1l	3.83514e-06	0.38793	0.654	0.377	0.0677018
Crem	8.32491e-05	0.387661	0.635	0.403	1
Eml1	7.42897e-05	0.387488	0.528	0.289	1
Mif	0.0197451	0.38695	0.61	0.472	1
Procr	6.43477e-08	0.386455	0.44	0.151	0.00113593
Mfge8	9.13019e-05	0.386245	0.667	0.428	1
Cmpk1	0.000661619	0.385651	0.723	0.522	1
Clic1	0.000189313	0.384524	0.862	0.818	1
Arf4	0.00251278	0.384322	0.736	0.579	1
Col4a3	0.00114937	0.383928	0.409	0.22	1
Lpar4	2.31616e-05	0.383803	0.428	0.195	0.408872
Gusb	6.71837e-08	0.382828	0.585	0.277	0.00118599
Srsf9	0.00517402	0.382734	0.742	0.604	1
Scn8a	6.25158e-19	0.3826	0.321	0	1.10359e-14
Rpl5	1.4125e-11	0.382294	0.83	0.918	2.49348e-07
Phactr4	0.0556913	0.382208	0.642	0.509	1
Spred1	5.33981e-06	0.382163	0.553	0.283	0.0942637
Bicc1	1.28373e-08	0.381896	0.352	0.082	0.000226616
Ppp1r18	1.30476e-08	0.381842	0.566	0.239	0.000230329
Arf5	0.000638146	0.381035	0.818	0.698	1
Pik3cg	7.70093e-17	0.3804	0.371	0.019	1.35945e-12
Morrbid	1.24998e-08	0.379906	0.352	0.082	0.00022066
Zdhhc20	0.00150821	0.379785	0.616	0.415	1
Map4k3	0.00496007	0.379321	0.692	0.516	1
Chd7	2.70473e-05	0.379109	0.56	0.308	0.477466
Rars	1.96389e-06	0.377122	0.61	0.327	0.0346686
Marveld1	8.47798e-07	0.376829	0.396	0.138	0.0149662
Chek2	2.62166e-07	0.376736	0.409	0.138	0.00462802
Ddost	1.92028e-05	0.376344	0.648	0.39	0.338987
Sec23a	9.97505e-07	0.376218	0.358	0.113	0.0176089
M6pr	0.0114157	0.376208	0.774	0.686	1
Glg1	0.00011451	0.376112	0.717	0.484	1
Glud1	0.00248352	0.375587	0.761	0.616	1
Pak2	0.00035377	0.375448	0.824	0.774	1
Tsc22d4	7.37153e-05	0.373159	0.491	0.258	1
Vcl	0.00272878	0.372027	0.73	0.547	1
Ttyh2	4.36988e-05	0.369246	0.679	0.434	0.771414
Nedd9	0.00460315	0.36856	0.623	0.44	1
Rps11	3.21163e-11	0.36831	0.899	0.969	5.6695e-07
Gng5	6.21705e-08	0.368178	0.912	0.956	0.0010975
Ap1s1	6.73649e-06	0.367487	0.503	0.245	0.118919
Rgs3	0.0060685	0.367427	0.642	0.503	1
Tceal9	0.000245675	0.366608	0.836	0.855	1
Ttyh3	4.91204e-08	0.366019	0.516	0.208	0.000867122
Spsb1	6.34858e-13	0.365957	0.321	0.025	1.12072e-08
Abca3	0.000587732	0.365764	0.547	0.333	1
Tmem134	0.000422456	0.361758	0.66	0.465	1
Ninj1	8.16875e-08	0.361534	0.453	0.164	0.00144203
Ppt1	0.000219639	0.361462	0.597	0.371	1
Kctd17	2.45673e-05	0.361361	0.673	0.421	0.433686
Wsb2	0.000232456	0.356326	0.56	0.333	1
Gosr1	0.0190253	0.356322	0.384	0.239	1
Nucb1	0.100808	0.356239	0.654	0.541	1
Hnrnpa1	0.00146642	0.356183	0.799	0.623	1
Lpcat1	1.48588e-07	0.35617	0.572	0.27	0.00262302
Fam53b	0.0151806	0.355788	0.327	0.189	1
Ndfip1	4.61494e-05	0.355555	0.786	0.78	0.814675
Cdr2	8.85742e-08	0.355097	0.371	0.107	0.0015636
Gmpr	2.20572e-08	0.355039	0.491	0.182	0.000389376
Rnf13	0.00482489	0.35254	0.484	0.308	1
Ccdc85b	3.5302e-07	0.352299	0.862	0.868	0.00623186
Bpgm	1.1072e-06	0.351739	0.447	0.182	0.0195454
Phyhd1	1.13698e-15	0.351672	0.377	0.031	2.00711e-11
Eif3e	0.00788989	0.35163	0.774	0.66	1
Plk2	0.0705313	0.351287	0.818	0.717	1
Nectin2	5.88696e-11	0.351158	0.465	0.126	1.03923e-06
Susd6	0.00224398	0.350608	0.704	0.516	1
Ptp4a3	0.000456548	0.34966	0.786	0.597	1
Ero1l	0.00107265	0.348843	0.44	0.245	1
Map4k2	0.00831721	0.348017	0.679	0.509	1
Arhgap25	7.07514e-07	0.346631	0.415	0.151	0.0124897
Rps14	1.49021e-09	0.346346	0.899	0.981	2.63068e-05
Ece1	0.000183661	0.346031	0.925	0.893	1
Zfp503	2.67216e-08	0.345892	0.428	0.138	0.000471717
Endod1	0.00239424	0.345878	0.686	0.503	1
Ptpn18	1.66567e-08	0.345555	0.39	0.107	0.000294041
Gdi2	0.00327159	0.345366	0.792	0.642	1
Tra2b	4.46904e-05	0.344819	0.748	0.509	0.788919
2610203C22Rik	3.83663e-18	0.343812	0.308	0	6.7728e-14
Eif3i	0.000468568	0.343783	0.629	0.415	1
Mrps5	0.00216853	0.342886	0.673	0.497	1
Krit1	0.00030937	0.342219	0.673	0.459	1
Selenof	0.000184968	0.342084	0.868	0.862	1
Tspan14	7.16201e-06	0.341687	0.629	0.358	0.126431
Pea15a	7.87759e-06	0.341591	0.767	0.755	0.139063
C77080	7.71306e-12	0.341409	0.302	0.025	1.36159e-07
P4ha1	0.000328839	0.341146	0.428	0.22	1
Sipa1	0.00406604	0.34104	0.73	0.604	1
Csnk1e	0.000146988	0.34053	0.673	0.44	1
Oxct1	9.05506e-09	0.340509	0.384	0.101	0.000159849
Comt	0.00146488	0.340308	0.61	0.409	1
Rpl23a	2.78523e-07	0.3402	0.843	0.893	0.00491676
Ccdc88a	0.00457595	0.33909	0.635	0.453	1
Ggta1	1.11986e-06	0.338697	0.491	0.22	0.0197689
Rnf7	0.00313847	0.338539	0.742	0.572	1
Gorasp2	2.88249e-05	0.338221	0.547	0.296	0.508846
Crybb3	9.65284e-06	0.338194	0.302	0.094	0.170402
Rasa3	7.04131e-12	0.337962	0.403	0.075	1.243e-07
Kansl3	4.00609e-06	0.336585	0.503	0.239	0.0707195
Gm14207	6.42343e-10	0.336579	0.396	0.094	1.13393e-05
Rps24	1.25835e-08	0.33618	0.899	0.969	0.000222136
Rhbdf1	1.5001e-09	0.336029	0.409	0.107	2.64813e-05
Tead1	2.29255e-05	0.335707	0.616	0.365	0.404704
Nisch	0.00249502	0.335329	0.792	0.616	1
Ddi2	0.000257045	0.334327	0.635	0.409	1
Ostc	0.00346862	0.334153	0.711	0.528	1
Notch4	0.000889506	0.333247	0.629	0.421	1
Pcdh1	0.000206518	0.332892	0.698	0.472	1
Eef1b2	2.50754e-06	0.331887	0.843	0.855	0.0442656
Wsb1	5.71942e-07	0.331487	0.616	0.327	0.0100965
Papss2	1.78634e-12	0.330589	0.39	0.063	3.15343e-08
Pde4d	1.01279e-06	0.33019	0.358	0.113	0.0178787
Tfpi	4.19367e-05	0.33008	0.56	0.314	0.740308
Cnksr3	4.1215e-07	0.329954	0.447	0.17	0.00727569
Rps3	2.57881e-10	0.329876	0.874	0.95	4.55238e-06
Hif1a	0.00036604	0.329561	0.66	0.44	1
Wdr26	0.00015759	0.329377	0.723	0.497	1
Ube2r2	0.00294077	0.328634	0.667	0.478	1
Zmat3	9.59471e-06	0.328082	0.415	0.176	0.169376
Rala	0.00354211	0.327149	0.742	0.604	1
Cap1	0.000118929	0.326677	0.704	0.472	1
Lrrc32	2.21387e-06	0.326621	0.384	0.138	0.0390815
Gm49336	5.38184e-05	0.32645	0.421	0.201	0.950057
Chrnb1	6.11166e-06	0.326431	0.409	0.164	0.107889
Cep192	8.78479e-07	0.325775	0.421	0.157	0.0155078
Abhd17b	1.04363e-05	0.325326	0.44	0.201	0.184233
Pisd	9.66677e-09	0.32522	0.465	0.157	0.000170647
Apod	0.330884	0.325148	0.447	0.365	1
Sft2d1	0.0684219	0.32503	0.648	0.522	1
Ncoa7	0.00050762	0.324739	0.465	0.258	1
Zfp467	6.19675e-11	0.324636	0.377	0.069	1.09391e-06
Abl2	1.07713e-06	0.324621	0.472	0.201	0.0190145
Prelid1	0.00267175	0.323759	0.66	0.478	1
Cdk2ap2	8.79825e-07	0.323305	0.497	0.22	0.0155316
Mbd2	0.0441859	0.323129	0.692	0.572	1
H3f3b	1.57573e-05	0.323027	0.95	0.969	0.278164
Gnb1	7.08016e-05	0.322974	0.849	0.855	1
Arap3	0.0566092	0.32214	0.736	0.61	1
Atrnl1	0.000511887	0.321199	0.465	0.258	1
Tsen34	0.00303489	0.320784	0.616	0.428	1
Ldlrap1	7.87327e-07	0.320739	0.509	0.226	0.0138987
Lrrc8c	0.00813205	0.320612	0.843	0.736	1
Ssh2	0.00334529	0.320137	0.579	0.39	1
Rps5	4.37129e-10	0.318271	0.874	0.956	7.71663e-06
Rpl3	1.91764e-09	0.318204	0.862	0.937	3.3852e-05
Nckap5l	1.12482e-08	0.317732	0.509	0.195	0.000198565
Lman1	0.0452242	0.317697	0.786	0.692	1
Npdc1	0.00929008	0.317293	0.61	0.44	1
Sh3gl1	3.61248e-05	0.317212	0.547	0.308	0.637711
Mgst3	0.00085345	0.316954	0.56	0.352	1
Cript	0.00611217	0.316001	0.629	0.453	1
Sema6a	0.00387294	0.314817	0.692	0.509	1
Lpp	0.000204978	0.314427	0.642	0.415	1
Acvr2a	0.000606039	0.313953	0.39	0.195	1
Ppp1ca	0.0181779	0.313696	0.761	0.686	1
Zfp52	0.000540042	0.313336	0.39	0.195	1
Hsd17b12	2.56891e-05	0.313079	0.591	0.346	0.453489
Adamts9	0.000619792	0.312481	0.421	0.233	1
Gramd1a	9.08319e-06	0.312256	0.384	0.151	0.160346
Scd2	0.0101843	0.312062	0.711	0.547	1
Stap2	6.36079e-06	0.311689	0.585	0.314	0.112287
Rpl36al	0.000460679	0.3115	0.811	0.736	1
Tacc1	0.00948468	0.311215	0.83	0.717	1
Ufc1	3.2042e-05	0.310018	0.667	0.415	0.565637
Rhod	8.13397e-10	0.309939	0.522	0.195	1.43589e-05
Bin1	2.56528e-08	0.309818	0.428	0.138	0.00045285
Cyb5r3	0.00438967	0.308846	0.811	0.767	1
Vash1	4.90559e-06	0.308781	0.377	0.138	0.0865984
Sf3b3	0.000135064	0.30832	0.667	0.434	1
Pck2	3.48553e-08	0.307986	0.497	0.195	0.000615301
Rps3a1	3.1748e-09	0.307739	0.887	0.956	5.60448e-05
Snx6	0.0666908	0.307388	0.704	0.597	1
Degs1	1.48979e-06	0.306724	0.623	0.346	0.0262993
Cachd1	1.78894e-05	0.306504	0.547	0.296	0.315802
Setd7	1.42369e-05	0.306371	0.585	0.333	0.251324
Plekhg5	0.000231272	0.305464	0.61	0.384	1
Kif3a	0.000516949	0.305455	0.415	0.214	1
Fth1	4.53682e-09	0.305357	0.912	0.994	8.00884e-05
Adamts5	0.000186036	0.305066	0.314	0.126	1
Plec	0.00503962	0.303233	0.692	0.516	1
Rpl7	4.03288e-10	0.302793	0.887	0.969	7.11924e-06
Sec63	0.0027935	0.302641	0.717	0.535	1
Csgalnact1	0.0003722	0.30242	0.535	0.321	1
Stt3b	0.00686767	0.302195	0.547	0.377	1
Leprotl1	0.00303255	0.30219	0.66	0.472	1
Xpr1	0.00869044	0.301417	0.66	0.491	1
Rhob	0.0037803	0.300329	0.893	0.843	1
Exoc3l	8.89392e-10	0.300177	0.415	0.107	1.57004e-05
Mef2a	0.0124072	0.300071	0.818	0.805	1
Mia3	0.00140049	-0.300117	0.579	0.585	1
Lhfpl2	5.92631e-07	-0.300203	0.491	0.465	0.0104617
Arhgap31	0.000556125	-0.300485	0.843	0.862	1
Otud7b	2.06491e-06	-0.300861	0.491	0.484	0.0364519
Cav1	0.0409709	-0.301518	0.755	0.774	1
Bbip1	2.90195e-06	-0.302095	0.484	0.465	0.0512281
Sigirr	1.18954e-06	-0.303288	0.365	0.384	0.0209989
Prkch	0.000370863	-0.303418	0.503	0.522	1
Strn3	0.0126979	-0.305256	0.717	0.774	1
H2-T22	6.8214e-05	-0.30531	0.358	0.377	1
Slc3a2	0.000445908	-0.306256	0.906	0.969	1
Ppp4r2	0.000189189	-0.306382	0.516	0.509	1
Exoc2	0.000186794	-0.306412	0.384	0.403	1
Casp12	0.00229101	-0.306464	0.27	0.302	1
Thap12	0.00188715	-0.30692	0.491	0.497	1
Dop1a	1.07503e-05	-0.307436	0.371	0.434	0.189776
Mllt3	0.0030106	-0.307949	0.277	0.346	1
Srp14	0.00355479	-0.309135	0.736	0.742	1
Arhgap17	2.61815e-05	-0.309817	0.585	0.616	0.462183
Fkbp15	7.04031e-06	-0.309995	0.296	0.321	0.124283
Ube2v2	3.96921e-05	-0.310883	0.465	0.465	0.700685
Ddx6	0.000395223	-0.311005	0.755	0.755	1
Vat1	0.000122596	-0.311375	0.635	0.66	1
Hmgxb4	1.81336e-05	-0.311889	0.327	0.321	0.320112
Lgalsl	0.000387211	-0.31228	0.27	0.358	1
Icam2	7.72448e-05	-0.312436	0.698	0.73	1
Emc2	1.33253e-06	-0.314037	0.522	0.516	0.0235232
Far2	4.52734e-05	-0.314521	0.365	0.365	0.799211
Uhrf2	0.00120005	-0.315845	0.377	0.377	1
Tpp1	7.6915e-05	-0.315934	0.566	0.579	1
Gnas	1.4295e-06	-0.316602	0.943	0.994	0.0252349
Aamdc	2.82364e-06	-0.316796	0.384	0.409	0.0498457
Emsy	0.00022948	-0.316922	0.409	0.415	1
Extl3	0.000116374	-0.317067	0.704	0.761	1
Phip	0.00040934	-0.318528	0.528	0.535	1
Slc12a6	6.18889e-06	-0.319552	0.484	0.472	0.109252
Wwc2	0.00118036	-0.3202	0.742	0.774	1
Tmem44	7.29272e-05	-0.322382	0.252	0.358	1
Nenf	0.00076843	-0.322439	0.629	0.686	1
Ier5	0.000152436	-0.324233	0.591	0.553	1
Mfsd14a	4.55788e-05	-0.324882	0.415	0.484	0.804603
Mtmr6	3.42057e-06	-0.325488	0.56	0.553	0.0603833
Tmtc2	0.000108298	-0.326171	0.579	0.61	1
Wdr37	8.17185e-05	-0.32684	0.396	0.447	1
Stard8	0.000145935	-0.327489	0.447	0.503	1
Cops2	1.14392e-07	-0.327879	0.396	0.384	0.00201936
Cep85l	4.997e-06	-0.328694	0.289	0.314	0.088212
Rasgrp3	0.00307533	-0.328957	0.799	0.912	1
Eif2ak2	5.52228e-08	-0.329288	0.541	0.484	0.000974848
Ckb	1.07455e-05	-0.329408	0.277	0.346	0.18969
Gls	0.000502843	-0.329526	0.535	0.491	1
Ssbp4	3.04271e-06	-0.330163	0.616	0.635	0.0537129
Mllt10	7.93964e-05	-0.330427	0.44	0.453	1
Prr5l	3.94203e-06	-0.330717	0.434	0.434	0.0695887
Snx2	5.6566e-08	-0.331025	0.384	0.403	0.00099856
Ip6k1	2.28328e-05	-0.331172	0.365	0.415	0.403067
Fnbp1l	1.2266e-06	-0.331672	0.686	0.648	0.0216532
Nucks1	1.51501e-05	-0.332216	0.755	0.736	0.267445
Mill2	0.000163114	-0.332224	0.277	0.346	1
Mier1	4.58933e-05	-0.333031	0.736	0.736	0.810154
Ttc14	3.6396e-05	-0.33328	0.566	0.553	0.642499
Itm2b	1.0247e-05	-0.333457	0.962	0.975	0.180891
Frmd4b	3.29195e-05	-0.333612	0.648	0.673	0.581127
Mat2b	3.19753e-06	-0.333838	0.56	0.535	0.0564461
Stk17b	9.50205e-05	-0.334098	0.264	0.302	1
Arid4b	0.000763648	-0.33495	0.616	0.635	1
Hsd17b4	1.57133e-06	-0.336322	0.396	0.39	0.0277387
Sos1	3.13158e-07	-0.336397	0.509	0.541	0.00552817
Prrg1	5.17662e-06	-0.336934	0.34	0.358	0.0913829
Ick	3.08425e-07	-0.337288	0.453	0.44	0.00544463
Uvrag	2.84681e-05	-0.339155	0.327	0.428	0.502548
S100a1	5.92423e-05	-0.339361	0.377	0.465	1
Erc1	2.38466e-06	-0.339572	0.465	0.415	0.0420965
Hadh	0.000104099	-0.339799	0.44	0.503	1
Fkbp4	7.23048e-10	-0.340165	0.547	0.503	1.2764e-05
Rab11fip1	2.76178e-05	-0.340901	0.447	0.484	0.487537
Hey1	0.0015007	-0.341705	0.233	0.314	1
Msi2	0.000819462	-0.34335	0.767	0.811	1
Rhoq	0.0001193	-0.343729	0.296	0.327	1
Snx13	5.23606e-06	-0.34409	0.484	0.459	0.0924322
Crybg3	1.96224e-05	-0.346402	0.742	0.748	0.346394
Dek	1.07845e-06	-0.34724	0.679	0.673	0.0190378
Prkacb	3.69755e-07	-0.347486	0.585	0.56	0.00652728
Tmpo	3.10183e-05	-0.347528	0.453	0.453	0.547567
Twistnb	0.000580575	-0.351368	0.365	0.365	1
Fam129b	3.50325e-07	-0.351909	0.453	0.403	0.00618429
Ddx42	1.37974e-07	-0.352447	0.522	0.472	0.00243565
Dnm1l	0.000220728	-0.35249	0.465	0.547	1
Ppp1r2	0.000608951	-0.352725	0.704	0.811	1
Acaa2	3.8979e-06	-0.353661	0.314	0.39	0.0688097
Specc1l	1.5886e-05	-0.353868	0.516	0.522	0.280436
Car2	0.000106191	-0.353883	0.182	0.384	1
Ppp1cb	0.00025412	-0.353964	0.748	0.818	1
Pir	0.000216052	-0.354063	0.346	0.497	1
Nr4a1	1.29952e-06	-0.35555	0.522	0.34	0.0229405
Snrnp200	0.000200262	-0.356052	0.44	0.491	1
Pttg1	2.12379e-06	-0.356789	0.434	0.459	0.0374913
Adgre5	5.09081e-06	-0.357232	0.535	0.629	0.089868
Pigyl	1.25331e-05	-0.357353	0.346	0.365	0.221248
Zhx3	2.71716e-06	-0.358283	0.283	0.333	0.0479661
Kras	9.68763e-07	-0.358463	0.623	0.61	0.0171016
Zbtb20	0.000696769	-0.358569	0.912	0.918	1
Plin2	9.1754e-07	-0.358629	0.409	0.409	0.0161973
Stx3	3.86797e-06	-0.35909	0.308	0.327	0.0682812
Samd12	8.33257e-05	-0.359785	0.377	0.434	1
Psme1	0.00231599	-0.35997	0.723	0.761	1
Lmbrd1	9.9125e-08	-0.360457	0.61	0.585	0.00174985
Ppp1r12a	4.4454e-07	-0.360618	0.654	0.604	0.00784746
Inpp1	1.18748e-05	-0.36156	0.371	0.434	0.209626
Foxc1	1.07807e-06	-0.36281	0.635	0.616	0.0190312
Dusp1	0.0013547	-0.362868	0.843	0.824	1
Trib2	0.000133506	-0.363204	0.509	0.566	1
Clstn1	2.65191e-05	-0.363762	0.56	0.635	0.468142
Socs4	1.57582e-05	-0.364981	0.371	0.409	0.278179
Ncoa4	1.67274e-05	-0.365464	0.39	0.428	0.295289
Nhsl1	1.52464e-06	-0.36569	0.384	0.396	0.0269145
Mapk3	9.00741e-06	-0.366868	0.623	0.667	0.159008
Tia1	0.000280168	-0.368288	0.396	0.484	1
Aspscr1	4.99922e-06	-0.369331	0.308	0.34	0.0882512
Kif1b	6.39269e-05	-0.370832	0.597	0.623	1
Gstt2	3.86097e-06	-0.370997	0.252	0.346	0.0681576
Afdn	0.000179065	-0.371196	0.805	0.849	1
Luzp1	0.000231062	-0.371691	0.818	0.855	1
Slc16a4	3.88464e-05	-0.372158	0.73	0.761	0.685755
Nfat5	3.12767e-07	-0.374134	0.604	0.553	0.00552128
Sun1	8.88272e-05	-0.374196	0.17	0.314	1
Tmem140	4.77009e-05	-0.374961	0.346	0.409	0.842063
Gch1	3.26268e-05	-0.374987	0.403	0.421	0.575961
Klf7	6.4132e-06	-0.375186	0.792	0.767	0.113212
Nfkbia	0.000175554	-0.375569	0.849	0.918	1
Psme2	2.97203e-06	-0.376119	0.579	0.591	0.0524653
Pcmtd2	2.82234e-06	-0.376284	0.403	0.453	0.0498227
Ankrd13a	7.24814e-06	-0.376406	0.428	0.459	0.127951
Bod1l	0.000302714	-0.377687	0.597	0.66	1
Ddhd2	1.96111e-05	-0.37784	0.258	0.333	0.346195
Nek7	3.76378e-05	-0.378216	0.472	0.535	0.664421
Clec14a	0.000359167	-0.378333	0.635	0.73	1
Ndufb10	2.28152e-05	-0.378864	0.616	0.673	0.402756
Parp14	8.9184e-05	-0.379236	0.472	0.509	1
Aig1	6.24441e-05	-0.381095	0.277	0.384	1
Slc35f2	4.61769e-06	-0.38128	0.352	0.478	0.081516
Galnt15	3.37284e-05	-0.382462	0.453	0.541	0.595407
Dcun1d3	5.97742e-08	-0.382685	0.27	0.333	0.00105519
Ndufaf7	3.85585e-07	-0.385061	0.245	0.333	0.00680674
Ube3a	5.61704e-06	-0.387	0.673	0.648	0.0991575
Tmcc3	4.24932e-05	-0.389135	0.264	0.346	0.750132
Rnf125	1.53007e-05	-0.390752	0.157	0.327	0.270103
Rrm2b	1.22642e-06	-0.391305	0.34	0.377	0.02165
Rexo2	2.67573e-05	-0.391332	0.673	0.717	0.472347
Sipa1l2	1.38508e-07	-0.391339	0.447	0.465	0.00244509
Rap1a	0.000131894	-0.392518	0.78	0.818	1
Timp3	1.99285e-05	-0.394413	0.792	0.937	0.351798
Stat1	3.11546e-05	-0.396652	0.566	0.572	0.549972
Slc31a1	3.69807e-09	-0.396789	0.579	0.56	6.5282e-05
Tut4	6.38513e-07	-0.397585	0.516	0.528	0.0112717
Fkbp3	7.59665e-05	-0.39856	0.648	0.73	1
Zmynd11	3.26927e-05	-0.399531	0.629	0.667	0.577125
Cpd	3.06568e-05	-0.399902	0.786	0.855	0.541184
Tsc22d3	1.28043e-06	-0.400686	0.358	0.39	0.0226034
Ndufv3	3.56573e-06	-0.400811	0.591	0.635	0.0629459
Tgfa	2.3551e-07	-0.401123	0.365	0.409	0.00415746
Kank3	1.42344e-05	-0.401441	0.692	0.767	0.251281
Yae1d1	1.3645e-05	-0.404057	0.384	0.409	0.240875
Uqcr11	5.85026e-05	-0.404403	0.78	0.849	1
Slc16a2	4.76402e-06	-0.404833	0.698	0.761	0.0840993
Pmp22	1.04692e-05	-0.405179	0.245	0.384	0.184812
Pcnx	1.18612e-05	-0.405885	0.572	0.66	0.209386
Trim47	6.86784e-09	-0.406492	0.428	0.478	0.000121238
Sema7a	6.08559e-05	-0.406904	0.736	0.786	1
Gna11	1.11347e-07	-0.407491	0.686	0.73	0.0019656
Rapgef4	5.94912e-06	-0.407534	0.774	0.868	0.10502
Fzd6	2.69905e-05	-0.408079	0.673	0.698	0.476463
Cst3	0.000124213	-0.408949	0.956	0.994	1
Ech1	1.11416e-09	-0.411286	0.572	0.585	1.96683e-05
Ntn4	2.30121e-07	-0.413348	0.233	0.321	0.00406232
Cebpg	9.48728e-07	-0.413386	0.522	0.56	0.0167479
Gcnt2	3.50647e-05	-0.414222	0.252	0.377	0.618997
Pttg1ip	2.69376e-06	-0.414414	0.748	0.774	0.0475529
Pcdh19	3.08573e-05	-0.415271	0.371	0.447	0.544725
Osbpl9	8.57711e-09	-0.415285	0.635	0.667	0.000151412
Cyp2d22	1.11271e-05	-0.416935	0.497	0.572	0.196426
Amotl2	0.000380456	-0.417547	0.61	0.686	1
H2-T23	1.36095e-06	-0.417894	0.509	0.572	0.0240249
Arid4a	1.44274e-05	-0.418132	0.61	0.686	0.254687
Smco4	2.0263e-07	-0.4204	0.497	0.579	0.00357703
Ifih1	3.76257e-07	-0.421505	0.421	0.453	0.00664207
Plaat3	3.44336e-09	-0.42296	0.497	0.547	6.07856e-05
Hnrnpdl	1.22277e-06	-0.423559	0.604	0.629	0.0215855
Lamb2	6.73867e-06	-0.424191	0.516	0.597	0.118958
Ddah1	0.000667825	-0.424275	0.623	0.66	1
Oga	1.83076e-06	-0.424544	0.484	0.553	0.0323184
Bex3	7.65242e-08	-0.425182	0.44	0.44	0.00135088
Bvht	4.84741e-06	-0.425798	0.585	0.604	0.0855713
Tnfrsf19	3.66338e-06	-0.42594	0.39	0.453	0.0646697
Pkig	7.3183e-06	-0.426971	0.553	0.642	0.12919
Arhgef3	4.58944e-08	-0.427494	0.409	0.428	0.000810174
Cgnl1	0.000322972	-0.429436	0.805	0.849	1
Oasl2	2.24365e-05	-0.432379	0.333	0.44	0.396072
Fam174a	5.5987e-07	-0.432593	0.61	0.667	0.00988339
Nostrin	4.71042e-06	-0.433341	0.824	0.931	0.083153
Rhobtb1	6.39381e-07	-0.433633	0.616	0.616	0.011287
Fam76a	1.43964e-08	-0.433841	0.553	0.56	0.000254139
Sult1a1	4.8187e-06	-0.434665	0.17	0.346	0.0850645
Gbp9	1.01706e-05	-0.435178	0.264	0.409	0.179542
Cnot6	4.05488e-07	-0.435954	0.654	0.667	0.00715808
Prex2	7.17973e-06	-0.436429	0.673	0.742	0.126744
Exoc6	3.53481e-06	-0.436856	0.377	0.472	0.0624
Atrx	0.000189499	-0.437362	0.843	0.937	1
Notch1	0.000449947	-0.437854	0.774	0.862	1
Gstm7	1.09941e-06	-0.43817	0.321	0.421	0.0194079
Aftph	4.19133e-08	-0.438673	0.434	0.484	0.000739896
Htatsf1	4.44721e-08	-0.44047	0.403	0.434	0.000785066
Pgm5	6.8155e-08	-0.441964	0.44	0.516	0.00120314
Samhd1	2.56838e-06	-0.441999	0.478	0.572	0.0453397
Dnm2	5.16642e-06	-0.444006	0.604	0.648	0.0912028
Sp3	6.47436e-06	-0.444395	0.541	0.61	0.114292
Flvcr2	6.66465e-06	-0.445102	0.39	0.516	0.117651
Max	1.72912e-06	-0.445609	0.56	0.616	0.0305242
Serpinb9	1.36468e-06	-0.448751	0.352	0.459	0.0240907
Egr1	3.39768e-05	-0.448903	0.553	0.415	0.599793
Tmtc1	1.39285e-05	-0.451732	0.195	0.327	0.24588
Dab2ip	4.77984e-07	-0.457074	0.748	0.774	0.00843786
Tgm2	0.000154628	-0.457294	0.176	0.333	1
Capn2	2.40828e-10	-0.458232	0.484	0.528	4.25134e-06
Tob1	1.80992e-07	-0.458629	0.491	0.528	0.00319506
Plpp6	1.76226e-06	-0.458927	0.522	0.572	0.0311091
Stxbp6	4.65404e-06	-0.461052	0.182	0.321	0.0821577
Net1	2.509e-07	-0.461942	0.277	0.39	0.00442914
Jup	9.79986e-06	-0.462422	0.434	0.579	0.172997
Pitpnc1	9.58138e-08	-0.462574	0.535	0.541	0.0016914
Dram2	4.70151e-08	-0.463777	0.384	0.472	0.000829957
Ikbkb	1.50812e-07	-0.464395	0.434	0.472	0.00266228
Smarca2	3.48537e-05	-0.465098	0.792	0.899	0.615272
Crip1	0.000134038	-0.466561	0.535	0.679	1
Smchd1	4.94238e-06	-0.467514	0.541	0.667	0.0872478
Stard4	6.93267e-07	-0.468765	0.453	0.497	0.0122382
Pomc	7.63602e-06	-0.469189	0.164	0.314	0.134799
Isyna1	7.53432e-07	-0.470375	0.27	0.434	0.0133003
mt-Nd2	2.43542e-08	-0.470703	0.931	0.994	0.000429924
Tgfbr3	1.19046e-05	-0.470923	0.409	0.516	0.210152
Ifi44	5.41656e-06	-0.472908	0.327	0.346	0.0956186
Spns2	5.67163e-08	-0.473942	0.208	0.333	0.00100121
Tspan13	2.65231e-09	-0.475388	0.893	0.981	4.68213e-05
Hmbox1	9.19904e-08	-0.477335	0.509	0.579	0.00162391
Dbp	5.42136e-07	-0.478376	0.239	0.352	0.00957032
Pdxk	3.23007e-07	-0.479302	0.327	0.478	0.00570204
Nr3c1	9.0758e-08	-0.480153	0.629	0.692	0.00160215
Plscr2	1.35017e-06	-0.480579	0.151	0.327	0.0238345
Axin2	4.90132e-07	-0.48243	0.472	0.616	0.0086523
Psmb10	7.17443e-09	-0.48362	0.465	0.535	0.00012665
Gbe1	1.45024e-06	-0.483852	0.258	0.447	0.025601
Sgpp2	1.64544e-06	-0.48539	0.119	0.333	0.029047
Map1lc3a	8.44017e-08	-0.485891	0.597	0.698	0.00148994
Filip1	2.63552e-08	-0.487382	0.484	0.541	0.000465248
Limch1	5.05966e-06	-0.48823	0.805	0.868	0.0893182
Slain2	7.77888e-10	-0.491925	0.585	0.547	1.37321e-05
Selenow	2.75361e-05	-0.493616	0.811	0.906	0.486095
Shroom4	3.54348e-09	-0.494027	0.522	0.553	6.2553e-05
Tmeff1	9.86583e-05	-0.501332	0.214	0.377	1
Fcho2	5.35196e-07	-0.502303	0.692	0.767	0.00944781
Fas	9.7587e-07	-0.502832	0.189	0.415	0.017227
Gstm2	9.51724e-09	-0.503206	0.352	0.465	0.000168008
Tgfb2	5.84974e-05	-0.504075	0.679	0.717	1
Lars2	3.21823e-06	-0.505973	0.987	1	0.0568115
Nr1d1	2.51567e-07	-0.506208	0.409	0.547	0.00444091
Sptbn1	8.95595e-10	-0.509114	0.987	1	1.58099e-05
Rapgef2	7.7524e-10	-0.509223	0.541	0.547	1.36853e-05
Hlf	1.67318e-07	-0.509654	0.119	0.308	0.00295367
Ubl3	4.93237e-07	-0.510292	0.679	0.748	0.0087071
Slc39a8	8.17846e-07	-0.510389	0.73	0.811	0.0144374
Adipor2	5.4556e-09	-0.510654	0.428	0.465	9.63077e-05
Atp8a1	4.48804e-07	-0.512225	0.541	0.642	0.00792273
Ctnnb1	2.71505e-07	-0.51262	0.881	0.925	0.00479288
Grasp	6.32396e-08	-0.513573	0.434	0.478	0.00111637
Eogt	5.33066e-09	-0.513751	0.748	0.78	9.41021e-05
Arl4d	3.43337e-08	-0.513754	0.138	0.302	0.000606093
Mcc	1.26805e-07	-0.514939	0.642	0.755	0.0022385
Anks1	2.95543e-06	-0.517149	0.264	0.447	0.0521722
Cd2ap	6.45634e-07	-0.517424	0.855	0.887	0.0113974
Cpt1a	7.82929e-10	-0.518826	0.472	0.516	1.3821e-05
Tns1	1.14099e-07	-0.518935	0.711	0.824	0.00201419
Gm42418	5.30297e-08	-0.519635	1	1	0.000936134
Arl15	9.14292e-08	-0.522323	0.333	0.44	0.001614
Rsad2	3.14239e-06	-0.523439	0.113	0.302	0.0554726
She	1.80573e-09	-0.526427	0.522	0.553	3.18765e-05
Pik3ip1	4.07252e-07	-0.526514	0.321	0.509	0.00718921
Oaz2	2.90018e-07	-0.526516	0.503	0.585	0.00511969
Stk38	3.77268e-08	-0.52719	0.497	0.616	0.000665991
Ankrd12	1.66293e-06	-0.528616	0.56	0.616	0.0293557
Cbfa2t3	8.2603e-07	-0.529045	0.377	0.472	0.0145819
Plxna2	4.28605e-07	-0.530685	0.761	0.868	0.00756616
Klhl5	1.8507e-08	-0.533194	0.491	0.56	0.000326704
Peli1	8.73971e-09	-0.536485	0.516	0.623	0.000154282
Ppp2r2d	3.01803e-09	-0.536647	0.522	0.547	5.32774e-05
Arid5b	1.19047e-07	-0.53715	0.61	0.717	0.00210153
Phldb2	1.83985e-09	-0.538941	0.516	0.56	3.24789e-05
Dnm3	2.50913e-06	-0.541495	0.472	0.591	0.0442937
Klf9	2.46593e-07	-0.544874	0.673	0.755	0.00435311
Hspa12b	2.04605e-10	-0.54598	0.409	0.472	3.61189e-06
Foxp1	8.80164e-09	-0.546423	0.824	0.881	0.000155375
Fmo2	5.13458e-07	-0.548374	0.113	0.346	0.00906408
Atp2c1	3.13312e-08	-0.549084	0.44	0.566	0.000553089
Gata2	1.95531e-10	-0.549691	0.491	0.547	3.4517e-06
Hmcn1	1.33528e-09	-0.550985	0.874	0.969	2.35718e-05
Retreg1	5.1776e-06	-0.552646	0.346	0.497	0.0914001
Slc7a5	5.90083e-05	-0.55325	0.906	0.962	1
9930111J21Rik2	1.78313e-06	-0.556137	0.535	0.604	0.0314776
Mndal	5.94261e-07	-0.556398	0.396	0.447	0.0104905
Palm	1.1162e-07	-0.55943	0.164	0.403	0.00197043
Sox18	2.17981e-07	-0.560094	0.692	0.824	0.00384802
Gja1	3.39263e-05	-0.562496	0.447	0.528	0.5989
Zfp366	1.59632e-07	-0.567445	0.396	0.522	0.00281799
Ifi35	5.4011e-09	-0.572591	0.415	0.522	9.53456e-05
Grrp1	1.23071e-07	-0.572873	0.264	0.497	0.00217257
Lpar6	2.52344e-07	-0.5733	0.78	0.868	0.00445463
Txnip	7.26973e-11	-0.575829	0.56	0.635	1.28333e-06
Tnfsf10	2.50981e-07	-0.577129	0.509	0.673	0.00443058
Synm	6.82725e-07	-0.581125	0.742	0.881	0.0120521
Lima1	6.28357e-08	-0.581926	0.604	0.686	0.00110924
Entpd1	7.24068e-08	-0.583738	0.132	0.321	0.0012782
Srgap2	1.01759e-09	-0.586044	0.673	0.774	1.79636e-05
Calcrl	6.01753e-07	-0.586832	0.528	0.654	0.0106227
Ralgapa1	2.8152e-08	-0.588589	0.535	0.616	0.000496967
Zic2	1.72856e-09	-0.588929	0.434	0.528	3.05143e-05
Smad7	2.15365e-08	-0.589838	0.566	0.692	0.000380183
Cd200	8.79791e-08	-0.591212	0.704	0.855	0.0015531
Anp32a	9.70622e-09	-0.593602	0.711	0.818	0.000171344
Slc40a1	6.14127e-10	-0.599706	0.811	0.912	1.08412e-05
Nxn	2.61e-09	-0.604174	0.308	0.484	4.60743e-05
AY036118	4.45491e-09	-0.606554	1	1	7.86426e-05
Cyth3	2.12824e-08	-0.607253	0.333	0.547	0.000375699
Syne2	7.76683e-11	-0.608239	0.459	0.535	1.37108e-06
Slc38a5	1.62789e-06	-0.608995	0.22	0.415	0.0287372
Ifit3	5.99305e-05	-0.617107	0.214	0.308	1
Macf1	8.70422e-09	-0.617942	0.962	0.987	0.000153656
Usp25	2.38918e-09	-0.622641	0.503	0.572	4.21763e-05
Epha4	3.03442e-09	-0.622797	0.252	0.44	5.35667e-05
Arl2bp	1.11472e-11	-0.624188	0.66	0.748	1.96781e-07
Prickle1	5.40377e-10	-0.62693	0.245	0.459	9.53928e-06
Ushbp1	5.24572e-09	-0.628931	0.616	0.704	9.26026e-05
Mtus1	4.13997e-10	-0.629024	0.572	0.723	7.3083e-06
App	5.43919e-15	-0.630564	0.925	0.981	9.6018e-11
Ifi203	4.80228e-06	-0.63491	0.396	0.535	0.0847746
Emcn	2.66842e-12	-0.636583	0.881	0.975	4.71057e-08
Slc1a1	4.69676e-10	-0.639699	0.774	0.906	8.2912e-06
Tbc1d4	9.97613e-09	-0.640424	0.377	0.547	0.000176109
Tmem245	3.84285e-10	-0.641036	0.623	0.635	6.78378e-06
Crip2	9.35956e-09	-0.641276	0.811	0.925	0.000165224
Hmgcs2	5.66787e-08	-0.64318	0.107	0.365	0.00100055
Add3	2.88285e-10	-0.643587	0.428	0.579	5.08909e-06
Esyt2	2.53596e-10	-0.645127	0.887	0.956	4.47673e-06
Polk	6.83526e-08	-0.645824	0.465	0.616	0.00120663
Synpo2	3.14925e-12	-0.646547	0.226	0.459	5.55937e-08
Adgrf5	2.86341e-08	-0.647482	0.956	0.981	0.000505478
St3gal6	2.6882e-12	-0.648307	0.742	0.83	4.74548e-08
Abcc4	3.04388e-11	-0.649655	0.591	0.692	5.37336e-07
Osbpl1a	2.18607e-08	-0.651298	0.264	0.503	0.000385907
Ifit1	5.95673e-06	-0.651983	0.214	0.371	0.105154
Smpdl3a	3.91969e-10	-0.653124	0.447	0.642	6.91943e-06
Ndufa7	1.5728e-10	-0.654467	0.742	0.83	2.77647e-06
Acer2	8.8469e-08	-0.656247	0.214	0.453	0.00156174
St6galnac2	5.49902e-12	-0.659258	0.314	0.484	9.70742e-08
Pllp	1.15392e-08	-0.661409	0.296	0.491	0.000203701
Gbp2	4.61947e-10	-0.661693	0.283	0.484	8.15475e-06
Ephx1	3.42909e-08	-0.661825	0.145	0.384	0.000605337
Ism1	1.17786e-08	-0.664568	0.472	0.623	0.000207928
Dab2	3.45701e-09	-0.664668	0.453	0.61	6.10265e-05
B4galt4	1.76137e-11	-0.665309	0.226	0.478	3.10934e-07
Mcf2l	1.3104e-10	-0.670076	0.604	0.761	2.31326e-06
Tril	1.69492e-10	-0.670643	0.258	0.459	2.99205e-06
Acvrl1	1.40058e-11	-0.670901	0.767	0.868	2.47244e-07
Aldh2	9.62381e-13	-0.682728	0.528	0.667	1.69889e-08
Hip1	6.19986e-11	-0.683192	0.73	0.855	1.09446e-06
Fry	3.91434e-09	-0.684279	0.767	0.899	6.90998e-05
Cx3cl1	1.89999e-10	-0.68448	0.484	0.591	3.35406e-06
AW112010	1.12011e-07	-0.684508	0.748	0.805	0.00197734
S100a13	2.6804e-11	-0.685598	0.786	0.868	4.73171e-07
Parvb	2.0313e-13	-0.687867	0.723	0.836	3.58585e-09
Slfn5	4.1498e-11	-0.688355	0.761	0.893	7.32563e-07
Plscr4	3.05028e-12	-0.688698	0.277	0.522	5.38466e-08
Btg3	8.33265e-11	-0.69168	0.566	0.698	1.47096e-06
Fryl	6.67823e-11	-0.694083	0.491	0.61	1.17891e-06
Lef1	2.07825e-12	-0.699543	0.805	0.918	3.66874e-08
Clip1	2.92806e-11	-0.701349	0.667	0.761	5.16891e-07
Podxl	1.25657e-09	-0.704662	0.843	0.931	2.21823e-05
Ifitm2	8.47334e-09	-0.704984	0.742	0.874	0.00014958
Jcad	2.90902e-12	-0.706643	0.887	0.931	5.1353e-08
C130074G19Rik	4.25281e-11	-0.709079	0.686	0.855	7.50748e-07
Mindy1	2.65672e-11	-0.712212	0.522	0.673	4.68992e-07
Cobll1	6.53048e-10	-0.713928	0.421	0.61	1.15283e-05
Xaf1	1.38381e-11	-0.717739	0.459	0.61	2.44283e-07
Ucp2	1.72868e-10	-0.719892	0.377	0.616	3.05164e-06
Elovl7	1.51558e-12	-0.723906	0.453	0.642	2.67546e-08
Sorbs2	3.03274e-10	-0.725088	0.786	0.899	5.35369e-06
Adam15	3.70546e-10	-0.726292	0.421	0.623	6.54126e-06
Gpr146	8.76133e-13	-0.72819	0.447	0.597	1.54664e-08
Sp100	1.39735e-11	-0.731804	0.604	0.755	2.46674e-07
Bmpr2	1.80404e-11	-0.734708	0.874	0.962	3.18468e-07
Efr3b	5.43038e-15	-0.736788	0.572	0.792	9.58625e-11
Grb14	1.20791e-11	-0.741563	0.233	0.528	2.13232e-07
Gbp7	6.60695e-10	-0.743031	0.553	0.711	1.16633e-05
Fam13c	1.92362e-12	-0.74948	0.453	0.654	3.39577e-08
Fcgrt	5.98252e-12	-0.750036	0.566	0.711	1.05609e-07
Gsta4	3.35008e-07	-0.750257	0.503	0.667	0.0059139
Lmo7	1.12005e-12	-0.755782	0.277	0.522	1.97723e-08
Reck	4.08984e-12	-0.757646	0.497	0.66	7.21979e-08
Gbp3	1.01734e-10	-0.758404	0.371	0.616	1.79592e-06
Ceacam1	5.94455e-13	-0.764467	0.132	0.409	1.04939e-08
Fut8	4.75986e-14	-0.76584	0.553	0.66	8.40258e-10
Gbp5	9.4447e-12	-0.766195	0.189	0.447	1.66727e-07
Spaar	1.89708e-10	-0.76989	0.327	0.522	3.34891e-06
Tm4sf1	2.70781e-10	-0.772344	0.824	0.969	4.78009e-06
Pakap.1	8.18112e-10	-0.774771	0.78	0.912	1.44421e-05
Bcl2l1	1.39017e-11	-0.775284	0.289	0.509	2.45407e-07
Gpd2	4.89026e-15	-0.776038	0.497	0.698	8.63277e-11
Tsc22d1	1.76562e-15	-0.780645	0.874	0.981	3.11685e-11
Ddc	4.94566e-11	-0.788399	0.258	0.535	8.73057e-07
Adgrg1	1.62714e-15	-0.788452	0.377	0.616	2.8724e-11
Zfp36l1	1.86617e-12	-0.795837	0.799	0.943	3.29434e-08
Pkp4	3.71146e-14	-0.800283	0.447	0.635	6.55184e-10
Cmtm8	7.93222e-15	-0.806191	0.352	0.679	1.40027e-10
Paqr5	3.39702e-11	-0.81007	0.164	0.478	5.99676e-07
Btg2	9.46971e-07	-0.813473	0.836	0.843	0.0167169
Slc7a1	6.96854e-10	-0.817521	0.711	0.761	1.23016e-05
Srgn	3.80996e-15	-0.821151	0.792	0.969	6.72572e-11
Lims2	8.08324e-15	-0.822952	0.371	0.572	1.42694e-10
Pglyrp1	7.67216e-11	-0.827567	0.881	0.975	1.35437e-06
Nebl	3.49153e-12	-0.838275	0.182	0.503	6.16361e-08
Id3	1.29019e-13	-0.838872	0.843	0.943	2.27758e-09
Degs2	1.67175e-15	-0.839784	0.094	0.465	2.95114e-11
Ly6e	2.34335e-18	-0.841364	0.906	0.994	4.13672e-14
Ptprr	4.67679e-11	-0.844824	0.157	0.484	8.25594e-07
Lsr	1.09267e-12	-0.845098	0.447	0.736	1.92889e-08
Aqp11	1.76967e-13	-0.850054	0.132	0.465	3.12401e-09
Nxpe4	5.17051e-14	-0.857746	0.346	0.667	9.1275e-10
Htra1	2.35496e-11	-0.860592	0.277	0.56	4.15721e-07
Ifitm3	2.19694e-09	-0.866702	0.868	0.962	3.87825e-05
Kitl	7.26675e-14	-0.871385	0.862	0.95	1.2828e-09
Iigp1	1.69424e-12	-0.873144	0.189	0.472	2.99084e-08
Rnf144b	3.06023e-13	-0.884493	0.314	0.585	5.40222e-09
Gas6	1.23909e-12	-0.909059	0.233	0.541	2.18737e-08
Kctd12	4.77561e-12	-0.91202	0.447	0.642	8.43038e-08
Plekhh2	1.61509e-12	-0.92247	0.509	0.774	2.85112e-08
Col4a3bp	5.85097e-17	-0.930774	0.686	0.893	1.03287e-12
Epas1	2.22709e-17	-0.934859	0.855	0.981	3.93148e-13
Heg1	1.20031e-16	-0.934869	0.755	0.862	2.11891e-12
Cd59a	9.6069e-16	-0.939269	0.459	0.686	1.69591e-11
Klf4	8.94902e-14	-0.952561	0.447	0.761	1.57977e-09
Ahnak	7.01348e-15	-0.958422	0.786	0.956	1.23809e-10
Glul	1.58554e-13	-0.967097	0.642	0.862	2.79896e-09
Lrrn3	4.34875e-12	-0.971389	0.428	0.692	7.67684e-08
Mfsd2a	3.90343e-13	-0.973258	0.503	0.78	6.89073e-09
Slc9a3r2	2.23947e-18	-0.973828	0.736	0.849	3.95334e-14
Atp10a	1.87884e-18	-0.982548	0.396	0.673	3.31671e-14
Syne1	7.37594e-14	-0.991915	0.541	0.761	1.30207e-09
Mt2	4.43085e-14	-0.994472	0.491	0.786	7.82178e-10
Xdh	6.28161e-19	-1.0036	0.126	0.516	1.10889e-14
Ablim1	7.92655e-23	-1.00955	0.931	0.994	1.39927e-18
Ramp2	2.03861e-20	-1.01124	0.862	0.931	3.59876e-16
Fyco1	2.06503e-18	-1.01531	0.465	0.704	3.64541e-14
Gstm1	8.75434e-18	-1.01593	0.566	0.786	1.5454e-13
Jam2	3.32964e-20	-1.01676	0.522	0.811	5.87781e-16
Slc30a1	2.77046e-16	-1.02698	0.616	0.836	4.89068e-12
Clec2d	1.20338e-17	-1.03225	0.692	0.899	2.12432e-13
Pcp4l1	1.04943e-19	-1.04144	0.717	0.931	1.85255e-15
Maoa	3.81727e-21	-1.0539	0.541	0.805	6.73863e-17
Isg15	1.01356e-10	-1.06342	0.472	0.654	1.78924e-06
Akap12	1.5189e-11	-1.07736	0.516	0.761	2.68132e-07
Pcmtd1	5.34896e-20	-1.08372	0.748	0.912	9.44251e-16
Ptprb	1.60197e-20	-1.08547	0.931	0.981	2.82795e-16
Flt1	9.03954e-24	-1.08888	0.981	0.994	1.59575e-19
Slc39a10	1.11278e-21	-1.09799	0.843	0.962	1.96438e-17
Golim4	9.78685e-21	-1.10563	0.667	0.843	1.72767e-16
Arl4a	4.37507e-18	-1.1141	0.591	0.799	7.72331e-14
Srarp	1.61357e-18	-1.11842	0.182	0.635	2.84844e-14
Wfdc1	6.15833e-22	-1.12124	0.497	0.824	1.08713e-17
Ocln	1.50152e-26	-1.12806	0.403	0.805	2.65063e-22
Cp	3.05237e-17	-1.12934	0.428	0.692	5.38835e-13
Ttll7	8.60035e-20	-1.14585	0.314	0.66	1.51822e-15
Ndnf	2.29875e-10	-1.15514	0.245	0.472	4.05799e-06
Tfrc	1.20541e-14	-1.15977	0.635	0.811	2.1279e-10
Selenop	2.87311e-22	-1.16525	0.811	0.962	5.0719e-18
Cyyr1	8.82373e-25	-1.1693	0.704	0.912	1.55765e-20
Ptn	4.30965e-11	-1.1866	0.283	0.635	7.60783e-07
Tek	4.19532e-18	-1.20433	0.377	0.717	7.406e-14
Abcg2	1.48823e-29	-1.21495	0.799	0.975	2.62717e-25
Igf1r	3.69523e-25	-1.23456	0.881	0.943	6.5232e-21
Alas1	2.7531e-24	-1.2386	0.491	0.786	4.86005e-20
Slc22a8	2.06841e-21	-1.24736	0.541	0.843	3.65136e-17
Stra6	7.71517e-18	-1.256	0.447	0.774	1.36196e-13
Id1	1.55123e-18	-1.27365	0.623	0.899	2.73839e-14
Clic5	6.15939e-31	-1.28826	0.553	0.912	1.08732e-26
Slc16a1	2.9274e-14	-1.31425	0.358	0.66	5.16774e-10
Gatm	1.01088e-26	-1.34667	0.472	0.824	1.78451e-22
Slc2a1	3.40231e-35	-1.35481	0.868	0.994	6.00609e-31
Abcb1a	8.7127e-33	-1.35931	0.874	0.981	1.53805e-28
Mt1	5.58263e-25	-1.36022	0.629	0.956	9.85502e-21
Car4	5.40547e-17	-1.37784	0.541	0.818	9.54228e-13
Tinagl1	2.51321e-25	-1.38071	0.226	0.73	4.43657e-21
Ltbp4	2.83085e-28	-1.40853	0.459	0.893	4.9973e-24
Cebpd	3.52285e-20	-1.41619	0.597	0.849	6.21889e-16
Utrn	1.16629e-33	-1.4194	0.805	0.969	2.05885e-29
Gpcpd1	1.18981e-29	-1.46	0.667	0.937	2.10037e-25
Sgms1	1.37962e-32	-1.46793	0.686	0.931	2.43544e-28
Ptprg	3.35624e-33	-1.49297	0.692	0.937	5.92477e-29
Itm2a	1.59419e-38	-1.5348	0.893	1	2.81422e-34
Ly6a	1.34833e-39	-1.53544	0.836	0.994	2.38021e-35
Mal	2.56289e-30	-1.5506	0.629	0.918	4.52427e-26
Klf2	1.19368e-22	-1.56899	0.704	0.906	2.10721e-18
Bsg	1.60043e-42	-1.59308	0.981	1	2.82524e-38
Ndrg1	1.75582e-28	-1.59379	0.283	0.748	3.09954e-24
Ivns1abp	5.70688e-25	-1.60703	0.673	0.862	1.00744e-20
Sema3c	7.88111e-23	-1.64377	0.302	0.755	1.39125e-18
Slc6a6	2.70417e-11	-1.67523	0.233	0.547	4.77367e-07
Slco1c1	6.09105e-39	-1.68507	0.723	0.981	1.07525e-34
Cavin2	2.80495e-31	-1.70747	0.396	0.836	4.95159e-27
Prom1	2.00325e-36	-1.79157	0.465	0.887	3.53634e-32
Pltp	3.20023e-47	-1.82322	0.786	0.994	5.64937e-43
Spock2	2.0026e-35	-1.8498	0.792	0.987	3.53519e-31
Ly6c1	1.14726e-55	-2.03277	0.755	1	2.02526e-51
Apoe	6.61458e-36	-2.0686	0.384	0.912	1.16767e-31
Slco1a4	5.3259e-52	-2.22835	0.591	0.994	9.40181e-48
Cxcl12	1.8567e-63	-2.61814	0.704	0.994	3.27764e-59

## Sheet: calculation 5
Calculation 5
Gene	p_val	avg_log2FC	pct.1	pct.2	p_val_adj
Apln	5.92003e-64	3.54138	0.95	0.189	1.04506e-59
Trp53i11	5.50155e-65	3.00172	0.925	0.189	9.71188e-61
Esm1	1.83895e-39	2.87103	0.862	0.245	3.2463e-35
Lamb1	1.46131e-56	2.78567	0.843	0.075	2.57965e-52
Serpine1	3.67539e-43	2.74496	0.767	0.057	6.48817e-39
Prnd	7.42447e-37	2.30776	0.786	0.157	1.31064e-32
Fxyd6	1.65702e-31	2.17021	0.667	0.094	2.92514e-27
Kit	7.07959e-50	2.09557	0.811	0.057	1.24976e-45
Adm	8.88637e-36	2.07989	0.849	0.258	1.56871e-31
Vwf	1.74463e-37	2.07984	0.893	0.415	3.0798e-33
Fscn1	1.87466e-41	2.05338	0.761	0.182	3.30934e-37
Mcam	5.22151e-47	2.02434	0.811	0.094	9.21754e-43
Col4a1	2.92169e-62	2.0234	1	0.943	5.15767e-58
Col4a2	2.65783e-58	1.95188	0.987	0.925	4.69186e-54
Odc1	3.27647e-28	1.94881	0.78	0.296	5.78395e-24
Itga4	8.3805e-33	1.87874	0.893	0.654	1.47941e-28
Tmsb10	2.67075e-34	1.81284	0.931	0.906	4.71467e-30
Thbs1	1.80678e-20	1.80236	0.497	0.063	3.18951e-16
Lama4	1.15939e-35	1.80121	0.893	0.56	2.04667e-31
Slc38a2	2.05983e-19	1.79044	0.912	0.686	3.63622e-15
Pcdh17	1.55727e-21	1.69158	0.679	0.258	2.74905e-17
Pgf	2.7182e-24	1.69025	0.403	0	4.79844e-20
Kcnq1ot1	5.46153e-05	1.68892	0.61	0.377	0.964124
Pmepa1	8.62994e-30	1.67827	0.843	0.654	1.52344e-25
Cxcr4	1.38995e-27	1.65935	0.61	0.069	2.45367e-23
Tspan6	2.95434e-28	1.65857	0.711	0.145	5.2153e-24
Pxdn	9.48409e-42	1.63069	0.799	0.107	1.67423e-37
Nid1	1.14942e-36	1.60898	0.906	0.591	2.02906e-32
Sat1	2.00698e-14	1.56229	0.811	0.56	3.54292e-10
Cdh13	1.5119e-20	1.53261	0.673	0.264	2.66896e-16
Vim	1.26492e-21	1.52613	0.906	0.95	2.23297e-17
Lamc1	1.95559e-33	1.51199	0.855	0.604	3.4522e-29
Itgb1	4.71006e-41	1.50964	0.981	0.962	8.31467e-37
Tmem176a	5.83051e-21	1.48642	0.698	0.245	1.02926e-16
Serpinh1	4.56593e-34	1.47676	0.887	0.748	8.06024e-30
Ecscr	7.79116e-35	1.44095	0.918	0.66	1.37537e-30
S100a6	2.8051e-15	1.43105	0.447	0.075	4.95185e-11
Tmem176b	3.96556e-20	1.41393	0.824	0.459	7.00041e-16
Clec1a	9.39571e-21	1.3545	0.748	0.308	1.65862e-16
Csrp1	9.42637e-24	1.30882	0.811	0.61	1.66404e-19
Nid2	2.02187e-23	1.30497	0.824	0.459	3.5692e-19
Cdkn1a	3.7127e-19	1.29366	0.83	0.623	6.55403e-15
Chst1	3.7095e-33	1.28589	0.629	0.031	6.54838e-29
Kcnj2	2.38849e-12	1.2813	0.692	0.34	4.2164e-08
Pfn1	2.76903e-32	1.26741	0.855	0.893	4.88818e-28
Sparc	2.28564e-39	1.25152	0.994	1	4.03484e-35
Fn1	5.87259e-07	1.23737	0.956	0.962	0.0103669
Tm9sf3	1.55703e-30	1.23661	0.962	0.824	2.74862e-26
Cd82	2.35726e-25	1.2254	0.692	0.145	4.16126e-21
Itm2c	4.18389e-22	1.22233	0.874	0.597	7.38583e-18
Cd63	7.98066e-23	1.21263	0.484	0.031	1.40883e-18
Sez6l2	1.57662e-35	1.19028	0.553	0	2.78322e-31
Cyba	2.14005e-20	1.17975	0.843	0.66	3.77783e-16
Rhoc	5.25647e-32	1.17716	0.912	0.849	9.27925e-28
Myadm	9.26414e-20	1.17263	0.792	0.39	1.6354e-15
Rapgef5	4.38195e-19	1.16614	0.792	0.384	7.73546e-15
Ppic	9.59831e-25	1.16046	0.843	0.648	1.69439e-20
Gnai1	1.37369e-24	1.15531	0.604	0.101	2.42497e-20
F2r	4.34546e-22	1.15177	0.579	0.094	7.67104e-18
Lcp2	3.16977e-25	1.15136	0.623	0.094	5.5956e-21
Smad1	3.36822e-26	1.14981	0.849	0.547	5.94591e-22
Loxl2	4.97619e-22	1.14656	0.447	0.019	8.78447e-18
Sema6d	4.47765e-15	1.14654	0.748	0.384	7.9044e-11
Emp3	2.73085e-14	1.14077	0.509	0.126	4.82077e-10
Dcbld1	2.90004e-24	1.13818	0.679	0.151	5.11944e-20
Bok	3.47902e-16	1.12559	0.704	0.333	6.14152e-12
Flna	8.50071e-19	1.12396	0.855	0.503	1.50063e-14
Fam102b	5.51954e-26	1.1187	0.66	0.107	9.74364e-22
Cd93	1.0806e-29	1.11062	0.981	0.95	1.90759e-25
Tpm1	2.07223e-19	1.10693	0.912	0.881	3.65811e-15
Plxnd1	1.22819e-30	1.10112	0.925	0.849	2.16812e-26
Hspg2	7.21141e-26	1.09732	0.918	0.849	1.27303e-21
Cavin3	6.89178e-17	1.09422	0.774	0.528	1.21661e-12
Anxa6	9.21817e-17	1.08723	0.597	0.296	1.62728e-12
Nox4	1.48671e-20	1.07639	0.491	0.057	2.62449e-16
Pmaip1	1.03447e-15	1.06078	0.591	0.164	1.82615e-11
Fkbp1a	1.27514e-30	1.06058	0.912	0.836	2.25101e-26
Creb3l2	2.50211e-16	1.05721	0.761	0.459	4.41697e-12
Ext1	1.34884e-17	1.02938	0.654	0.208	2.3811e-13
Nos2	2.0631e-22	1.02922	0.673	0.157	3.64199e-18
Fam129a	1.81295e-18	1.02797	0.78	0.491	3.2004e-14
Bgn	1.53351e-13	1.02349	0.453	0.107	2.70711e-09
Myo1b	3.85484e-18	1.01754	0.868	0.704	6.80494e-14
Raph1	1.50203e-15	1.00587	0.673	0.27	2.65153e-11
Cd9	5.21827e-17	1.00032	0.635	0.189	9.21181e-13
Pfkp	1.21278e-19	0.9985	0.648	0.17	2.14091e-15
Rhoj	5.82886e-22	0.984585	0.868	0.786	1.02897e-17
Ptpre	1.93641e-14	0.977087	0.635	0.22	3.41834e-10
Arhgap18	2.61287e-18	0.975291	0.83	0.56	4.6125e-14
Gnb4	1.16625e-17	0.97327	0.868	0.642	2.05879e-13
Ankrd37	1.71531e-15	0.970078	0.541	0.138	3.02804e-11
Trabd2b	1.68434e-18	0.931839	0.535	0.088	2.97337e-14
Ctsb	4.82084e-11	0.922497	0.774	0.597	8.51023e-07
Plod1	8.69598e-13	0.918887	0.774	0.459	1.5351e-08
Tmsb4x	4.57383e-08	0.903244	0.994	1	0.000807418
Atf3	7.99676e-10	0.895695	0.597	0.245	1.41167e-05
Angpt2	4.69952e-09	0.889746	0.73	0.396	8.29606e-05
Lcp1	3.60941e-16	0.88848	0.629	0.189	6.37169e-12
Anxa1	1.02424e-12	0.884903	0.623	0.233	1.80808e-08
Dapk2	1.8643e-20	0.881135	0.585	0.101	3.29104e-16
Litaf	3.84403e-18	0.878802	0.61	0.151	6.78586e-14
Cpe	3.04141e-12	0.878537	0.906	0.906	5.36899e-08
Sirpa	1.0099e-25	0.872874	0.516	0.025	1.78277e-21
Actb	1.38914e-14	0.870501	0.975	1	2.45225e-10
Tgfb1	1.23198e-11	0.868123	0.73	0.478	2.17481e-07
Lxn	2.96859e-14	0.865629	0.723	0.352	5.24045e-10
Calm2	4.01963e-22	0.863171	0.862	0.792	7.09585e-18
Lims1	1.46934e-14	0.862073	0.805	0.648	2.59382e-10
Htra3	1.0444e-16	0.861791	0.566	0.126	1.84367e-12
Pdia6	1.24571e-11	0.861489	0.836	0.679	2.19905e-07
Anxa5	1.92778e-21	0.860527	0.855	0.912	3.40311e-17
Slc12a2	2.6669e-13	0.856024	0.704	0.302	4.70788e-09
Gapdh	2.58681e-09	0.84928	0.748	0.704	4.56649e-05
Nrip1	1.64313e-11	0.84749	0.811	0.566	2.90061e-07
Prrg3	3.25859e-26	0.844118	0.491	0.013	5.75239e-22
Myh10	2.34833e-12	0.83703	0.774	0.604	4.14551e-08
Galnt1	5.84612e-12	0.835793	0.818	0.597	1.03202e-07
Actg1	6.83402e-17	0.828105	0.956	0.975	1.20641e-12
Arhgef28	5.2378e-14	0.825448	0.673	0.27	9.24629e-10
Ubtd1	3.55857e-18	0.82465	0.566	0.126	6.28195e-14
Tspan2	5.77602e-17	0.823448	0.597	0.145	1.01964e-12
Sh3bp5	1.22638e-10	0.813343	0.761	0.503	2.16493e-06
Uchl1	1.16903e-11	0.8128	0.654	0.283	2.06369e-07
Ets2	1.20427e-10	0.811694	0.811	0.673	2.12589e-06
Tram2	1.86185e-13	0.810976	0.566	0.164	3.28673e-09
Scn1b	6.30124e-28	0.807467	0.528	0.019	1.11236e-23
Dok4	3.29579e-09	0.803698	0.623	0.321	5.81805e-05
Egln3	9.18072e-22	0.800969	0.365	0	1.62067e-17
Rpl10	6.65927e-14	0.79398	0.767	0.723	1.17556e-09
Msn	2.40986e-17	0.792607	0.925	0.893	4.25412e-13
Ppp1cc	3.73543e-12	0.791179	0.755	0.472	6.59416e-08
Chic2	1.19994e-13	0.788695	0.799	0.459	2.11826e-09
Olfml2b	3.76633e-22	0.786652	0.428	0.013	6.64871e-18
Gngt2	5.32477e-13	0.785742	0.629	0.245	9.39982e-09
Trf	3.25953e-16	0.784019	0.516	0.101	5.75405e-12
Wscd1	4.90368e-13	0.774238	0.629	0.233	8.65646e-09
Tcf4	1.7485e-19	0.772259	0.981	1	3.08663e-15
Myo10	6.45586e-16	0.769778	0.981	0.956	1.13965e-11
Calu	1.63612e-08	0.765279	0.799	0.648	0.000288824
Akap13	1.05029e-08	0.764794	0.868	0.736	0.000185408
Nrp2	1.16315e-07	0.759157	0.755	0.484	0.00205331
Mapk6	8.1921e-10	0.755039	0.704	0.377	1.44615e-05
Gng2	4.59323e-14	0.751316	0.566	0.164	8.10843e-10
Col7a1	4.68106e-18	0.746449	0.371	0.013	8.26348e-14
Piezo2	1.98445e-21	0.74255	0.516	0.05	3.50316e-17
Tmem173	8.81287e-18	0.742296	0.56	0.107	1.55574e-13
Prss23	2.43722e-05	0.738517	0.56	0.434	0.430243
S100a11	1.87745e-10	0.737754	0.805	0.761	3.31426e-06
Tubb6	9.23863e-16	0.735696	0.516	0.101	1.6309e-11
Gpx3	3.52373e-11	0.734886	0.352	0.057	6.22045e-07
Errfi1	3.69444e-11	0.733523	0.447	0.113	6.5218e-07
Dstn	1.02516e-16	0.732252	0.918	0.969	1.80971e-12
Pcdh12	1.81866e-17	0.730187	0.629	0.164	3.21048e-13
Cnn3	3.08909e-11	0.728902	0.818	0.679	5.45318e-07
Sox4	7.28046e-09	0.723905	0.742	0.528	0.000128522
Adamts1	0.000531355	0.716792	0.774	0.597	1
Frmd6	1.11212e-09	0.713961	0.679	0.384	1.96322e-05
Lgals1	1.08724e-09	0.708845	0.371	0.088	1.9193e-05
Bcl6b	9.67852e-10	0.708525	0.704	0.352	1.70855e-05
Fosb	0.000714809	0.708054	0.497	0.289	1
Myh9	8.35162e-16	0.705077	0.956	0.956	1.47431e-11
Ppp1r14b	5.09517e-09	0.700866	0.723	0.421	8.99451e-05
Spata13	4.71467e-11	0.699063	0.667	0.314	8.32281e-07
Cdh2	5.27392e-08	0.694593	0.61	0.314	0.000931005
Cdc42ep3	7.69947e-13	0.694507	0.862	0.755	1.35919e-08
Tmed9	3.14764e-09	0.692388	0.862	0.774	5.55654e-05
Srpr	1.08141e-07	0.691816	0.805	0.654	0.00190901
Gem	2.34392e-09	0.691795	0.415	0.119	4.13773e-05
Ptprk	1.02597e-08	0.690905	0.667	0.34	0.000181115
Actn1	5.17545e-07	0.69017	0.711	0.528	0.00913622
Capg	1.96236e-08	0.683457	0.686	0.403	0.000346415
Lrrfip1	4.1707e-09	0.68322	0.73	0.447	7.36253e-05
4930523C07Rik	2.3439e-07	0.683201	0.78	0.623	0.00413769
Plp2	6.55345e-15	0.682943	0.522	0.113	1.15688e-10
Meox1	7.22767e-10	0.682614	0.786	0.635	1.2759e-05
Ctsl	2.50291e-07	0.680791	0.874	0.811	0.00441838
Tpm4	1.35808e-16	0.678576	0.937	0.981	2.39742e-12
Rps28	4.96218e-16	0.678105	0.893	0.925	8.75973e-12
Ackr2	2.28162e-22	0.674099	0.447	0.019	4.02774e-18
Bcl2l11	1.07292e-08	0.673623	0.516	0.201	0.000189402
Kcng2	4.74949e-28	0.668967	0.541	0.025	8.38427e-24
Pde4b	3.62971e-07	0.668614	0.723	0.516	0.00640752
Eef1a1	4.34348e-14	0.667745	0.962	1	7.66755e-10
Igfbp7	2.2887e-11	0.667407	0.987	1	4.04023e-07
Exoc3l4	7.01881e-23	0.659911	0.503	0.038	1.23903e-18
Ccn1	5.40474e-08	0.656857	0.805	0.547	0.000954098
Tnfaip8l1	4.37342e-13	0.654672	0.553	0.17	7.7204e-09
N4bp3	4.29236e-12	0.65125	0.648	0.277	7.5773e-08
Gpi1	1.39496e-06	0.647313	0.786	0.692	0.0246251
Dad1	5.39341e-10	0.647172	0.881	0.73	9.52099e-06
Fndc3b	7.96546e-08	0.642806	0.604	0.296	0.00140614
Rgcc	5.3956e-08	0.641296	0.843	0.836	0.000952485
Bcl10	1.92725e-08	0.640634	0.698	0.39	0.000340217
Rassf2	1.57802e-15	0.63676	0.522	0.107	2.78568e-11
Abcg1	1.96393e-08	0.635425	0.755	0.453	0.000346693
2900026A02Rik	4.39112e-08	0.634023	0.811	0.692	0.000775165
Eef2	3.93261e-16	0.632334	0.893	0.862	6.94224e-12
Sox7	1.76409e-08	0.626941	0.66	0.371	0.000311414
Tbc1d1	0.00100862	0.624807	0.56	0.358	1
Myo1e	2.75515e-05	0.622705	0.799	0.629	0.486367
Trim16	2.01436e-07	0.622422	0.723	0.503	0.00355595
Tbxa2r	8.96595e-10	0.621948	0.509	0.176	1.58276e-05
Myl12a	3.59179e-11	0.621537	0.906	0.962	6.34058e-07
Fgfr1	8.95376e-14	0.619489	0.579	0.17	1.58061e-09
Junb	5.1224e-08	0.616562	0.862	0.604	0.000904257
Sparcl1	4.81157e-15	0.612188	0.975	1	8.49386e-11
Fstl1	6.06192e-17	0.611383	0.365	0.019	1.07011e-12
Mfap3l	3.16733e-15	0.610798	0.34	0.019	5.59128e-11
Pkm	5.23132e-08	0.609065	0.805	0.799	0.000923485
C1qtnf6	2.80139e-21	0.606749	0.44	0.019	4.94529e-17
Slc26a2	3.44588e-08	0.599556	0.541	0.226	0.000608302
Gabarapl1	2.61624e-09	0.598453	0.774	0.673	4.61845e-05
Itga5	1.3474e-13	0.598232	0.623	0.208	2.37857e-09
Zeb1	2.82713e-06	0.593763	0.805	0.597	0.0499073
Actr3	6.37997e-08	0.593392	0.836	0.673	0.00112626
Rpl23	2.51706e-14	0.592988	0.943	0.994	4.44336e-10
Adamtsl2	1.81253e-08	0.59235	0.591	0.264	0.000319965
Mfge8	1.68355e-07	0.591402	0.667	0.377	0.00297197
Pkd1	1.12408e-07	0.590611	0.711	0.403	0.00198433
Pabpc1	1.09074e-05	0.587244	0.874	0.792	0.192549
Abracl	5.05636e-09	0.587006	0.667	0.352	8.92598e-05
Rgs6	9.07781e-14	0.585667	0.428	0.069	1.6025e-09
Map4k5	1.00049e-09	0.581841	0.679	0.333	1.76616e-05
Adgrl2	1.67497e-08	0.578902	0.925	0.818	0.000295683
Itgav	0.000275547	0.576286	0.421	0.214	1
Coro1c	1.16481e-08	0.576102	0.711	0.415	0.000205623
C1qtnf9	2.1722e-05	0.5755	0.34	0.138	0.383458
Arpc4	1.70587e-07	0.574494	0.774	0.585	0.00301137
Aplp2	1.51442e-07	0.57308	0.969	0.975	0.00267341
Tspan9	8.1999e-08	0.571979	0.686	0.377	0.00144753
Adam10	1.04758e-07	0.563655	0.925	0.811	0.0018493
Prr5	9.56133e-19	0.55875	0.434	0.031	1.68786e-14
Anxa2	3.64365e-05	0.558477	0.755	0.673	0.643214
Mrpl52	1.03901e-06	0.554806	0.748	0.516	0.0183417
Aldoa	5.63866e-07	0.552754	0.78	0.736	0.00995393
Pik3r1	0.000151974	0.552331	0.56	0.333	1
Tmem47	1.07229e-07	0.552097	0.516	0.214	0.00189291
Eif2s2	1.31542e-10	0.551493	0.874	0.824	2.3221e-06
Vasp	3.84265e-07	0.549087	0.704	0.428	0.00678343
Eva1a	5.20444e-18	0.548058	0.484	0.063	9.18741e-14
Tns3	2.59333e-17	0.547643	0.447	0.05	4.578e-13
Serf2	1.118e-11	0.546648	0.893	0.918	1.97361e-07
Bhlhe40	2.51775e-08	0.545749	0.616	0.289	0.000444459
Bambi	2.59999e-14	0.542645	0.591	0.17	4.58977e-10
Gpr55	9.97018e-20	0.541962	0.333	0	1.76004e-15
Rnf144a	6.79884e-13	0.541291	0.447	0.088	1.2002e-08
Chst7	1.00619e-23	0.539441	0.434	0.006	1.77624e-19
Gpx1	1.52617e-06	0.539397	0.811	0.686	0.0269414
Edn1	0.00115969	0.536927	0.811	0.73	1
Marcks	2.4999e-05	0.534385	0.528	0.296	0.441308
Cemip2	7.87842e-08	0.533068	0.597	0.283	0.00139078
Chd7	3.92707e-07	0.532131	0.56	0.264	0.00693245
Wsb2	5.03403e-07	0.531501	0.56	0.277	0.00888658
Prnp	3.93092e-06	0.531106	0.855	0.799	0.0693926
Nav1	0.000242332	0.530263	0.792	0.648	1
Gng5	7.21644e-11	0.530107	0.912	0.943	1.27392e-06
Arxes2	1.61587e-09	0.529755	0.34	0.069	2.85249e-05
Atp1b3	8.25026e-05	0.52726	0.78	0.591	1
Fosl2	6.10994e-05	0.526435	0.566	0.327	1
Dchs1	3.62955e-08	0.525977	0.409	0.126	0.000640724
Tpm3	1.34776e-09	0.525196	0.887	0.843	2.37921e-05
Sept1	5.5167e-09	0.523201	0.484	0.17	9.73863e-05
Kcnq4	2.50339e-19	0.523067	0.327	0	4.41924e-15
Nus1	1.08005e-05	0.522991	0.698	0.447	0.190661
Zc3h12c	2.5001e-06	0.520762	0.465	0.201	0.0441343
Kank1	1.25809e-09	0.520014	0.503	0.17	2.22091e-05
Bcr	9.91946e-08	0.519595	0.509	0.208	0.00175108
Itpr1	3.19485e-06	0.519003	0.717	0.465	0.0563986
Tes	3.34181e-07	0.517172	0.686	0.39	0.00589931
Pdlim1	1.16672e-14	0.517038	0.333	0.019	2.05962e-10
Maff	5.87877e-12	0.516401	0.541	0.164	1.03778e-07
Saraf	5.5902e-06	0.513323	0.836	0.704	0.0986837
Pdlim7	1.21548e-09	0.512304	0.572	0.233	2.14569e-05
Ethe1	1.59984e-10	0.510084	0.484	0.145	2.8242e-06
Slc31a2	2.88089e-08	0.509401	0.604	0.289	0.000508563
Nedd9	2.56211e-05	0.509366	0.623	0.371	0.45229
Cfl1	2.50083e-15	0.508116	0.887	0.95	4.41471e-11
Cald1	0.000774021	0.507555	0.692	0.585	1
Pald1	8.76283e-12	0.506948	0.553	0.176	1.5469e-07
Itgb3	7.76982e-17	0.505402	0.352	0.013	1.37161e-12
Megf6	8.74194e-07	0.50483	0.597	0.308	0.0154322
Lrrc58	1.74282e-05	0.504395	0.836	0.748	0.30766
Rps2	2.47376e-11	0.504297	0.893	0.931	4.36693e-07
Tceal9	3.50774e-05	0.503832	0.836	0.792	0.619222
Parva	5.88938e-07	0.503053	0.623	0.333	0.0103965
Rpl12	3.05731e-12	0.502678	0.887	0.912	5.39707e-08
Rgl1	0.000167785	0.502282	0.723	0.509	1
Fam118a	0.00030509	0.500417	0.541	0.321	1
Rell1	1.28215e-05	0.500329	0.774	0.61	0.226337
Sesn3	1.58084e-06	0.500178	0.717	0.434	0.0279065
Ywhah	1.11168e-05	0.497629	0.799	0.73	0.196245
Slc25a25	9.47162e-07	0.495256	0.516	0.233	0.0167202
Vwa1	2.51154e-12	0.49383	0.943	0.987	4.43362e-08
Rassf9	0.00703834	0.49325	0.686	0.541	1
Pdlim5	8.22073e-05	0.492997	0.843	0.648	1
Rpl28	3.71511e-11	0.492608	0.925	0.962	6.55829e-07
Rtn4	0.000746232	0.492585	0.78	0.623	1
Susd6	1.04506e-06	0.49142	0.704	0.415	0.0184484
Eef1b2	3.93147e-10	0.490615	0.843	0.836	6.94023e-06
Gars	1.08054e-07	0.4901	0.66	0.346	0.00190747
Ptpn12	3.976e-07	0.486866	0.742	0.459	0.00701884
Pon2	3.17288e-05	0.486736	0.805	0.736	0.560109
Man2a1	0.000231585	0.486603	0.755	0.585	1
Ccnl1	0.000200771	0.486588	0.755	0.535	1
Slc23a2	1.29949e-08	0.486291	0.629	0.296	0.0002294
Apbb2	0.00880403	0.485878	0.893	0.799	1
Kctd17	7.5598e-08	0.4847	0.673	0.358	0.00133453
Chp2	1.28082e-16	0.483661	0.384	0.025	2.26103e-12
Plekho2	1.5162e-14	0.483157	0.365	0.031	2.67654e-10
Apcdd1	0.00617464	0.482632	0.912	0.881	1
Rps6ka2	6.66151e-15	0.481978	0.371	0.031	1.17596e-10
Ifngr2	1.22241e-07	0.48143	0.591	0.283	0.00215791
Skil	0.000301409	0.481072	0.774	0.579	1
Crlf2	5.13823e-07	0.480652	0.629	0.333	0.00907051
Arhgef7	1.25564e-06	0.480624	0.73	0.453	0.0221658
Rflnb	0.000140544	0.48034	0.849	0.862	1
Enpp2	0.076559	0.478813	0.717	0.648	1
Rpl7a	3.6386e-12	0.478718	0.849	0.906	6.42321e-08
Cnn2	5.25741e-05	0.475721	0.692	0.491	0.928091
Orai1	0.000329944	0.473998	0.698	0.535	1
Rpl18a	3.78776e-11	0.473073	0.893	0.956	6.68654e-07
Cmpk1	0.000176066	0.472883	0.723	0.553	1
Srgap1	9.25188e-08	0.471863	0.604	0.289	0.00163323
Ptpn4	6.43127e-07	0.471303	0.491	0.214	0.0113531
Fam43a	7.45175e-05	0.47082	0.679	0.453	1
Abhd17a	5.66995e-06	0.469298	0.774	0.66	0.100092
Arrb1	4.34467e-11	0.468399	0.421	0.094	7.66965e-07
Cerk	8.17886e-09	0.46804	0.541	0.214	0.000144381
Prdm1	2.99139e-05	0.467997	0.679	0.434	0.52807
Ctsz	0.000278504	0.464288	0.704	0.522	1
Magi1	0.0035403	0.464225	0.365	0.201	1
Map4k3	6.84932e-05	0.464169	0.692	0.453	1
Phactr4	0.0128269	0.462855	0.642	0.484	1
Kif5b	3.51974e-08	0.462422	0.893	0.906	0.000621341
Cpq	1.34116e-06	0.461628	0.497	0.22	0.0236754
Dll4	0.000459923	0.461096	0.805	0.616	1
Pelo	1.17982e-09	0.45933	0.566	0.22	2.08274e-05
Slc16a6	9.48812e-11	0.458947	0.465	0.126	1.67494e-06
Rhbdl2	1.09522e-14	0.458769	0.516	0.113	1.93339e-10
Filip1l	2.38514e-05	0.457134	0.654	0.403	0.421049
Hnrnpa1	0.000109372	0.454371	0.799	0.61	1
Rpl5	2.16065e-10	0.4511	0.83	0.868	3.81419e-06
Agap1	0.000247255	0.450491	0.566	0.34	1
Dgkd	0.000490587	0.450295	0.553	0.346	1
Morf4l2	7.54125e-05	0.449471	0.73	0.516	1
Dmd	1.17338e-08	0.448212	0.579	0.252	0.000207137
Rasa3	7.84916e-18	0.448064	0.403	0.025	1.38561e-13
Clic1	2.30336e-05	0.448019	0.862	0.78	0.406611
Pdgfb	2.53384e-06	0.447864	0.95	0.95	0.0447299
Fam241a	4.53242e-08	0.447616	0.484	0.182	0.000800109
Oaf	3.62239e-18	0.447061	0.39	0.019	6.39461e-14
Tmem134	6.10131e-07	0.446844	0.66	0.371	0.0107707
Map4k4	0.000451202	0.446356	0.868	0.774	1
Leprotl1	8.98584e-05	0.444013	0.66	0.428	1
Snhg6	8.83986e-09	0.442899	0.509	0.189	0.00015605
Sdcbp	0.000113468	0.442368	0.862	0.73	1
Mmp25	7.89462e-09	0.442107	0.509	0.189	0.000139364
Nfkbiz	2.08774e-06	0.441675	0.34	0.107	0.0368548
Glrx5	0.000123171	0.440328	0.616	0.409	1
Ppef1	9.18072e-22	0.440277	0.365	0	1.62067e-17
Rars	3.37154e-06	0.439965	0.61	0.333	0.0595177
Chek2	2.41333e-10	0.439527	0.409	0.094	4.26024e-06
Rrbp1	0.000219621	0.439358	0.881	0.849	1
Mtch1	0.000100536	0.438883	0.742	0.547	1
Hbegf	0.00394326	0.438851	0.799	0.717	1
Arpc2	1.50494e-09	0.438419	0.874	0.899	2.65667e-05
Ckap4	2.48675e-06	0.438132	0.553	0.277	0.0438985
Polr1d	0.00012689	0.437804	0.748	0.553	1
Ppib	2.16687e-07	0.436735	0.868	0.849	0.00382518
Cct2	0.000329959	0.436497	0.717	0.547	1
Hes1	0.00232262	0.435299	0.686	0.497	1
Stab1	0.00175257	0.43444	0.717	0.528	1
Tsc22d4	0.000616749	0.433372	0.491	0.283	1
Psmb2	0.00443671	0.433329	0.73	0.623	1
Slc41a1	4.99344e-05	0.431762	0.472	0.239	0.881493
Fyn	0.00016513	0.430961	0.717	0.535	1
Sema3f	1.23448e-16	0.430434	0.346	0.013	2.17922e-12
Ap1s1	2.77491e-06	0.430286	0.503	0.233	0.0489855
Eif4ebp1	3.68073e-08	0.430189	0.528	0.22	0.000649759
Selenos	2.36615e-06	0.429097	0.667	0.384	0.0417697
H3f3b	4.88696e-10	0.428734	0.95	0.987	8.62695e-06
Ttyh3	1.96546e-09	0.428207	0.516	0.182	3.46963e-05
Uhrf1bp1l	3.26939e-10	0.426774	0.459	0.132	5.77145e-06
Gusb	3.61268e-06	0.426304	0.585	0.308	0.0637747
Fth1	3.46678e-09	0.425811	0.912	0.975	6.1199e-05
Rps3	3.68984e-14	0.423139	0.874	0.956	6.51367e-10
Ldha	0.00945647	0.423118	0.73	0.623	1
Mxra8	1.45838e-06	0.422391	0.516	0.239	0.0257448
Zfp503	8.16928e-08	0.422221	0.428	0.145	0.00144212
Dbn1	6.37457e-11	0.42176	0.314	0.038	1.1253e-06
Nudt4	8.84683e-06	0.421186	0.503	0.252	0.156173
Eif2b2	8.11777e-10	0.419811	0.535	0.195	1.43303e-05
Ctla2a	0.00060413	0.419699	0.981	0.962	1
Bmp2k	3.08344e-07	0.419355	0.591	0.289	0.00544319
Rps14	1.2056e-09	0.419156	0.899	0.962	2.12825e-05
Man1a	1.84174e-08	0.418974	0.585	0.258	0.000325122
Rala	0.000107157	0.418859	0.742	0.553	1
Zic3	0.00141884	0.417665	0.623	0.478	1
Plscr3	5.25564e-09	0.417654	0.56	0.226	9.27778e-05
Lpar4	0.000120054	0.417365	0.428	0.208	1
Mpp1	6.90313e-08	0.416359	0.528	0.22	0.00121861
Plec	0.00135024	0.415244	0.692	0.503	1
Tm2d3	9.99063e-05	0.413884	0.686	0.453	1
2410006H16Rik	1.25231e-07	0.413456	0.566	0.258	0.0022107
Erf	2.50625e-07	0.412703	0.459	0.176	0.00442428
Eml1	2.07652e-06	0.41203	0.528	0.252	0.0366567
Mif	0.00376608	0.407653	0.61	0.434	1
Smtn	0.000522679	0.40751	0.692	0.497	1
Lmna	0.000196359	0.407158	0.667	0.447	1
Galnt7	2.74304e-06	0.40685	0.503	0.233	0.048423
Ddost	9.14098e-05	0.40657	0.648	0.409	1
Eif4a1	0.000836387	0.406392	0.799	0.679	1
Gimap6	0.000628152	0.406288	0.849	0.748	1
Cd34	5.78412e-09	0.406204	0.937	0.975	0.000102107
Plekhg1	7.72483e-05	0.406136	0.755	0.522	1
Ldlrap1	8.72198e-08	0.40563	0.509	0.208	0.00153969
Tead1	2.19109e-05	0.405054	0.616	0.358	0.386792
Capzb	0.000278626	0.40471	0.786	0.723	1
Plk2	0.0434683	0.404329	0.818	0.742	1
Wtip	1.53277e-08	0.404051	0.472	0.164	0.000270579
Dchs2	8.06547e-12	0.403921	0.327	0.038	1.4238e-07
Tagln2	3.63057e-07	0.403837	0.818	0.78	0.00640904
Trib1	4.62806e-09	0.403363	0.465	0.151	8.16992e-05
Phyhd1	1.12779e-14	0.403188	0.377	0.038	1.9909e-10
Rpl6	6.37143e-11	0.403116	0.887	0.943	1.12475e-06
Marveld1	8.48753e-09	0.403106	0.396	0.107	0.00014983
Cdipt	0.000407503	0.402684	0.704	0.497	1
Cyb5r3	0.000782045	0.402556	0.811	0.679	1
Cttnbp2nl	0.000166329	0.402251	0.704	0.528	1
Papss2	2.83833e-15	0.401911	0.39	0.038	5.01051e-11
Picalm	0.00475273	0.40104	0.855	0.78	1
Lurap1l	1.40606e-06	0.399722	0.478	0.208	0.0248211
Depp1	0.00182151	0.399591	0.528	0.333	1
Eef1g	0.000683504	0.398729	0.855	0.761	1
Fam3c	0.000679445	0.398577	0.686	0.491	1
Swap70	0.00110742	0.398056	0.824	0.73	1
Adora2a	1.64696e-15	0.396092	0.396	0.038	2.90738e-11
Rps11	2.84122e-09	0.394895	0.899	0.931	5.0156e-05
Rpl15	6.36782e-11	0.394804	0.881	0.962	1.12411e-06
Sdc3	0.00107001	0.394596	0.742	0.553	1
Schip1	4.41994e-09	0.394376	0.591	0.252	7.80252e-05
Pfkfb3	3.9135e-07	0.394045	0.365	0.113	0.00690851
Gdpd5	9.88247e-08	0.394037	0.478	0.182	0.00174455
Il3ra	6.18616e-09	0.393845	0.428	0.126	0.000109204
Bpgm	1.90495e-06	0.393656	0.447	0.182	0.033628
Selenof	1.1713e-06	0.393465	0.868	0.887	0.0206769
Plekha1	3.30882e-06	0.393445	0.711	0.434	0.0584106
Pak2	7.63794e-05	0.392913	0.824	0.792	1
Mef2c	0.00848675	0.392583	0.811	0.78	1
Casp3	2.1064e-07	0.39112	0.384	0.119	0.00371842
Ppm1j	2.3073e-11	0.390122	0.396	0.075	4.07308e-07
Hcls1	2.42399e-09	0.389521	0.491	0.17	4.27908e-05
Tgfb1i1	7.02826e-07	0.389371	0.541	0.252	0.012407
Auts2	0.00271827	0.388522	0.723	0.541	1
Cdk17	0.000663209	0.387747	0.667	0.459	1
Comt	2.21801e-05	0.386803	0.61	0.352	0.391546
Ralgds	1.70006e-06	0.386084	0.453	0.189	0.0300111
Klhl4	4.12472e-05	0.385293	0.528	0.283	0.728137
Cttnbp2	0.00464964	0.38526	0.453	0.277	1
Zfp710	3.29306e-11	0.382679	0.358	0.057	5.81324e-07
P4ha1	0.000210665	0.382053	0.428	0.214	1
Mrps5	0.000839257	0.381978	0.673	0.484	1
Lhfp	3.60222e-06	0.38146	0.478	0.214	0.0635899
Cdk2ap2	8.86201e-06	0.38096	0.497	0.239	0.156441
Rpl7	6.51675e-10	0.380802	0.887	0.937	1.1504e-05
Wls	0.000201064	0.380499	0.698	0.472	1
Vcl	0.0086199	0.380126	0.73	0.579	1
Ica1l	4.81947e-05	0.379918	0.572	0.327	0.85078
Ktn1	0.00160668	0.379767	0.855	0.786	1
Csgalnact1	5.99633e-06	0.379576	0.535	0.27	0.105853
Mapkapk2	6.58289e-05	0.379452	0.522	0.283	1
Pik3cg	3.22355e-18	0.379317	0.371	0.013	5.69053e-14
Rnf183	6.06662e-16	0.378739	0.352	0.019	1.07094e-11
Fermt2	3.03094e-05	0.378159	0.931	0.906	0.535053
Eva1b	0.00100979	0.376807	0.748	0.597	1
Gnai2	6.50467e-08	0.375598	0.962	1	0.00114827
Glg1	0.00570345	0.374585	0.717	0.547	1
Wwtr1	2.94786e-08	0.373178	0.893	0.918	0.000520385
Ttyh2	0.00055792	0.372745	0.679	0.465	1
Endod1	0.00186223	0.372727	0.686	0.522	1
Sec23a	1.00946e-06	0.370908	0.358	0.113	0.01782
Tcim	0.000410492	0.37054	0.415	0.214	1
Tmem154	7.2716e-06	0.370116	0.415	0.17	0.128366
Ctsa	1.64471e-05	0.37009	0.623	0.365	0.290341
Gimap4	4.38076e-05	0.369694	0.535	0.289	0.773336
Nectin2	2.6486e-10	0.369606	0.465	0.132	4.67557e-06
Rnf11	0.00136872	0.369557	0.704	0.522	1
Cops4	3.65795e-05	0.369106	0.597	0.346	0.645738
Sft2d2	0.000151979	0.367963	0.648	0.428	1
Npm1	6.03693e-07	0.367758	0.849	0.855	0.010657
Ostc	0.00105377	0.367554	0.711	0.509	1
2510039O18Rik	8.35946e-05	0.367308	0.484	0.252	1
Rps12	9.37329e-09	0.366426	0.906	0.975	0.000165467
Rps17	1.72189e-08	0.365878	0.874	0.912	0.000303965
Zdhhc20	0.0159877	0.364535	0.616	0.459	1
Rps3a1	1.48377e-10	0.364435	0.887	0.95	2.61931e-06
Cadm1	8.23049e-06	0.364265	0.491	0.233	0.145293
Eif6	5.34393e-05	0.363795	0.604	0.358	0.943364
Gm4258	8.0737e-05	0.363637	0.384	0.17	1
Prkce	2.76057e-06	0.362832	0.547	0.27	0.0487324
Rack1	1.31595e-14	0.362817	0.836	0.95	2.32305e-10
Naca	3.00624e-09	0.362562	0.855	0.893	5.30691e-05
Rhob	2.77607e-05	0.36194	0.893	0.906	0.49006
Tax1bp3	0.000182257	0.361241	0.73	0.509	1
Morrbid	1.07483e-07	0.360246	0.352	0.094	0.0018974
1110004F10Rik	0.0108959	0.359902	0.698	0.547	1
P4hb	0.00640981	0.359389	0.748	0.597	1
Lsm4	0.000194974	0.357547	0.635	0.409	1
Scn8a	5.25442e-15	0.356267	0.321	0.013	9.27563e-11
Ralb	0.019141	0.355272	0.698	0.585	1
Rps24	1.17438e-13	0.355041	0.899	1	2.07313e-09
Arpc3	4.47446e-15	0.354584	0.836	0.95	7.89877e-11
Sms	3.86046e-06	0.354551	0.403	0.157	0.0681487
Rgs3	0.00657997	0.353424	0.642	0.528	1
Sertad1	6.28288e-06	0.35322	0.585	0.314	0.110912
Colgalt1	0.0135451	0.353214	0.616	0.465	1
Cacul1	1.54402e-05	0.352959	0.453	0.208	0.272566
M6pr	0.0185233	0.352564	0.774	0.686	1
Pisd	4.24682e-09	0.3524	0.465	0.151	7.49691e-05
Pla2g12a	4.03452e-08	0.352249	0.616	0.296	0.000712213
Svil	0.00652541	0.350998	0.572	0.409	1
Rpl32	6.9542e-08	0.350159	0.912	0.956	0.00122762
Pea15a	8.72937e-08	0.349913	0.767	0.799	0.001541
Rhod	4.10371e-08	0.349405	0.522	0.214	0.000724427
Btf3	3.18877e-06	0.348565	0.799	0.805	0.0562913
Atf7	0.00429852	0.348432	0.635	0.453	1
Asap2	2.45687e-05	0.348288	0.528	0.277	0.433712
Agpat5	0.00065265	0.348213	0.591	0.377	1
Bicc1	9.79277e-08	0.348121	0.352	0.094	0.00172872
Slc20a1	4.65239e-07	0.34799	0.327	0.088	0.00821286
Flnb	0.0146475	0.347693	0.843	0.755	1
Dnajc1	0.00150738	0.34658	0.692	0.503	1
Bcl2	0.000656083	0.345811	0.616	0.403	1
Cmtm3	1.40138e-07	0.345473	0.403	0.132	0.00247386
Rhbdf1	2.5817e-07	0.344353	0.409	0.138	0.00455747
Spcs3	0.088157	0.344269	0.44	0.321	1
Acsl4	2.41669e-05	0.344138	0.409	0.176	0.426619
Brd2	0.00245533	0.344121	0.767	0.591	1
Col4a3	0.00308588	0.344104	0.409	0.233	1
2610203C22Rik	3.83663e-18	0.343812	0.308	0	6.7728e-14
Zfand5	0.0403521	0.343399	0.805	0.748	1
Degs1	1.5857e-05	0.342311	0.623	0.365	0.279924
Rpl3	6.72006e-11	0.341255	0.862	0.943	1.18629e-06
Strn4	2.06346e-05	0.341202	0.585	0.327	0.364263
Abl2	5.49876e-07	0.339966	0.472	0.195	0.00970696
Epha2	4.18331e-05	0.339129	0.535	0.289	0.73848
Ggta1	0.000149414	0.338496	0.491	0.264	1
Tmem263	9.07682e-05	0.33817	0.447	0.22	1
Stx17	0.0188213	0.337796	0.39	0.245	1
Gmpr	6.01293e-07	0.33763	0.491	0.208	0.0106146
Clptm1l	2.48986e-05	0.337239	0.528	0.277	0.439535
Rpl24	1.87903e-08	0.33721	0.906	0.956	0.000331705
Rps5	1.02382e-08	0.336666	0.874	0.937	0.000180735
Fam53b	0.0995339	0.336514	0.327	0.22	1
Ctla2b	0.000815991	0.336173	0.679	0.472	1
Stk25	0.00025766	0.336007	0.635	0.409	1
Ssh2	0.0223007	0.334548	0.579	0.434	1
Adamts5	7.90499e-06	0.334469	0.314	0.101	0.139547
Setd7	0.00292004	0.334194	0.585	0.396	1
Procr	2.97099e-06	0.334161	0.44	0.182	0.052447
C77080	1.29765e-09	0.33416	0.302	0.044	2.29074e-05
Hnrnpa0	5.56779e-06	0.33408	0.855	0.862	0.0982882
Ilk	0.000409925	0.332673	0.642	0.421	1
Ninj1	1.64756e-05	0.331538	0.453	0.208	0.290844
Tpt1	5.1573e-07	0.33103	0.937	0.994	0.00910417
Rpl23a	0.000147939	0.330102	0.843	0.849	1
AI506816	1.48584e-06	0.329781	0.478	0.208	0.0262295
Gm14207	6.31513e-08	0.329258	0.396	0.119	0.00111481
Ybx3	0.0163823	0.32881	0.78	0.704	1
Rps13	7.14825e-09	0.328373	0.874	0.943	0.000126188
Crybb3	5.72827e-05	0.327923	0.302	0.107	1
Sema6a	0.00143261	0.327147	0.692	0.497	1
Fuca1	0.00224473	0.32689	0.604	0.409	1
Trmt1	2.609e-09	0.326825	0.453	0.138	4.60566e-05
Ptpn18	4.47241e-08	0.326578	0.39	0.113	0.000789514
Mgst3	0.00918238	0.326413	0.56	0.409	1
Trim27	0.000720749	0.325359	0.371	0.182	1
Nckap5l	9.05355e-08	0.325293	0.509	0.208	0.00159822
Arf4	0.0157754	0.324605	0.736	0.642	1
Nrp1	0.00454308	0.322988	0.918	0.925	1
Rpl35a	1.30414e-11	0.322815	0.874	0.969	2.3022e-07
Arf5	0.000944342	0.322656	0.818	0.774	1
Asap1	0.0324038	0.32241	0.73	0.591	1
mt-Co1	3.98554e-05	0.322404	0.956	1	0.703567
Rpl39	8.40448e-09	0.322384	0.887	0.95	0.000148364
Rpl35	0.000429888	0.321118	0.78	0.799	1
Prelid1	0.00523535	0.320412	0.66	0.503	1
Lama5	0.00440257	0.320141	0.522	0.34	1
Phlda3	1.38149e-06	0.319562	0.321	0.101	0.0243874
Pdia3	0.091312	0.318876	0.881	0.849	1
Ccdc85b	8.38704e-08	0.317688	0.862	0.893	0.00148056
Surf4	0.000345261	0.317612	0.686	0.465	1
Cep68	1.73484e-06	0.317429	0.535	0.258	0.0306251
Prrc1	0.00454097	0.316725	0.541	0.358	1
Rpl27a	1.35714e-06	0.316299	0.937	0.987	0.0239576
Rpl22	8.00527e-11	0.316085	0.855	0.95	1.41317e-06
Psmc4	0.00063647	0.315825	0.692	0.484	1
Tln1	0.0210801	0.315795	0.83	0.736	1
Atrnl1	0.00029159	0.314923	0.465	0.252	1
Wdr1	0.00189259	0.314741	0.692	0.503	1
Rps23	1.15301e-06	0.314598	0.918	0.975	0.020354
Tspo	0.0468205	0.314499	0.805	0.723	1
Sf3b3	5.11527e-05	0.314048	0.667	0.421	0.902998
Scand1	0.00522401	0.313894	0.642	0.465	1
Etv6	0.00014539	0.313867	0.472	0.252	1
Ubxn1	0.00702162	0.312971	0.767	0.616	1
Snrpf	0.0060426	0.312285	0.767	0.635	1
Plpp3	0.000362788	0.312172	0.415	0.214	1
Ube2i	0.000733495	0.311904	0.704	0.497	1
AU021092	0.0112376	0.311426	0.767	0.692	1
Rps15a	5.25184e-11	0.311317	0.868	0.956	9.27107e-07
Mrps28	8.14295e-07	0.310894	0.503	0.226	0.0143747
Bcar1	0.0102993	0.310823	0.478	0.314	1
Tifa	2.89936e-07	0.310491	0.377	0.119	0.00511824
Dgkh	0.0171405	0.309704	0.767	0.623	1
Hif1a	0.0215906	0.309625	0.66	0.509	1
Rpl17	7.66099e-09	0.30961	0.868	0.943	0.00013524
Necap2	1.3165e-05	0.308697	0.623	0.365	0.232402
Nes	0.00116353	0.308266	0.855	0.868	1
Tmem252	3.08878e-07	0.308217	0.66	0.358	0.00545262
Ell2	7.36238e-09	0.308067	0.346	0.075	0.000129968
Pip5k1c	2.35498e-06	0.307596	0.597	0.321	0.0415725
Rnf7	0.00287819	0.306474	0.742	0.566	1
Ercc1	0.00407154	0.305961	0.478	0.308	1
Scd2	0.0467502	0.305095	0.711	0.579	1
Npdc1	0.00406336	0.305004	0.61	0.428	1
Ccnl2	0.000312994	0.303789	0.56	0.352	1
Srsf9	0.027475	0.30368	0.742	0.61	1
Ero1l	0.0126757	0.3035	0.44	0.283	1
Bcorl1	0.00073272	0.303382	0.34	0.157	1
Ssr2	0.00473211	0.303354	0.629	0.447	1
Vash1	1.14005e-07	0.303031	0.377	0.113	0.00201254
Jmjd1c	0.251414	0.303012	0.723	0.648	1
Tra2b	0.00806354	0.301952	0.748	0.585	1
Pck2	1.95803e-06	0.301828	0.497	0.226	0.0345651
Rpl36a	2.92851e-06	0.301817	0.805	0.843	0.051697
Gng11	4.88517e-07	0.301433	0.918	0.975	0.00862378
Abhd17b	0.00173128	0.301382	0.44	0.252	1
Scp2	0.0319858	0.301173	0.748	0.698	1
4932438A13Rik	0.0175284	0.301109	0.629	0.472	1
Cachd1	5.87536e-05	0.300878	0.547	0.308	1
Glud1	0.018934	0.300859	0.761	0.673	1
Rps4x	4.69948e-09	0.300368	0.874	0.943	8.29599e-05
Lrrc32	3.70184e-06	0.300298	0.384	0.145	0.0653486
Golm1	0.00410392	0.300276	0.503	0.321	1
Ufc1	0.00386338	0.300251	0.667	0.497	1
Srp14	0.00481653	-0.300158	0.736	0.78	1
Faim	0.000108148	-0.300506	0.566	0.56	1
Arhgef1	0.000255071	-0.30067	0.579	0.597	1
Rbm42	4.63415e-05	-0.300891	0.528	0.528	0.818066
Itm2b	5.6606e-05	-0.301098	0.962	1	0.999265
Tasor2	7.16963e-06	-0.302001	0.314	0.333	0.126566
Tbl1xr1	0.000483968	-0.302497	0.352	0.421	1
Notch1	0.00499985	-0.3025	0.774	0.818	1
Ifnar2	0.00103835	-0.302871	0.849	0.887	1
Insr	0.000886136	-0.302907	0.786	0.855	1
Pggt1b	0.000713279	-0.302907	0.604	0.629	1
Gstt2	4.5474e-06	-0.302948	0.252	0.302	0.0802752
Rybp	5.0826e-05	-0.303295	0.579	0.579	0.897231
Crybg3	0.000632291	-0.303691	0.742	0.767	1
Zmynd11	0.000241873	-0.304723	0.629	0.654	1
4930453N24Rik	1.70651e-05	-0.304812	0.352	0.377	0.301251
Ctsh	0.00279537	-0.304842	0.836	0.843	1
Mllt10	6.32012e-05	-0.304951	0.44	0.465	1
Ikbkb	0.000183928	-0.305374	0.434	0.465	1
Bvht	5.22926e-05	-0.305946	0.585	0.604	0.923122
Sp3	0.00112	-0.306837	0.541	0.572	1
Luzp1	0.000866465	-0.307688	0.818	0.881	1
Snx13	1.53559e-05	-0.30817	0.484	0.497	0.271078
Ccdc85a	0.00839427	-0.308365	0.252	0.314	1
Hnrnpr	4.57314e-06	-0.308738	0.61	0.585	0.0807296
Vat1	0.00308991	-0.308749	0.635	0.679	1
Mia2	0.000124734	-0.309215	0.465	0.497	1
Mtss1	1.92879e-05	-0.309246	0.591	0.585	0.34049
Fas	0.000219729	-0.30953	0.189	0.346	1
Samd12	0.000289949	-0.309864	0.377	0.472	1
Ccdc12	8.05713e-05	-0.310082	0.566	0.591	1
mt-Nd4	8.89668e-07	-0.310179	0.956	1	0.0157053
Prkar2b	0.000137722	-0.310729	0.189	0.321	1
Sik1	0.00108776	-0.31083	0.522	0.629	1
Dnm2	0.000168919	-0.311154	0.604	0.686	1
Myo9a	0.000225555	-0.31154	0.403	0.447	1
Extl3	0.000236583	-0.311543	0.704	0.755	1
Fam117b	3.48104e-05	-0.311611	0.484	0.478	0.614507
Pds5b	0.00018824	-0.311941	0.491	0.497	1
Zfyve9	1.25116e-06	-0.31199	0.409	0.384	0.0220867
Rasip1	0.00118672	-0.312483	0.799	0.849	1
Lgalsl	0.000216796	-0.312677	0.27	0.358	1
Sema7a	0.000176053	-0.312739	0.736	0.78	1
Bag5	2.40748e-06	-0.312748	0.497	0.484	0.0424993
Far2	7.69661e-05	-0.314009	0.365	0.409	1
Cnep1r1	2.59069e-07	-0.314135	0.428	0.384	0.00457335
Hadh	0.000392345	-0.314509	0.44	0.509	1
A930033H14Rik	0.00211305	-0.314757	0.208	0.321	1
Rhobtb1	2.20075e-05	-0.315899	0.616	0.61	0.388498
Cep85l	3.47012e-06	-0.316264	0.289	0.327	0.061258
Exoc2	7.613e-05	-0.316335	0.384	0.428	1
Samd9l	0.000323398	-0.31674	0.528	0.56	1
Dop1a	7.34536e-05	-0.317058	0.371	0.447	1
Krcc1	8.64364e-06	-0.317337	0.541	0.528	0.152586
Arhgap31	0.000574601	-0.317624	0.843	0.912	1
Acadm	0.000369137	-0.318238	0.484	0.56	1
Cd47	0.000471984	-0.318526	0.805	0.874	1
Hcfc1r1	3.33913e-05	-0.318538	0.415	0.434	0.589456
Tmem243	6.16376e-05	-0.318548	0.503	0.528	1
Pnpla6	0.000925905	-0.318842	0.415	0.497	1
Cyp2d22	0.000285659	-0.318947	0.497	0.535	1
Slc3a2	0.000216626	-0.319371	0.906	0.937	1
Afap1l2	9.74269e-05	-0.319552	0.113	0.302	1
Rif1	0.000180311	-0.319767	0.377	0.371	1
Cops2	5.22125e-06	-0.321271	0.396	0.396	0.0921707
Ssbp4	4.33666e-06	-0.322034	0.616	0.616	0.076555
Arhgef3	6.03199e-06	-0.322203	0.409	0.453	0.106483
Ech1	1.70157e-06	-0.322666	0.572	0.579	0.0300378
Irf7	0.00358079	-0.323246	0.239	0.314	1
Sigirr	1.4153e-06	-0.323906	0.365	0.39	0.0249842
Parp14	0.000652907	-0.3245	0.472	0.522	1
Hint2	7.50533e-06	-0.324599	0.491	0.503	0.132492
Pde7b	7.97733e-05	-0.325048	0.233	0.333	1
Kin	1.46882e-06	-0.325621	0.321	0.314	0.0259291
Psme2	0.000172322	-0.32623	0.579	0.61	1
Stox2	9.28796e-06	-0.327103	0.39	0.396	0.16396
Samhd1	3.76582e-05	-0.327544	0.478	0.478	0.664779
Baz2a	6.37865e-05	-0.328029	0.459	0.465	1
Lmbrd1	5.60012e-06	-0.328039	0.61	0.591	0.0988589
Foxc1	8.21311e-05	-0.328426	0.635	0.654	1
Sri	0.00279656	-0.328567	0.717	0.786	1
Apopt1	2.11682e-07	-0.329534	0.447	0.421	0.00373682
Snrnp200	0.000237136	-0.330386	0.44	0.503	1
Sesn1	8.15121e-05	-0.330452	0.44	0.491	1
Fli1	0.00887292	-0.330798	0.742	0.774	1
Snx10	5.7358e-05	-0.331339	0.302	0.352	1
Otud7b	3.36994e-06	-0.331435	0.491	0.44	0.0594895
Vamp2	5.80041e-05	-0.332175	0.333	0.358	1
Nos3	0.000192686	-0.332323	0.654	0.711	1
Hnrnpa3	0.00223165	-0.332874	0.83	0.893	1
Nr4a1	2.92212e-05	-0.333945	0.522	0.371	0.515841
Tmem140	0.000477565	-0.334122	0.346	0.459	1
Efnb2	0.0017426	-0.334927	0.289	0.34	1
Ppig	0.00371632	-0.334986	0.698	0.78	1
Chmp2b	3.31118e-06	-0.33508	0.547	0.547	0.0584523
Fat4	0.000181151	-0.335163	0.264	0.346	1
Prr5l	0.00022932	-0.335509	0.434	0.509	1
Acaa2	6.54993e-05	-0.336386	0.314	0.377	1
Klf3	0.000279044	-0.336499	0.642	0.692	1
Xiap	2.64656e-05	-0.33671	0.774	0.805	0.467197
Kif1b	0.000174393	-0.337404	0.597	0.648	1
Qser1	0.000101377	-0.337978	0.365	0.409	1
Rhoq	3.30382e-05	-0.338862	0.296	0.377	0.583223
Trim12c	4.30921e-07	-0.339225	0.352	0.358	0.00760705
Tmem106b	9.26784e-06	-0.339687	0.535	0.566	0.163605
Pxk	1.09418e-05	-0.340043	0.509	0.509	0.193155
Frmd4b	7.67698e-05	-0.340285	0.648	0.711	1
Phc3	1.34996e-05	-0.340325	0.377	0.453	0.238309
Cst3	0.000807834	-0.340487	0.956	0.981	1
Cltb	0.000143642	-0.341741	0.629	0.704	1
Akap8	4.52768e-05	-0.341934	0.333	0.371	0.799271
Prkacb	0.000105445	-0.342875	0.585	0.642	1
Ndufb10	3.87853e-06	-0.342913	0.616	0.604	0.0684678
Nipal3	2.42829e-05	-0.343091	0.321	0.409	0.428665
Etfb	9.93464e-10	-0.343166	0.604	0.547	1.75376e-05
Tcaf1	7.62837e-05	-0.344212	0.478	0.491	1
Shroom4	2.32718e-06	-0.344299	0.522	0.516	0.0410817
Ddx6	0.000299085	-0.345001	0.755	0.811	1
Tmtc1	0.000129497	-0.345284	0.195	0.352	1
Lrba	6.82314e-05	-0.346559	0.252	0.34	1
Pkig	0.0001977	-0.347152	0.553	0.654	1
Map3k8	0.000757391	-0.347879	0.208	0.333	1
Mrpl4	1.02337e-05	-0.348601	0.39	0.491	0.180656
Stx3	5.55312e-06	-0.349808	0.308	0.358	0.0980293
Rrm2b	4.82541e-07	-0.351285	0.34	0.409	0.00851829
Spr	2.41255e-07	-0.351507	0.459	0.472	0.00425887
Stard13	2.63628e-06	-0.352025	0.289	0.352	0.0465382
Hipk1	0.000317753	-0.352187	0.616	0.723	1
Hnrnpdl	0.000326957	-0.352292	0.604	0.623	1
Gna11	1.20667e-05	-0.353296	0.686	0.717	0.213013
Map4	5.50033e-05	-0.354785	0.73	0.774	0.970974
Stard4	3.69818e-05	-0.356033	0.453	0.491	0.652839
Pmp22	0.000133049	-0.356882	0.245	0.358	1
Ip6k1	1.80344e-06	-0.356887	0.365	0.415	0.0318361
Tmem260	2.83752e-05	-0.357051	0.22	0.321	0.500907
Afap1l1	0.000755078	-0.357587	0.686	0.723	1
Tut4	1.42786e-05	-0.357669	0.516	0.535	0.252059
Pik3r3	3.20574e-05	-0.358653	0.371	0.478	0.56591
Nfkbia	0.000197077	-0.358929	0.849	0.931	1
Pir	0.00101377	-0.359461	0.346	0.484	1
Clint1	1.0314e-05	-0.359592	0.535	0.535	0.182073
Inpp5f	3.72659e-05	-0.36112	0.377	0.459	0.657854
Gstm7	1.58368e-05	-0.362204	0.321	0.447	0.279568
Ccm2l	1.31464e-05	-0.362376	0.352	0.478	0.232074
Ankrd13a	2.24694e-05	-0.363345	0.428	0.509	0.396652
Ppp1cb	6.32234e-06	-0.364427	0.748	0.805	0.111608
Afdn	0.00010647	-0.365901	0.805	0.843	1
Adipor2	7.44842e-07	-0.366301	0.428	0.478	0.0131487
Hdgfl3	0.000220674	-0.367697	0.264	0.371	1
Tmem44	7.21394e-05	-0.368045	0.252	0.352	1
Slc31a1	1.74568e-05	-0.368077	0.579	0.635	0.308165
Tgfa	6.89002e-07	-0.369427	0.365	0.428	0.0121629
Tmod2	1.6987e-05	-0.369926	0.27	0.34	0.299872
Impdh1	1.4555e-05	-0.370191	0.591	0.635	0.25694
Clec14a	0.000570413	-0.370429	0.635	0.723	1
Mier1	5.7794e-05	-0.370512	0.736	0.818	1
Fcho2	7.16801e-05	-0.370892	0.692	0.786	1
2310022B05Rik	8.88861e-07	-0.371691	0.535	0.541	0.0156911
Eif4ebp2	1.12892e-05	-0.371725	0.497	0.579	0.199289
Amotl2	7.01667e-05	-0.372651	0.61	0.679	1
Irf9	3.17255e-05	-0.374733	0.459	0.503	0.56005
Zhx3	3.25452e-05	-0.374867	0.283	0.365	0.574521
Adgra2	8.43172e-05	-0.378908	0.497	0.572	1
Tspan5	3.12818e-05	-0.380207	0.83	0.887	0.552217
Pttg1ip	0.000363274	-0.381081	0.748	0.799	1
Max	1.76009e-05	-0.38267	0.56	0.604	0.310708
Nfatc3	5.99675e-07	-0.383401	0.377	0.421	0.0105861
Atrx	0.00129886	-0.383928	0.843	0.893	1
Nkd1	6.43479e-05	-0.385976	0.497	0.541	1
Osmr	4.10815e-05	-0.38645	0.195	0.415	0.725212
Usp18	2.33333e-06	-0.387465	0.208	0.321	0.0411903
Selenow	0.000280606	-0.387528	0.811	0.899	1
Dab2ip	3.82569e-06	-0.388098	0.748	0.792	0.0675349
Ppp1r2	0.000248693	-0.388965	0.704	0.843	1
Ntn4	5.50252e-07	-0.390654	0.233	0.314	0.0097136
Lhfpl2	1.10981e-06	-0.390933	0.491	0.522	0.0195915
Aftph	7.69065e-07	-0.3949	0.434	0.472	0.0135763
Tmem71	1.21279e-05	-0.39593	0.201	0.321	0.214093
Thra	1.57679e-05	-0.395978	0.566	0.654	0.278352
Fgd6	2.96409e-05	-0.397076	0.308	0.358	0.523251
Snx2	1.44622e-08	-0.397249	0.384	0.428	0.000255302
Ppp2r2d	2.27968e-05	-0.397394	0.522	0.572	0.402433
Phldb2	2.16471e-07	-0.39758	0.516	0.528	0.00382136
Arap2	8.48428e-05	-0.397991	0.642	0.667	1
Zfp397	0.000243942	-0.398072	0.252	0.365	1
Sipa1l2	5.82448e-09	-0.400187	0.447	0.459	0.00010282
Timp3	3.19697e-05	-0.402891	0.792	0.925	0.564362
Nfat5	1.41646e-06	-0.402935	0.604	0.604	0.0250048
Oasl2	3.43823e-05	-0.403573	0.333	0.478	0.606951
Ifih1	2.61005e-06	-0.404873	0.421	0.484	0.0460751
Stard8	1.14576e-05	-0.408879	0.447	0.503	0.20226
Dram2	1.31844e-06	-0.413499	0.384	0.465	0.0232743
Plcb1	4.66636e-06	-0.414092	0.579	0.623	0.0823752
Lima1	8.57873e-07	-0.415323	0.604	0.654	0.015144
Sox17	5.04777e-06	-0.416042	0.528	0.579	0.0891082
Shroom1	6.10085e-07	-0.417093	0.101	0.314	0.0107698
Tsc22d3	4.09887e-06	-0.417607	0.358	0.409	0.0723574
Dek	1.93477e-06	-0.418969	0.679	0.755	0.0341544
Rdx	1.97987e-05	-0.419117	0.761	0.824	0.349507
Fgd5	2.50532e-06	-0.419836	0.66	0.686	0.0442264
Fkbp4	2.22502e-07	-0.420921	0.547	0.553	0.00392782
Epha4	7.53309e-06	-0.421849	0.252	0.409	0.132982
Ckb	4.53675e-06	-0.422078	0.277	0.377	0.0800873
Tspan13	3.24492e-08	-0.423167	0.893	0.987	0.000572826
Pitpnc1	8.53926e-06	-0.423877	0.535	0.591	0.150744
Prex2	2.75033e-05	-0.427322	0.673	0.73	0.485516
Pomc	1.14151e-05	-0.427799	0.164	0.321	0.20151
Inpp1	1.18543e-06	-0.429638	0.371	0.409	0.0209264
Sult1a1	2.80976e-06	-0.429732	0.17	0.358	0.0496007
Arl2bp	2.20304e-06	-0.430779	0.66	0.736	0.0388902
Stat1	8.87108e-05	-0.431067	0.566	0.616	1
Rnf125	3.66031e-06	-0.431998	0.157	0.34	0.0646154
Nampt	5.02898e-06	-0.432125	0.591	0.591	0.0887766
Zbtb46	1.35118e-07	-0.432179	0.195	0.321	0.00238524
Fzd4	8.51901e-06	-0.434038	0.654	0.717	0.150386
Galnt15	3.32935e-06	-0.435959	0.453	0.535	0.058773
Slc39a8	2.27544e-05	-0.437401	0.73	0.849	0.401683
Rab11fip1	1.86421e-05	-0.437956	0.447	0.56	0.32909
Oaz2	4.42742e-06	-0.440967	0.503	0.566	0.0781572
Prkd3	1.406e-06	-0.441426	0.522	0.61	0.0248201
Tgfbr2	2.30228e-05	-0.441744	0.723	0.824	0.406421
Map1lc3a	2.48441e-06	-0.444369	0.597	0.667	0.0438573
Grasp	1.17553e-07	-0.444426	0.434	0.535	0.00207515
Grrp1	1.04366e-05	-0.446645	0.264	0.434	0.184237
Rapgef4	5.9592e-07	-0.447811	0.774	0.874	0.0105198
mt-Nd2	4.90546e-09	-0.449399	0.931	1	8.6596e-05
Plaat3	3.25043e-08	-0.451906	0.497	0.541	0.000573799
Ankrd12	4.40654e-05	-0.454029	0.56	0.673	0.777886
Casp12	4.23803e-06	-0.455398	0.27	0.447	0.074814
Lamb2	1.03505e-06	-0.456179	0.516	0.642	0.0182717
Tiam1	0.00012682	-0.458476	0.742	0.843	1
Layn	9.73738e-05	-0.459791	0.327	0.465	1
Gcnt2	3.97597e-06	-0.459975	0.252	0.384	0.0701878
Gpr155	8.47119e-07	-0.461172	0.371	0.528	0.0149542
Hmbox1	3.36309e-07	-0.46136	0.509	0.642	0.00593686
Foxp1	3.63687e-07	-0.46251	0.824	0.881	0.00642016
Crip1	0.000294801	-0.465121	0.535	0.698	1
Phip	2.3696e-07	-0.471472	0.528	0.591	0.00418305
Trim47	3.85528e-08	-0.472654	0.428	0.509	0.000680573
Ncoa4	1.6711e-06	-0.472938	0.39	0.491	0.0295
Tnfsf10	1.21238e-05	-0.475152	0.509	0.66	0.214021
Rgs12	2.21027e-06	-0.477047	0.767	0.874	0.0390179
Gata2	6.63523e-09	-0.477604	0.491	0.553	0.000117132
Nek7	3.25024e-08	-0.481604	0.472	0.56	0.000573764
Gbp4	7.49038e-06	-0.482278	0.138	0.308	0.132228
Tmc7	3.48068e-08	-0.48261	0.189	0.371	0.000614445
Isyna1	8.87877e-06	-0.483714	0.27	0.409	0.156737
Ifit3	4.68712e-05	-0.483995	0.214	0.352	0.827417
Clstn1	5.75903e-07	-0.484051	0.56	0.679	0.0101664
Osbpl9	6.54266e-09	-0.484162	0.635	0.679	0.000115498
Ndufaf7	2.69312e-09	-0.484742	0.245	0.365	4.75416e-05
Arhgef15	1.73891e-08	-0.485693	0.604	0.667	0.00030697
Sox18	1.56062e-06	-0.485881	0.692	0.748	0.0275497
Retreg1	1.16337e-06	-0.486795	0.346	0.516	0.020537
Fnbp1l	3.79244e-09	-0.487314	0.686	0.686	6.6948e-05
Cdc37l1	1.73748e-05	-0.489151	0.61	0.711	0.306718
Mndal	2.68872e-05	-0.490637	0.396	0.428	0.474641
Psmb10	2.49408e-07	-0.494313	0.465	0.566	0.00440281
Osbpl1a	7.32342e-07	-0.494997	0.264	0.509	0.012928
Ttc14	3.92478e-07	-0.497331	0.566	0.635	0.00692842
Nr1d1	2.85005e-06	-0.49845	0.409	0.553	0.050312
Tmeff1	8.13196e-06	-0.499443	0.214	0.377	0.143553
Ifi44	2.66476e-05	-0.500106	0.327	0.447	0.47041
Mtmr6	8.2763e-08	-0.501325	0.56	0.635	0.00146102
Plpp6	1.23083e-06	-0.501664	0.522	0.635	0.0217279
Hey1	3.68318e-06	-0.503547	0.233	0.371	0.0650191
Slc16a4	1.8932e-08	-0.503549	0.73	0.818	0.000334207
Serpinb9	1.92889e-08	-0.506105	0.352	0.528	0.000340506
B4galt4	5.8897e-08	-0.506922	0.226	0.409	0.00103971
Calcrl	4.80788e-06	-0.506945	0.528	0.66	0.0848735
Ralgapa1	5.53042e-06	-0.507416	0.535	0.642	0.0976286
She	5.91896e-09	-0.50968	0.522	0.61	0.000104487
Jup	7.24103e-07	-0.511454	0.434	0.591	0.0127826
Smpdl3a	1.2518e-06	-0.512277	0.447	0.61	0.022098
Kank3	6.63709e-08	-0.512636	0.692	0.805	0.00117164
Elovl7	1.26777e-07	-0.512911	0.453	0.623	0.002238
Usp25	8.09893e-08	-0.515992	0.503	0.597	0.0014297
Dbp	4.12046e-07	-0.51753	0.239	0.365	0.00727386
Tgfbr3	5.30765e-07	-0.518485	0.409	0.597	0.0093696
Fzd6	1.88655e-07	-0.518974	0.673	0.774	0.00333033
Zic2	6.84133e-08	-0.519466	0.434	0.528	0.0012077
Dnm3	4.93973e-07	-0.526661	0.472	0.635	0.00872011
Ephx1	6.32167e-08	-0.528184	0.145	0.358	0.00111596
Axin2	9.33775e-08	-0.532847	0.472	0.635	0.00164839
9930111J21Rik2	9.14973e-07	-0.533975	0.535	0.585	0.016152
Nr3c1	9.98959e-09	-0.536487	0.629	0.723	0.000176346
Pgm5	9.07595e-09	-0.537396	0.44	0.61	0.000160218
Ism1	2.47134e-07	-0.537525	0.472	0.616	0.00436266
Cd2ap	7.29224e-07	-0.537822	0.855	0.937	0.012873
Btg3	4.23425e-09	-0.540364	0.566	0.673	7.47472e-05
Ifit2	6.76191e-07	-0.541125	0.245	0.384	0.0119368
St3gal1	1.63856e-07	-0.543408	0.333	0.44	0.00289256
Tnfrsf19	5.563e-09	-0.545271	0.39	0.579	9.82037e-05
Slain2	1.07053e-08	-0.546355	0.585	0.673	0.000188981
Slc16a2	1.0855e-09	-0.54863	0.698	0.805	1.91623e-05
Ctnnb1	1.92154e-08	-0.548713	0.881	0.962	0.00033921
Capn2	1.87113e-10	-0.549504	0.484	0.648	3.30311e-06
Cd200	9.88186e-07	-0.550216	0.704	0.818	0.0174445
Car2	8.6396e-07	-0.550692	0.182	0.434	0.0152515
Ushbp1	2.0477e-09	-0.551531	0.616	0.673	3.61481e-05
Arid5b	2.8875e-06	-0.551555	0.61	0.774	0.050973
Cnot6l	1.59555e-08	-0.55319	0.679	0.78	0.000281662
Rapgef2	5.6479e-10	-0.554656	0.541	0.616	9.97024e-06
Sptbn1	5.98952e-11	-0.554765	0.987	1	1.05733e-06
Peli1	5.74912e-10	-0.555451	0.516	0.616	1.01489e-05
Cgnl1	4.61975e-08	-0.555771	0.805	0.887	0.000815525
Cyth3	2.31082e-07	-0.55587	0.333	0.535	0.0040793
Tmcc3	3.15199e-09	-0.556508	0.264	0.484	5.56421e-05
Cbfa2t3	1.1366e-07	-0.560796	0.377	0.553	0.00200645
Limch1	1.43042e-08	-0.560801	0.805	0.956	0.000252512
Mcc	3.32477e-08	-0.561013	0.642	0.717	0.000586922
Slc7a5	4.21542e-08	-0.564344	0.906	0.962	0.000744149
Exoc6	4.4726e-08	-0.565946	0.377	0.516	0.000789548
H2-T23	1.09472e-08	-0.567115	0.509	0.642	0.000193251
Filip1	8.26382e-09	-0.569169	0.484	0.591	0.000145881
Zbtb20	7.99322e-08	-0.57107	0.912	0.962	0.00141104
Gstm2	1.65715e-08	-0.57127	0.352	0.459	0.000292537
Ubl3	1.84801e-08	-0.572199	0.679	0.799	0.000326229
Emcn	1.51911e-10	-0.574793	0.881	0.969	2.68169e-06
AY036118	1.92391e-08	-0.577095	1	1	0.000339628
Prdm16	5.65929e-07	-0.578516	0.195	0.358	0.00999034
Hmgcs2	4.49556e-06	-0.579552	0.107	0.321	0.0793602
Sgpp2	1.43219e-10	-0.582027	0.119	0.428	2.52825e-06
Mindy1	2.1601e-09	-0.583817	0.522	0.692	3.81323e-05
Add3	7.39755e-10	-0.585113	0.428	0.566	1.30589e-05
Adam15	2.15721e-08	-0.585478	0.421	0.566	0.000380812
Gbp7	3.65911e-07	-0.586933	0.553	0.704	0.00645942
Pcdh19	2.89422e-08	-0.588217	0.371	0.541	0.000510917
Acvrl1	1.49898e-10	-0.58887	0.767	0.887	2.64616e-06
Nxn	1.97386e-08	-0.589005	0.308	0.472	0.000348446
Eogt	1.05585e-09	-0.589539	0.748	0.811	1.86389e-05
Klf9	8.27952e-09	-0.591024	0.673	0.805	0.000146158
Klhl5	3.7975e-10	-0.593553	0.491	0.591	6.70373e-06
Gbp2	1.65442e-08	-0.593838	0.283	0.516	0.000292056
Slfn5	2.89162e-09	-0.596652	0.761	0.906	5.10458e-05
Mcf2l	5.00189e-10	-0.596675	0.604	0.717	8.82983e-06
Sorbs2	3.55212e-08	-0.600411	0.786	0.893	0.000627055
Smarca2	6.2807e-08	-0.601802	0.792	0.912	0.00110873
Tns1	2.26981e-10	-0.602805	0.711	0.849	4.0069e-06
Tril	2.86829e-09	-0.605345	0.258	0.453	5.06339e-05
Pdxk	2.08447e-08	-0.606715	0.327	0.503	0.000367971
Slc40a1	8.37876e-10	-0.606965	0.811	0.906	1.4791e-05
Tgfb2	2.87771e-06	-0.608817	0.679	0.761	0.0508001
Hlf	5.2895e-08	-0.60923	0.119	0.327	0.000933755
Polk	7.5021e-10	-0.613187	0.465	0.66	1.32435e-05
Crip2	3.45378e-10	-0.613267	0.811	0.95	6.09696e-06
Parvb	3.75039e-12	-0.614046	0.723	0.805	6.62056e-08
Plscr2	1.65912e-08	-0.614376	0.151	0.377	0.000292884
Esyt2	4.37117e-11	-0.61465	0.887	0.975	7.71642e-07
Tmem245	1.29576e-08	-0.616237	0.623	0.667	0.000228741
Tob1	4.87239e-10	-0.616259	0.491	0.61	8.60122e-06
AW112010	3.59371e-09	-0.62164	0.748	0.799	6.34397e-05
St6galnac2	9.36889e-11	-0.62221	0.314	0.497	1.65389e-06
Atp8a1	1.95047e-10	-0.625892	0.541	0.66	3.44316e-06
Plxna2	1.67977e-08	-0.626852	0.761	0.874	0.000296529
Gja1	1.11778e-06	-0.628251	0.447	0.522	0.0197321
Ifi203	5.10009e-07	-0.630095	0.396	0.522	0.00900319
Stk38	1.77949e-10	-0.632138	0.497	0.679	3.14133e-06
Ifitm2	2.75956e-10	-0.632539	0.742	0.868	4.87146e-06
Gm42418	1.27628e-08	-0.633633	1	1	0.000225301
Slc7a1	1.54392e-06	-0.63589	0.711	0.805	0.0272548
Fryl	1.50333e-10	-0.636877	0.491	0.604	2.65383e-06
Plscr4	3.72421e-13	-0.637124	0.277	0.553	6.57435e-09
Arl15	4.73083e-11	-0.637961	0.333	0.509	8.35133e-07
Macf1	1.56367e-11	-0.638063	0.962	0.994	2.76035e-07
Hspa12b	9.17069e-13	-0.641785	0.409	0.547	1.6189e-08
Spns2	2.09773e-10	-0.643894	0.208	0.428	3.70312e-06
Synm	1.86265e-09	-0.643942	0.742	0.918	3.28814e-05
Lmo7	3.86e-10	-0.647088	0.277	0.478	6.81406e-06
Hmcn1	1.6331e-12	-0.647778	0.874	0.981	2.88291e-08
Atp2c1	7.1381e-11	-0.648501	0.44	0.604	1.26009e-06
Cpt1a	2.23389e-11	-0.650049	0.472	0.616	3.94348e-07
Gpr146	1.26346e-11	-0.651396	0.447	0.566	2.23038e-07
Fmo2	5.26718e-07	-0.651603	0.113	0.333	0.00929815
Smco4	6.66969e-11	-0.651857	0.497	0.635	1.1774e-06
Ifi35	2.56658e-11	-0.653189	0.415	0.566	4.53078e-07
Smad7	2.08692e-09	-0.65348	0.566	0.748	3.68404e-05
Tbc1d4	4.99414e-09	-0.653966	0.377	0.591	8.81615e-05
Slc38a5	3.03173e-08	-0.658787	0.22	0.465	0.000535191
Acer2	1.7048e-08	-0.667352	0.214	0.459	0.000300949
Btg2	4.66126e-07	-0.66876	0.836	0.855	0.00822853
Slc1a1	7.8706e-10	-0.668846	0.774	0.899	1.3894e-05
Dab2	1.2264e-08	-0.672003	0.453	0.667	0.000216497
Ndufa7	1.25506e-09	-0.673591	0.742	0.874	2.21556e-05
Pkp4	1.39295e-10	-0.678569	0.447	0.579	2.45898e-06
Lpar6	1.30333e-08	-0.679975	0.78	0.925	0.000230077
Pik3ip1	4.52012e-10	-0.680303	0.321	0.553	7.97938e-06
Pllp	3.91071e-11	-0.681028	0.296	0.572	6.90358e-07
Fut8	1.88299e-13	-0.682114	0.553	0.635	3.32404e-09
Tsc22d1	1.03064e-13	-0.682603	0.874	0.987	1.81939e-09
Txnip	1.07871e-10	-0.684871	0.56	0.711	1.90425e-06
Col4a3bp	1.02814e-11	-0.686389	0.686	0.849	1.81498e-07
Anp32a	6.19843e-12	-0.689441	0.711	0.881	1.09421e-07
Net1	2.99441e-13	-0.691414	0.277	0.56	5.28603e-09
Clip1	3.20861e-12	-0.696917	0.667	0.818	5.66415e-08
App	1.10391e-16	-0.698819	0.925	0.994	1.94874e-12
Entpd1	1.16987e-10	-0.700108	0.132	0.396	2.06518e-06
St3gal6	6.76195e-15	-0.701413	0.742	0.893	1.19369e-10
Syne2	1.64788e-11	-0.702024	0.459	0.61	2.909e-07
Zfp36l1	6.25699e-11	-0.705089	0.799	0.912	1.10455e-06
Sp100	2.06102e-12	-0.716791	0.604	0.742	3.63832e-08
Gsta4	2.49717e-07	-0.717139	0.503	0.667	0.00440825
Lef1	2.11663e-14	-0.71952	0.805	0.918	3.73649e-10
Podxl	7.05085e-14	-0.71986	0.843	0.95	1.24469e-09
Ceacam1	6.00914e-16	-0.721297	0.132	0.415	1.06079e-11
Hip1	1.30982e-11	-0.72307	0.73	0.899	2.31222e-07
Abcc4	1.54746e-13	-0.728005	0.591	0.742	2.73173e-09
Grb14	2.72621e-11	-0.72881	0.233	0.528	4.81257e-07
Palm	5.40847e-11	-0.731252	0.164	0.465	9.54757e-07
Id3	5.83897e-10	-0.731738	0.843	0.95	1.03075e-05
Adgrf5	1.59086e-14	-0.735367	0.956	0.994	2.80835e-10
Ifitm3	9.46197e-09	-0.738729	0.868	0.975	0.000167032
Lars2	4.31177e-08	-0.739006	0.987	1	0.000761156
Cx3cl1	2.35118e-12	-0.74645	0.484	0.73	4.15054e-08
Reck	9.72903e-13	-0.748141	0.497	0.679	1.71747e-08
Zfp366	7.74024e-11	-0.748312	0.396	0.597	1.36638e-06
Ucp2	9.33929e-12	-0.749622	0.377	0.629	1.64866e-07
Gbp5	9.72176e-11	-0.752809	0.189	0.478	1.71618e-06
Aldh2	4.27147e-14	-0.759188	0.528	0.748	7.54043e-10
S100a13	7.56087e-14	-0.760147	0.786	0.906	1.33472e-09
Cobll1	3.8094e-11	-0.761055	0.421	0.648	6.72473e-07
Kitl	1.39716e-10	-0.762821	0.862	0.956	2.46641e-06
Srgn	1.39662e-14	-0.764726	0.792	0.956	2.46546e-10
Spaar	4.75063e-13	-0.765095	0.327	0.579	8.38629e-09
C130074G19Rik	2.56213e-12	-0.773651	0.686	0.855	4.52293e-08
Fcgrt	6.62395e-13	-0.77756	0.566	0.755	1.16933e-08
Xaf1	8.27386e-13	-0.782013	0.459	0.673	1.46058e-08
Mtus1	7.00397e-16	-0.79465	0.572	0.811	1.23641e-11
Bmpr2	4.49199e-15	-0.799943	0.874	0.962	7.92972e-11
Ifit1	1.39837e-08	-0.802335	0.214	0.44	0.000246854
Gm9946	2.79711e-12	-0.802545	0.044	0.308	4.93773e-08
Efr3b	5.16434e-14	-0.802733	0.572	0.767	9.11662e-10
Pglyrp1	5.68427e-12	-0.803039	0.881	0.987	1.00345e-07
Cd59a	2.61792e-15	-0.803225	0.459	0.66	4.62141e-11
Ddc	8.73551e-11	-0.804866	0.258	0.547	1.54208e-06
Rsad2	6.69469e-08	-0.807765	0.113	0.34	0.00118181
Jcad	5.77186e-15	-0.807818	0.887	0.962	1.01891e-10
Gbp3	5.44668e-13	-0.810338	0.371	0.679	9.61503e-09
Fry	7.79707e-13	-0.815093	0.767	0.906	1.37642e-08
Isg15	4.2701e-10	-0.8151	0.472	0.686	7.53801e-06
Prickle1	2.22692e-16	-0.823246	0.245	0.591	3.93119e-12
Cmtm8	2.72447e-13	-0.826704	0.352	0.635	4.8095e-09
Rnf144b	1.41349e-13	-0.830723	0.314	0.616	2.49523e-09
Adgrg1	2.74424e-15	-0.835422	0.377	0.648	4.8444e-11
Htra1	2.38772e-12	-0.841974	0.277	0.585	4.21504e-08
Ly6e	4.31999e-21	-0.85572	0.906	0.994	7.62607e-17
Synpo2	1.17917e-13	-0.860683	0.226	0.497	2.08159e-09
Nebl	5.22897e-12	-0.861597	0.182	0.497	9.2307e-08
Aqp11	1.24979e-12	-0.861993	0.132	0.459	2.20626e-08
Srgap2	3.24144e-16	-0.862222	0.673	0.868	5.72212e-12
Glul	7.02464e-12	-0.862607	0.642	0.818	1.24006e-07
Tm4sf1	7.44074e-13	-0.866755	0.824	0.956	1.31351e-08
Fam13c	1.73683e-14	-0.867337	0.453	0.673	3.06603e-10
Kctd12	8.42519e-14	-0.870967	0.447	0.654	1.4873e-09
Plekhh2	1.43958e-11	-0.874043	0.509	0.761	2.5413e-07
Lims2	1.03289e-18	-0.87678	0.371	0.623	1.82335e-14
Pcp4l1	5.05433e-19	-0.879129	0.717	0.931	8.92241e-15
Jam2	1.08883e-18	-0.882993	0.522	0.761	1.92211e-14
Gpd2	5.57077e-21	-0.884832	0.497	0.723	9.83408e-17
Gstm1	2.40596e-18	-0.888405	0.566	0.792	4.24724e-14
Atp10a	1.36941e-18	-0.891128	0.396	0.704	2.41742e-14
Pakap.1	2.77771e-16	-0.90941	0.78	0.937	4.90349e-12
Arl4a	7.06454e-13	-0.914268	0.591	0.78	1.2471e-08
Lsr	4.27203e-18	-0.914812	0.447	0.811	7.54141e-14
Ptprr	5.60253e-11	-0.916776	0.157	0.465	9.89015e-07
Gas6	6.57437e-15	-0.922876	0.233	0.591	1.16057e-10
Iigp1	2.17773e-12	-0.923436	0.189	0.516	3.84434e-08
Nxpe4	7.03675e-17	-0.924222	0.346	0.66	1.2422e-12
Hbb-bs	0.134227	-0.931478	0.258	0.321	1
Paqr5	1.62199e-15	-0.937909	0.164	0.547	2.8633e-11
Bcl2l1	1.71495e-17	-0.939048	0.289	0.597	3.0274e-13
Klf4	8.24454e-13	-0.95024	0.447	0.761	1.45541e-08
Ndnf	3.71232e-08	-0.963366	0.245	0.465	0.000655336
Stra6	4.00888e-11	-0.964313	0.447	0.686	7.07688e-07
Fyco1	2.29047e-18	-0.965854	0.465	0.704	4.04337e-14
Epas1	9.26779e-24	-0.977555	0.855	0.994	1.63604e-19
Pcmtd1	3.47614e-21	-0.979184	0.748	0.899	6.13644e-17
Ramp2	7.43743e-20	-0.99895	0.862	0.969	1.31293e-15
Mt2	9.81343e-13	-1.00331	0.491	0.78	1.73236e-08
Heg1	1.5211e-18	-1.01132	0.755	0.912	2.68519e-14
Ttll7	1.48178e-19	-1.01198	0.314	0.66	2.61579e-15
Xdh	3.73937e-21	-1.03088	0.126	0.572	6.60111e-17
Ptprb	5.38601e-20	-1.03533	0.931	0.994	9.50792e-16
Ahnak	6.33489e-17	-1.03655	0.786	0.962	1.1183e-12
Mfsd2a	6.19389e-16	-1.03751	0.503	0.836	1.09341e-11
Wfdc1	8.2984e-20	-1.0389	0.497	0.862	1.46492e-15
Maoa	1.01813e-18	-1.03946	0.541	0.799	1.7973e-14
Degs2	2.01973e-23	-1.03956	0.094	0.585	3.56543e-19
Slc30a1	6.16198e-19	-1.04603	0.616	0.824	1.08777e-14
Golim4	1.62015e-17	-1.04749	0.667	0.849	2.86005e-13
Lrrn3	5.9009e-14	-1.05488	0.428	0.742	1.04169e-09
Akap12	3.43092e-13	-1.0642	0.516	0.774	6.0566e-09
Clec2d	1.67654e-20	-1.06604	0.692	0.887	2.9596e-16
Ablim1	3.84575e-27	-1.07344	0.931	1	6.7889e-23
Tek	1.9373e-20	-1.07392	0.377	0.774	3.41992e-16
Ptn	4.54056e-09	-1.07993	0.283	0.597	8.01546e-05
Syne1	1.96277e-18	-1.08156	0.541	0.849	3.46487e-14
Srarp	2.45627e-18	-1.08811	0.182	0.623	4.33605e-14
Abcg2	1.27449e-28	-1.11086	0.799	0.981	2.24986e-24
Flt1	1.11752e-31	-1.1183	0.981	1	1.97276e-27
Tfrc	1.44635e-16	-1.12197	0.635	0.843	2.55325e-12
Slc9a3r2	6.47624e-24	-1.12794	0.736	0.899	1.14325e-19
Id1	1.96588e-18	-1.13735	0.623	0.906	3.47037e-14
Slc39a10	2.06862e-24	-1.14747	0.843	0.962	3.65173e-20
Selenop	6.24955e-21	-1.15421	0.811	0.956	1.10323e-16
Cyyr1	4.09381e-26	-1.1799	0.704	0.931	7.22681e-22
Cp	2.58275e-25	-1.19417	0.428	0.792	4.55932e-21
Alas1	4.82183e-22	-1.21411	0.491	0.767	8.51198e-18
Ocln	2.45997e-27	-1.22334	0.403	0.805	4.34259e-23
Slc16a1	2.46493e-15	-1.23341	0.358	0.692	4.35134e-11
Igf1r	4.98337e-28	-1.24465	0.881	0.981	8.79714e-24
Slc22a8	5.05754e-25	-1.28833	0.541	0.899	8.92807e-21
Clic5	1.24611e-32	-1.30343	0.553	0.874	2.19976e-28
Abcb1a	6.64844e-34	-1.32873	0.874	0.981	1.17365e-29
Car4	4.50161e-16	-1.33082	0.541	0.805	7.94669e-12
Mt1	1.42156e-23	-1.35698	0.629	0.95	2.50948e-19
Klf2	3.41771e-19	-1.41044	0.704	0.943	6.03329e-15
Cebpd	2.00655e-19	-1.41816	0.597	0.83	3.54216e-15
Slc2a1	1.46847e-43	-1.43225	0.868	1	2.59228e-39
Tinagl1	2.1921e-27	-1.43349	0.226	0.742	3.86971e-23
Ly6a	5.31453e-34	-1.4655	0.836	0.987	9.38174e-30
Utrn	1.38176e-36	-1.47086	0.805	0.987	2.43923e-32
Ivns1abp	2.86566e-24	-1.50255	0.673	0.893	5.05875e-20
Cavin2	3.08173e-29	-1.50763	0.396	0.83	5.44018e-25
Ltbp4	4.10167e-32	-1.52225	0.459	0.906	7.24069e-28
Mal	6.37362e-27	-1.53087	0.629	0.893	1.12513e-22
Bsg	4.83986e-46	-1.54511	0.981	1	8.5438e-42
Gatm	1.26267e-30	-1.56197	0.472	0.868	2.229e-26
Gpcpd1	2.0111e-38	-1.56689	0.667	0.95	3.5502e-34
Ptprg	9.29333e-38	-1.58251	0.692	0.937	1.64055e-33
Itm2a	2.1074e-39	-1.58355	0.893	1	3.72019e-35
Sema3c	1.36262e-26	-1.58627	0.302	0.761	2.40542e-22
Sgms1	1.31262e-39	-1.65825	0.686	0.95	2.31716e-35
Ndrg1	2.64827e-35	-1.7051	0.283	0.843	4.67499e-31
Slc6a6	6.13142e-13	-1.75667	0.233	0.585	1.08238e-08
Apoe	1.34639e-31	-1.80354	0.384	0.912	2.37678e-27
Prom1	3.39036e-44	-1.81276	0.465	0.925	5.98501e-40
Slco1c1	4.37879e-45	-1.82865	0.723	0.987	7.72989e-41
Spock2	1.4116e-36	-1.83626	0.792	0.987	2.4919e-32
Pltp	4.74219e-54	-1.92567	0.786	1	8.37138e-50
Ly6c1	2.72167e-53	-2.08573	0.755	0.994	4.80457e-49
Slco1a4	2.82754e-60	-2.24892	0.591	0.994	4.99146e-56
Cxcl12	1.78593e-59	-2.68864	0.704	0.994	3.15271e-55
