# Supplementary material for: Loss of angiopoietin-2 leads to region-specific brain malformations and blood-brain barrier leakage
Source: JCI Insight. 2026 Feb 19;11(7):e198256. doi: 10.1172/jci.insight.198256 (PMC13134733; doi:10.1172/jci.insight.198256)
Supplement: Supplemental table 8 [file jciinsight-11-198256-s135.xlsx]

## Sheet: enriched in cluster 4tip
Supplemental Table 8. Gene Ontology (GO) analysis of the differentially expressed genes (DEGs) in Cluster 4i vs 4ii and vice versa. The GeneRatio shows the number of genes from the Cluster 4i/4ii-DEGs corresponding to a specific GO-term out of the total number of genes present in our dataset. The BgRatio is the number of genes specific for a GO-term out of the total amount of genes across the GO-…
Enriched in cluster 4i
ID	Description	GeneRatio	BgRatio	pvalue	p.adjust	qvalue	geneID	Count
GO:0001525	angiogenesis	29/195	471/15555	1.19917e-12	3.68145e-09	2.94365e-09	Apln/Col4a1/Col4a2/Mcam/Serpine1/Adm/Sparc/Esm1/Ecscr/Itgb1/Smad1/Cxcr4/Hspg2/Plxnd1/Pgf/Cdh13/Rhoj/Loxl2/Thbs1/Actg1/Tcf4/Myh9/Flna/Anxa1/Slc12a2/Tbxa2r/Cemip2/Rgcc/Pkm	29
GO:0007015	actin filament organization	24/195	410/15555	3.48757e-10	3.81976e-07	3.05423e-07	Fscn1/Pfn1/Tmsb10/Sirpa/Rhoc/Arhgap18/Myo1b/Actg1/Nox4/Myadm/Trf/Tpm1/Lcp1/Dstn/Tpm4/Flna/Cdc42ep3/Myh10/Capg/Actn1/Tmsb4x/Rgcc/Coro1c/Vasp	24
GO:0032970	regulation of actin filament-based process	23/195	377/15555	3.73266e-10	3.81976e-07	3.05423e-07	Fscn1/Pfn1/Tmsb10/Rhoc/Arhgap18/Actg1/Nox4/Myadm/Tpm1/Dstn/Myh9/Flna/Kcnj2/Abracl/Cdc42ep3/Akap13/Capg/Frmd6/Tmsb4x/Rgcc/Vasp/Pde4b/Tgfb1	23
GO:0031589	cell-substrate adhesion	21/195	325/15555	8.12081e-10	6.23272e-07	4.98361e-07	Lamb1/Serpine1/Nid1/Itgb1/Lamc1/Itga4/Vwf/Sirpa/Nid2/Cd63/Cdh13/Thbs1/Actg1/Myadm/Lims1/Flna/Lgals1/Ptprk/Actn1/Bcl2l11/Coro1c	21
GO:0001667	ameboidal-type cell migration	23/195	397/15555	1.02236e-09	6.26169e-07	5.00677e-07	Kit/Serpine1/Sparc/Pfn1/Itgb1/Itga4/Cxcr4/Plxnd1/Cd63/Cdh13/Rhoj/Loxl2/Thbs1/Anxa6/Myh9/Fstl1/Sema6d/Anxa1/Tbxa2r/Rgcc/Coro1c/Tgfb1/Cdh2	23
GO:0042060	wound healing	20/195	300/15555	1.22378e-09	6.26169e-07	5.00677e-07	Serpine1/Itgb1/Vwf/Cxcr4/Cd9/Anxa5/Thbs1/Actg1/Cdkn1a/Ext1/Tpm1/F2r/Anxa6/Myh9/Flna/Anxa1/Slc12a2/Tbxa2r/Myh10/Tgfb1	20
GO:0022604	regulation of cell morphogenesis	20/195	319/15555	3.53465e-09	1.5502e-06	1.23952e-06	Kit/Sparc/Cxcr4/Rhoc/Plxnd1/Rhoj/Arhgap18/Myadm/Tpm1/Myo10/Bambi/Msn/Myh9/Lims1/Flna/Anxa1/Myl12a/Cdc42ep3/Myh10/Coro1c	20
GO:0090132	epithelium migration	18/195	278/15555	1.35639e-08	3.25277e-06	2.60088e-06	Kit/Serpine1/Sparc/Pfn1/Itgb1/Plxnd1/Cd63/Cdh13/Rhoj/Loxl2/Thbs1/Myh9/Fstl1/Anxa1/Tbxa2r/Rgcc/Coro1c/Tgfb1	18
GO:0090130	tissue migration	18/195	280/15555	1.51606e-08	3.25277e-06	2.60088e-06	Kit/Serpine1/Sparc/Pfn1/Itgb1/Plxnd1/Cd63/Cdh13/Rhoj/Loxl2/Thbs1/Myh9/Fstl1/Anxa1/Tbxa2r/Rgcc/Coro1c/Tgfb1	18
GO:0030198	extracellular matrix organization	17/195	249/15555	1.59735e-08	3.25277e-06	2.60088e-06	Col4a1/Lamb1/Col4a2/Fscn1/Nid1/Pxdn/Serpinh1/Itgb1/Lamc1/Hspg2/Loxl2/Olfml2b/Ext1/Lcp1/Adamtsl2/Rgcc/Tgfb1	17
GO:0045229	external encapsulating structure organization	17/195	249/15555	1.59735e-08	3.25277e-06	2.60088e-06	Col4a1/Lamb1/Col4a2/Fscn1/Nid1/Pxdn/Serpinh1/Itgb1/Lamc1/Hspg2/Loxl2/Olfml2b/Ext1/Lcp1/Adamtsl2/Rgcc/Tgfb1	17
GO:0043062	extracellular structure organization	17/195	250/15555	1.69525e-08	3.25277e-06	2.60088e-06	Col4a1/Lamb1/Col4a2/Fscn1/Nid1/Pxdn/Serpinh1/Itgb1/Lamc1/Hspg2/Loxl2/Olfml2b/Ext1/Lcp1/Adamtsl2/Rgcc/Tgfb1	17
GO:0061041	regulation of wound healing	11/195	99/15555	4.37078e-08	7.06227e-06	5.64691e-06	Serpine1/Itgb1/Cxcr4/Cd9/Anxa5/Thbs1/Actg1/F2r/Anxa1/Slc12a2/Tbxa2r	11
GO:0032963	collagen metabolic process	10/195	89/15555	1.63917e-07	2.18794e-05	1.74945e-05	Serpine1/Serpinh1/Itgb1/Vim/F2r/Tram2/Ctsb/Errfi1/Rgcc/Tgfb1	10
GO:0032964	collagen biosynthetic process	8/195	50/15555	1.80741e-07	2.31198e-05	1.84864e-05	Serpine1/Serpinh1/Vim/F2r/Tram2/Errfi1/Rgcc/Tgfb1	8
GO:0045216	cell-cell junction organization	13/195	168/15555	1.96221e-07	2.40959e-05	1.92668e-05	Fscn1/Itgb1/Rhoc/Cd9/Actg1/Ext1/F2r/Actb/Lims1/Flna/Adam10/Tgfb1/Cdh2	13
GO:0032956	regulation of actin cytoskeleton organization	18/195	337/15555	2.51401e-07	2.85852e-05	2.28564e-05	Fscn1/Pfn1/Tmsb10/Rhoc/Arhgap18/Actg1/Nox4/Myadm/Tpm1/Dstn/Flna/Cdc42ep3/Akap13/Capg/Tmsb4x/Rgcc/Vasp/Tgfb1	18
GO:0003015	heart process	13/195	201/15555	1.52543e-06	0.000146346	0.000117016	Apln/Adm/Cxcr4/Calm2/Scn1b/Nox4/Nos2/Ext1/Tpm1/Flna/Kcnj2/Akap13/Pde4b	13
GO:0010712	regulation of collagen metabolic process	7/195	47/15555	1.79755e-06	0.000158736	0.000126923	Serpine1/Itgb1/Vim/F2r/Errfi1/Rgcc/Tgfb1	7
GO:0042692	muscle cell differentiation	17/195	347/15555	1.80969e-06	0.000158736	0.000126923	Kit/Adm/Itgb1/Smad1/Csrp1/Cd9/Actg1/Nox4/Tpm1/Uchl1/Myh9/Myh10/Akap13/Actn1/Tmsb4x/Tgfb1/Cdh2	17
GO:0050900	leukocyte migration	16/195	313/15555	2.1302e-06	0.000181659	0.000145252	Kit/Serpine1/Itgb1/Itga4/Sirpa/Pgf/Cd9/Dapk2/Thbs1/Ext1/Msn/Anxa1/Slc12a2/Adam10/Pde4b/Tgfb1	16
GO:1902903	regulation of supramolecular fiber organization	17/195	357/15555	2.65914e-06	0.000220637	0.000176419	Pfn1/Tmsb10/Rhoc/Hspg2/Arhgap18/Actg1/Nox4/Myadm/Tpm1/Dstn/Flna/Cdc42ep3/Akap13/Capg/Tmsb4x/Rgcc/Vasp	17
GO:0006935	chemotaxis	20/195	492/15555	3.85359e-06	0.000311329	0.000248935	Kit/Serpine1/Ecscr/Cxcr4/Plxnd1/Pgf/Cdh13/Scn1b/Ackr2/Dapk2/Thbs1/Ext1/Sema6d/Anxa1/Slc12a2/Myh10/Adam10/Vasp/Pde4b/Tgfb1	20
GO:0051216	cartilage development	11/195	162/15555	6.24018e-06	0.000467253	0.00037361	Serpinh1/Smad1/Hspg2/Loxl2/Thbs1/Ext1/Creb3l2/Bgn/Anxa6/Pkd1/Tgfb1	11
GO:0003012	muscle system process	16/195	342/15555	6.61955e-06	0.000483857	0.000386887	Kit/Fkbp1a/Cxcr4/Calm2/Scn1b/Tpm1/F2r/Cyba/Tpm4/Anxa6/Flna/Kcnj2/Tbxa2r/Akap13/Errfi1/Pde4b	16
GO:0030048	actin filament-based movement	9/195	112/15555	1.14874e-05	0.000820146	0.000655779	Scn1b/Myo1b/Tpm1/Myh9/Flna/Kcnj2/Myh10/Frmd6/Pde4b	9
GO:0010959	regulation of metal ion transport	16/195	364/15555	1.44184e-05	0.000948221	0.000758187	Serpine1/Itgb1/Fkbp1a/Fxyd6/Cxcr4/Calm2/Cd63/Scn1b/Trf/F2r/Cyba/Flna/Kcnj2/Gem/Pde4b/Tgfb1	16
GO:0043254	regulation of protein-containing complex assembly	17/195	406/15555	1.45167e-05	0.000948221	0.000758187	Fscn1/Pfn1/Tmsb10/Rhoc/Pmepa1/Arhgap18/Myadm/Trabd2b/Tpm1/Lcp1/Msn/Cdc42ep3/Capg/Tmsb4x/Bcl2l11/Vasp/Tgfb1	17
GO:0007162	negative regulation of cell adhesion	13/195	261/15555	2.59376e-05	0.00156134	0.00124843	Lamb1/Serpine1/Plxnd1/Cdh13/Cd9/Thbs1/Myadm/Anxa1/Lgals1/Rgcc/Adam10/Coro1c/Tgfb1	13
GO:0030193	regulation of blood coagulation	6/195	48/15555	2.84583e-05	0.00161791	0.00129366	Serpine1/Cd9/Anxa5/Thbs1/F2r/Tbxa2r	6
GO:1900046	regulation of hemostasis	6/195	49/15555	3.20939e-05	0.00172856	0.00138214	Serpine1/Cd9/Anxa5/Thbs1/F2r/Tbxa2r	6
GO:0050818	regulation of coagulation	6/195	51/15555	4.04827e-05	0.00200455	0.00160281	Serpine1/Cd9/Anxa5/Thbs1/F2r/Tbxa2r	6
GO:0007266	Rho protein signal transduction	9/195	132/15555	4.27822e-05	0.00208478	0.00166697	Itgb1/Cdh13/Rhoj/Gpr55/F2r/Arhgef28/Cdc42ep3/Akap13/Cdh2	9
GO:0061564	axon development	17/195	444/15555	4.51307e-05	0.00216486	0.001731	Itgb1/Itga4/Cxcr4/Plxnd1/Tspan2/Scn1b/Vim/Ext1/Actb/Raph1/Uchl1/Flna/Sema6d/Arhgef28/Myh10/Vasp/Cdh2	17
GO:0030239	myofibril assembly	6/195	53/15555	5.05438e-05	0.00231596	0.00185182	Itgb1/Csrp1/Actg1/Tpm1/Myh10/Akap13	6
GO:0001935	endothelial cell proliferation	9/195	138/15555	6.0591e-05	0.00269586	0.00215558	Apln/Sparc/Itga4/Pgf/Cdh13/Loxl2/Thbs1/Cyba/Rgcc	9
GO:0051235	maintenance of location	13/195	286/15555	6.66266e-05	0.0028809	0.00230353	Pfn1/Fkbp1a/Tmsb10/Calm2/F2r/Cyba/Anxa6/Flna/Nrip1/Tmsb4x/Pkd1/Tgfb1/Abcg1	13
GO:1903522	regulation of blood circulation	11/195	211/15555	7.28284e-05	0.00310532	0.00248298	Apln/Adm/Calm2/Scn1b/Nos2/Tpm1/F2r/Flna/Kcnj2/Tbxa2r/Pde4b	11
GO:0034329	cell junction assembly	15/195	375/15555	7.87673e-05	0.00330971	0.00264641	Fscn1/Itgb1/Lamc1/Rhoc/Plxnd1/Cd9/Pcdh17/Actg1/Actb/Lims1/Adgrl2/Ptprk/Actn1/Coro1c/Cdh2	15
GO:0060485	mesenchyme development	12/195	254/15555	8.84164e-05	0.00347998	0.00278255	Itga4/Loxl2/Thbs1/Ext1/Bambi/Anxa6/Flna/Sema6d/Rgcc/Coro1c/Tgfb1/Cdh2	12
GO:2000353	positive regulation of endothelial cell apoptotic process	4/195	20/15555	9.91404e-05	0.00383737	0.00306832	Ecscr/Itga4/Thbs1/Rgcc	4
GO:0010632	regulation of epithelial cell migration	11/195	219/15555	0.000101554	0.00383737	0.00306832	Serpine1/Sparc/Pfn1/Cd63/Rhoj/Thbs1/Anxa1/Tbxa2r/Rgcc/Coro1c/Tgfb1	11
GO:1903510	mucopolysaccharide metabolic process	6/195	60/15555	0.000102497	0.00383737	0.00306832	Chst1/Chst7/Ext1/Bgn/Cemip2/Tgfb1	6
GO:0061448	connective tissue development	11/195	226/15555	0.00013414	0.00484483	0.00387387	Serpinh1/Smad1/Hspg2/Loxl2/Thbs1/Ext1/Creb3l2/Bgn/Anxa6/Pkd1/Tgfb1	11
GO:0090066	regulation of anatomical structure size	17/195	489/15555	0.000146452	0.00516791	0.0041322	Apln/Adm/Pfn1/Tmsb10/Arhgap18/Myadm/Ext1/Tpm1/F2r/Dstn/Sema6d/Slc12a2/Cdc42ep3/Tbxa2r/Capg/Tmsb4x/Vasp	17
GO:1904062	regulation of cation transmembrane transport	13/195	312/15555	0.000159215	0.00547696	0.00437931	Itgb1/Fkbp1a/Fxyd6/Calm2/Cd63/Scn1b/F2r/Cyba/Flna/Kcnj2/Gem/Pde4b/Tgfb1	13
GO:0001936	regulation of endothelial cell proliferation	8/195	124/15555	0.000168231	0.00567549	0.00453806	Apln/Sparc/Itga4/Pgf/Cdh13/Thbs1/Cyba/Rgcc	8
GO:0072593	reactive oxygen species metabolic process	10/195	194/15555	0.000170224	0.00567793	0.00454001	Pxdn/Thbs1/Nox4/Cdkn1a/Nos2/Cyba/Pmaip1/Eef1a1/Gpx3/Tgfb1	10
GO:0002685	regulation of leukocyte migration	10/195	195/15555	0.000177502	0.00567793	0.00454001	Serpine1/Itga4/Pgf/Cd9/Dapk2/Thbs1/Msn/Anxa1/Adam10/Tgfb1	10
GO:0044089	positive regulation of cellular component biogenesis	17/195	497/15555	0.000177599	0.00567793	0.00454001	Kit/Fscn1/Pfn1/Rhoc/Nox4/Trabd2b/Tpm1/Lcp1/Msn/Lims1/Flna/Cdc42ep3/Adgrl2/Rgcc/Bcl2l11/Vasp/Tgfb1	17
GO:0051271	negative regulation of cellular component movement	12/195	275/15555	0.000186324	0.00583687	0.00466709	Serpine1/Cd63/Cd9/Thbs1/Tpm1/Sema6d/Tbxa2r/Ptprk/Actn1/Rgcc/Coro1c/Tgfb1	12
GO:0031099	regeneration	8/195	127/15555	0.000198393	0.00615219	0.00491922	Serpine1/Adm/Cd9/Cdkn1a/Flna/Anxa1/Tgfb1/Pkm	8
GO:0048771	tissue remodeling	9/195	162/15555	0.00020645	0.00627525	0.00501762	Itga4/Gpr55/Nox4/Nos2/Trf/Ext1/F2r/Rassf2/Flna	9
GO:0071560	cellular response to transforming growth factor beta stimulus	10/195	200/15555	0.000217943	0.00644055	0.00514979	Col4a2/Serpine1/Smad1/Pmepa1/Thbs1/Bambi/Htra3/Ptprk/Adamtsl2/Tgfb1	10
GO:0010927	cellular component assembly involved in morphogenesis	7/195	98/15555	0.000230882	0.00668117	0.00534219	Itgb1/Csrp1/Cd9/Actg1/Tpm1/Myh10/Akap13	7
GO:0050921	positive regulation of chemotaxis	8/195	130/15555	0.000232862	0.00668117	0.00534219	Serpine1/Cxcr4/Pgf/Cdh13/Dapk2/Thbs1/Adam10/Tgfb1	8
GO:0050982	detection of mechanical stimulus	5/195	45/15555	0.000239175	0.00673641	0.00538635	Kit/Cxcr4/Piezo2/Slc12a2/Pkd1	5
GO:0071559	response to transforming growth factor beta	10/195	204/15555	0.000255627	0.00694492	0.00555308	Col4a2/Serpine1/Smad1/Pmepa1/Thbs1/Bambi/Htra3/Ptprk/Adamtsl2/Tgfb1	10
GO:0001763	morphogenesis of a branching structure	10/195	205/15555	0.000265857	0.00715949	0.00572464	Col4a1/Adm/Cxcr4/Plxnd1/Pgf/Ext1/Slc12a2/Cpe/Pkd1/Tgfb1	10
GO:0051480	regulation of cytosolic calcium ion concentration	12/195	291/15555	0.000312906	0.00821043	0.00656496	Adm/Fkbp1a/Cxcr4/Calm2/Ackr2/Gpr55/F2r/Cyba/Bok/Tbxa2r/Pkd1/Tgfb1	12
GO:0072577	endothelial cell apoptotic process	5/195	48/15555	0.000325174	0.00843734	0.0067464	Serpine1/Ecscr/Itga4/Thbs1/Rgcc	5
GO:0071402	cellular response to lipoprotein particle stimulus	4/195	28/15555	0.000387367	0.00920198	0.0073578	Itgb1/Cdh13/Cd9/Abcg1	4
GO:0001778	plasma membrane repair	3/195	12/15555	0.000392658	0.00920198	0.0073578	Anxa6/Myh9/Myh10	3
GO:0007183	SMAD protein complex assembly	3/195	12/15555	0.000392658	0.00920198	0.0073578	Smad1/Pmepa1/Tgfb1	3
GO:0034446	substrate adhesion-dependent cell spreading	7/195	107/15555	0.000395927	0.0092083	0.00736285	Lamb1/Lamc1/Itga4/Myadm/Lims1/Flna/Coro1c	7
GO:0006897	endocytosis	16/195	484/15555	0.000402526	0.00929139	0.00742929	Apln/Serpine1/Adm/Itgb1/Itga4/Sirpa/Hspg2/Cd63/Cdh13/Rhoj/Cd9/Thbs1/Actg1/Trf/Actb/Myh9	16
GO:0140694	non-membrane-bounded organelle assembly	13/195	344/15555	0.000409507	0.00936303	0.00748657	Fscn1/Itgb1/Csrp1/Actg1/Rps28/Tpm1/Lcp1/Rps2/Msn/Flna/Rpl10/Myh10/Akap13	13
GO:0042246	tissue regeneration	5/195	51/15555	0.000432758	0.00951109	0.00760496	Serpine1/Cd9/Cdkn1a/Anxa1/Pkm	5
GO:0007178	transmembrane receptor protein serine/threonine kinase signaling pathway	12/195	302/15555	0.000437129	0.00951109	0.00760496	Smad1/Pmepa1/Vim/Thbs1/Trf/Ext1/Bambi/Fstl1/Htra3/Ptprk/Adamtsl2/Tgfb1	12
GO:0060326	cell chemotaxis	11/195	263/15555	0.000493526	0.0104491	0.00835501	Kit/Serpine1/Cxcr4/Pgf/Ackr2/Dapk2/Thbs1/Anxa1/Slc12a2/Adam10/Pde4b	11
GO:0051152	positive regulation of smooth muscle cell differentiation	3/195	13/15555	0.000505753	0.0106347	0.00850337	Kit/Tmsb4x/Tgfb1	3
GO:0008217	regulation of blood pressure	8/195	150/15555	0.000609601	0.0121227	0.00969321	Apln/Adm/Nos2/Ext1/Tpm1/F2r/Cyba/Tbxa2r	8
GO:0061138	morphogenesis of a branching epithelium	9/195	188/15555	0.000616009	0.0121227	0.00969321	Col4a1/Adm/Cxcr4/Plxnd1/Pgf/Ext1/Slc12a2/Pkd1/Tgfb1	9
GO:0009582	detection of abiotic stimulus	6/195	85/15555	0.000691294	0.0131004	0.010475	Kit/Cxcr4/Piezo2/Slc12a2/Lxn/Pkd1	6
GO:0009581	detection of external stimulus	6/195	86/15555	0.00073551	0.0134719	0.010772	Kit/Cxcr4/Piezo2/Slc12a2/Lxn/Pkd1	6
GO:0097581	lamellipodium organization	6/195	87/15555	0.000781883	0.0140167	0.0112076	Kit/Fscn1/Itgb1/Cdh13/Spata13/Coro1c	6
GO:0051014	actin filament severing	3/195	15/15555	0.000789866	0.0140167	0.0112076	Dstn/Myh9/Capg	3
GO:0071404	cellular response to low-density lipoprotein particle stimulus	3/195	15/15555	0.000789866	0.0140167	0.0112076	Itgb1/Cdh13/Cd9	3
GO:1902043	positive regulation of extrinsic apoptotic signaling pathway via death domain receptors	3/195	15/15555	0.000789866	0.0140167	0.0112076	Thbs1/Pmaip1/Atf3	3
GO:0071216	cellular response to biotic stimulus	9/195	196/15555	0.000829578	0.0140861	0.0112631	Serpine1/Sirpa/Vim/Nos2/Litaf/Tbxa2r/Bcl2l11/Pde4b/Tgfb1	9
GO:0014910	regulation of smooth muscle cell migration	6/195	88/15555	0.000830482	0.0140861	0.0112631	Serpine1/Nox4/Tpm1/Sema6d/Tmsb4x/S100a11	6
GO:0035023	regulation of Rho protein signal transduction	6/195	88/15555	0.000830482	0.0140861	0.0112631	Itgb1/Gpr55/F2r/Arhgef28/Akap13/Cdh2	6
GO:0032496	response to lipopolysaccharide	10/195	238/15555	0.000855675	0.0143779	0.0114964	Serpine1/Adm/Sirpa/Vim/Nos2/F2r/Litaf/Tbxa2r/Pde4b/Tgfb1	10
GO:0071222	cellular response to lipopolysaccharide	8/195	165/15555	0.00113454	0.0181408	0.0145052	Serpine1/Sirpa/Vim/Nos2/Litaf/Tbxa2r/Pde4b/Tgfb1	8
GO:0098742	cell-cell adhesion via plasma-membrane adhesion molecules	8/195	166/15555	0.00117944	0.0186643	0.0149238	Mcam/Itga4/Cdh13/Pcdh17/Myadm/Pcdh12/Lgals1/Cdh2	8
GO:0055074	calcium ion homeostasis	13/195	389/15555	0.00127493	0.0198681	0.0158863	Adm/Fkbp1a/Cxcr4/Calm2/Ackr2/Gpr55/F2r/Cyba/Anxa6/Bok/Tbxa2r/Pkd1/Tgfb1	13
GO:0010762	regulation of fibroblast migration	4/195	39/15555	0.0013976	0.0212502	0.0169914	Itgb1/Thbs1/Coro1c/Tgfb1	4
GO:2000379	positive regulation of reactive oxygen species metabolic process	5/195	66/15555	0.00141508	0.021353	0.0170736	Thbs1/Nox4/Cdkn1a/Cyba/Tgfb1	5
GO:0006937	regulation of muscle contraction	7/195	133/15555	0.0014385	0.021353	0.0170736	Kit/Calm2/F2r/Anxa6/Kcnj2/Tbxa2r/Pde4b	7
GO:0071346	cellular response to interferon-gamma	6/195	98/15555	0.00145514	0.0214773	0.017173	Sirpa/Vim/Actg1/Nos2/Capg/Gapdh	6
GO:0014015	positive regulation of gliogenesis	5/195	67/15555	0.00151388	0.0220266	0.0176122	Cxcr4/Vim/Trf/Ppp1cc/Tgfb1	5
GO:0050906	detection of stimulus involved in sensory perception	5/195	67/15555	0.00151388	0.0220266	0.0176122	Kit/Cxcr4/Piezo2/Slc12a2/Lxn	5
GO:0150115	cell-substrate junction organization	6/195	99/15555	0.00153316	0.0222019	0.0177523	Lamc1/Actg1/Lims1/Ptprk/Actn1/Coro1c	6
GO:0048738	cardiac muscle tissue development	9/195	216/15555	0.00163525	0.0232418	0.0185839	Itgb1/Fkbp1a/Smad1/Hspg2/Nox4/Tpm1/Myh10/Akap13/Tgfb1	9
GO:0030032	lamellipodium assembly	5/195	69/15555	0.00172657	0.0244266	0.0195313	Kit/Fscn1/Itgb1/Cdh13/Spata13	5
GO:0001890	placenta development	7/195	139/15555	0.00185304	0.0257413	0.0205825	Serpine1/Adm/Itga4/Vwf/Pcdh12/Ctsb/Pkd1	7
GO:0071800	podosome assembly	3/195	20/15555	0.00188978	0.0260163	0.0208023	Fscn1/Lcp1/Msn	3
GO:0051279	regulation of release of sequestered calcium ion into cytosol	5/195	71/15555	0.0019604	0.0265538	0.0212321	Fkbp1a/Calm2/F2r/Cyba/Tgfb1	5
GO:0007596	blood coagulation	7/195	141/15555	0.00201005	0.0268298	0.0214528	Serpine1/Vwf/Cd9/Anxa5/Thbs1/F2r/Tbxa2r	7
GO:0051606	detection of stimulus	7/195	141/15555	0.00201005	0.0268298	0.0214528	Kit/Cxcr4/Calm2/Piezo2/Slc12a2/Lxn/Pkd1	7
GO:0052547	regulation of peptidase activity	11/195	313/15555	0.0020198	0.0268433	0.0214636	Serpine1/Serpinh1/Col7a1/Thbs1/F2r/Pmaip1/Bok/Sox7/Lxn/Gapdh/Bcl2l11	11
GO:0071396	cellular response to lipid	13/195	410/15555	0.00203164	0.0268842	0.0214963	Serpine1/Sirpa/Gnai1/Vim/Nos2/Litaf/Msn/Anxa1/Nrip1/Tbxa2r/Akap13/Pde4b/Tgfb1	13
GO:0032535	regulation of cellular component size	12/195	363/15555	0.00213156	0.0280853	0.0224567	Pfn1/Tmsb10/Arhgap18/Myadm/Tpm1/Dstn/Sema6d/Slc12a2/Cdc42ep3/Capg/Tmsb4x/Vasp	12
GO:0050817	coagulation	7/195	143/15555	0.00217718	0.0282976	0.0226264	Serpine1/Vwf/Cd9/Anxa5/Thbs1/F2r/Tbxa2r	7
GO:0018149	peptide cross-linking	3/195	21/15555	0.00218454	0.0282976	0.0226264	Thbs1/Bgn/Anxa1	3
GO:0030855	epithelial cell differentiation	14/195	468/15555	0.00236041	0.0300683	0.0240422	Serpine1/Cxcr4/Cd63/Vim/Myadm/Ext1/Msn/Flna/Fstl1/Anxa1/Errfi1/Frmd6/Tgfb1/Cdh2	14
GO:0048872	homeostasis of number of cells	11/195	325/15555	0.00270269	0.0330568	0.0264318	Kit/Ext1/F2r/Pmaip1/Rassf2/Fstl1/Anxa1/Bcl2l11/Pde4b/Tgfb1/Cdh2	11
GO:0010718	positive regulation of epithelial to mesenchymal transition	4/195	47/15555	0.0028038	0.0340223	0.0272039	Loxl2/Bambi/Rgcc/Tgfb1	4
GO:0070371	ERK1 and ERK2 cascade	10/195	280/15555	0.00285177	0.0340798	0.0272498	Cxcr4/Sirpa/Gpr55/Nox4/Trf/F2r/Cavin3/Errfi1/Atf3/Tgfb1	10
GO:0030204	chondroitin sulfate metabolic process	3/195	23/15555	0.00285584	0.0340798	0.0272498	Chst7/Ext1/Bgn	3
GO:0070633	transepithelial transport	3/195	23/15555	0.00285584	0.0340798	0.0272498	Actg1/Actb/Slc12a2	3
GO:1901223	negative regulation of NIK/NF-kappaB signaling	3/195	23/15555	0.00285584	0.0340798	0.0272498	Tspan6/Litaf/Rassf2	3
GO:0007188	adenylate cyclase-modulating G protein-coupled receptor signaling pathway	7/195	152/15555	0.00306608	0.0357903	0.0286175	Adm/Gnai1/Flna/Tbxa2r/Adgrl2/Akap13/Pde4b	7
GO:0030031	cell projection assembly	14/195	483/15555	0.00313779	0.0364887	0.029176	Kit/Fscn1/Pfn1/Itgb1/Cdh13/Rhoj/Spata13/Myo10/Emp3/Flna/Cdc42ep3/Myh10/Capg/Coro1c	14
GO:0003416	endochondral bone growth	3/195	24/15555	0.00323395	0.0373242	0.029844	Thbs1/Ext1/Anxa6	3
GO:0150105	protein localization to cell-cell junction	3/195	24/15555	0.00323395	0.0373242	0.029844	Actg1/Actb/Flna	3
GO:0045987	positive regulation of smooth muscle contraction	3/195	25/15555	0.00364134	0.0414077	0.0331091	Kit/F2r/Tbxa2r	3
GO:1904706	negative regulation of vascular associated smooth muscle cell proliferation	3/195	25/15555	0.00364134	0.0414077	0.0331091	Apln/Cdkn1a/Tpm1	3
GO:0050808	synapse organization	13/195	440/15555	0.00372372	0.0420287	0.0336057	Col4a1/Sparc/Pfn1/Sez6l2/Plxnd1/Pcdh17/F2r/Actb/Flna/Adgrl2/Myh10/Adam10/Cdh2	13
GO:0048660	regulation of smooth muscle cell proliferation	7/195	159/15555	0.00393117	0.0437272	0.0349637	Apln/Cdh13/Thbs1/Cdkn1a/Tpm1/Cyba/Tgfb1	7
GO:0071805	potassium ion transmembrane transport	7/195	159/15555	0.00393117	0.0437272	0.0349637	Itgb1/Kcng2/Cd63/Kcnq4/Flna/Kcnj2/Slc12a2	7
GO:0099622	cardiac muscle cell membrane repolarization	3/195	26/15555	0.00407867	0.0448911	0.0358944	Scn1b/Flna/Kcnj2	3
GO:0040013	negative regulation of locomotion	10/195	296/15555	0.00422646	0.0463401	0.037053	Serpine1/Cd63/Thbs1/Tpm1/Sema6d/Tbxa2r/Ptprk/Rgcc/Coro1c/Tgfb1	10
GO:0003205	cardiac chamber development	7/195	162/15555	0.00435397	0.0470658	0.0376333	Fkbp1a/Cxcr4/Plxnd1/Tpm1/Cpe/Myh10/Tgfb1	7
GO:0048659	smooth muscle cell proliferation	7/195	164/15555	0.00465437	0.0491029	0.0392621	Apln/Cdh13/Thbs1/Cdkn1a/Tpm1/Cyba/Tgfb1	7
GO:0006816	calcium ion transport	11/195	350/15555	0.00472528	0.0493108	0.0394284	Serpine1/Fkbp1a/Cxcr4/Calm2/F2r/Cyba/Anxa6/Gem/Pkd1/Pde4b/Tgfb1	11
GO:0048732	gland development	11/195	350/15555	0.00472528	0.0493108	0.0394284	Vwf/Plxnd1/Ext1/Msn/Lims1/Anxa1/Slc12a2/Pkd1/Bcl2l11/Tgfb1/Pkm	11

## Sheet: enriched in cluster 4rest
Enriched in Cluster 4ii
ID	Description	GeneRatio	BgRatio	pvalue	p.adjust	qvalue	geneID	Count
GO:0001525	angiogenesis	23/191	471/15555	1.7473e-08	5.49178e-05	4.38849e-05	Cxcl12/Bsg/Flt1/Ptprb/Id1/Epas1/Klf2/Tek/Ramp2/Reck/Jcad/Ceacam1/Cx3cl1/Lef1/Klf4/Adam15/Glul/Cd59a/Adgrg1/Sp100/Ndnf/Acvrl1/Ptn	23
GO:0050678	regulation of epithelial cell proliferation	18/191	315/15555	6.68235e-08	0.000100588	8.038e-05	Cxcl12/Apoe/Flt1/Id1/Wfdc1/Lims2/Tek/Xdh/Jcad/Ceacam1/Bmpr2/Aqp11/Zfp36l1/Glul/Dab2/Acvrl1/Ptn/Htra1	18
GO:0001667	ameboidal-type cell migration	20/191	397/15555	9.61235e-08	0.000100588	8.038e-05	Cxcl12/Bsg/Ptprg/Apoe/Sema3c/Tek/Jcad/Macf1/Ceacam1/Bmpr2/Syne2/Akap12/Klf4/Glul/Tns1/Ptprr/Sp100/Kitl/Acvrl1/Srgap2	20
GO:0055076	transition metal ion homeostasis	11/191	112/15555	1.28015e-07	0.000100588	8.038e-05	Slc39a10/Mt1/Epas1/Cp/Tfrc/App/Slc30a1/Mt2/Slc40a1/Slc1a1/Atp2c1	11
GO:0050673	epithelial cell proliferation	18/191	368/15555	6.69835e-07	0.000329702	0.000263466	Cxcl12/Apoe/Flt1/Id1/Wfdc1/Lims2/Tek/Xdh/Jcad/Ceacam1/Bmpr2/Aqp11/Zfp36l1/Glul/Dab2/Acvrl1/Ptn/Htra1	18
GO:0046916	cellular transition metal ion homeostasis	9/191	91/15555	1.73056e-06	0.000574988	0.000459474	Slc39a10/Mt1/Tfrc/App/Slc30a1/Mt2/Slc40a1/Slc1a1/Atp2c1	9
GO:0003013	circulatory system process	19/191	436/15555	1.82942e-06	0.000574988	0.000459474	Slc2a1/Abcb1a/Abcg2/Apoe/Ocln/Epas1/Heg1/Klf2/Ramp2/Gas6/Mfsd2a/App/Ceacam1/Bmpr2/Cx3cl1/Akap12/Acvrl1/Slc1a1/Smad7	19
GO:0150104	transport across blood-brain barrier	5/191	19/15555	2.67834e-06	0.000701447	0.000560528	Slc2a1/Abcb1a/Abcg2/Apoe/Mfsd2a	5
GO:0010632	regulation of epithelial cell migration	13/191	219/15555	3.14274e-06	0.000701447	0.000560528	Bsg/Ptprg/Apoe/Tek/Jcad/Macf1/Ceacam1/Bmpr2/Klf4/Glul/Ptprr/Sp100/Acvrl1	13
GO:0030336	negative regulation of cell migration	14/191	255/15555	3.25695e-06	0.000701447	0.000560528	Cxcl12/Ptprg/Apoe/Reck/Cx3cl1/Klf4/Adam15/Adgrg1/Ptprr/Sp100/Acvrl1/Ptn/Ifitm3/Srgap2	14
GO:0010232	vascular transport	5/191	20/15555	3.53565e-06	0.000701447	0.000560528	Slc2a1/Abcb1a/Abcg2/Apoe/Mfsd2a	5
GO:0040013	negative regulation of locomotion	15/191	296/15555	3.85996e-06	0.000701447	0.000560528	Cxcl12/Ptprg/Apoe/Sema3c/Reck/Cx3cl1/Klf4/Adam15/Adgrg1/Ptprr/Sp100/Acvrl1/Ptn/Ifitm3/Srgap2	15
GO:0060856	establishment of blood-brain barrier	4/191	10/15555	4.36664e-06	0.000722333	0.000577218	Abcb1a/Reck/Mfsd2a/Lsr	4
GO:0015850	organic hydroxy compound transport	12/191	203/15555	7.91972e-06	0.00113144	0.000904137	Cxcl12/Slco1a4/Pltp/Slco1c1/Apoe/Ly6e/Slc16a1/Ceacam1/Stra6/Abcc4/Dab2/Entpd1	12
GO:0044406	adhesion of symbiont to host	4/191	13/15555	1.44434e-05	0.00174599	0.00139522	Gas6/Gbp2/Gbp7/Gbp3	4
GO:0045785	positive regulation of cell adhesion	17/191	417/15555	1.56165e-05	0.00181787	0.00145267	Cxcl12/Utrn/Spock2/Lims2/Tek/Tfrc/Ceacam1/Cx3cl1/Lef1/Cd59a/Podxl/Adgrg1/Dab2/Ndnf/Ptn/Smad7/Slc7a1	17
GO:0044403	biological process involved in symbiotic interaction	11/191	188/15555	2.09593e-05	0.00235268	0.00188003	Bsg/Apoe/Ly6e/Gas6/Ceacam1/Pglyrp1/Lef1/Gbp2/Gbp7/Ifitm3/Gbp3	11
GO:0098754	detoxification	6/191	49/15555	2.85645e-05	0.00299261	0.0023914	Abcb1a/Abcg2/Mt1/Slc30a1/Aldh2/Mt2	6
GO:0090132	epithelium migration	13/191	278/15555	4.02295e-05	0.00371887	0.00297175	Bsg/Ptprg/Apoe/Tek/Jcad/Macf1/Ceacam1/Bmpr2/Klf4/Glul/Ptprr/Sp100/Acvrl1	13
GO:0035633	maintenance of blood-brain barrier	4/191	17/15555	4.62607e-05	0.00388517	0.00310465	Abcb1a/Ocln/Mfsd2a/Slc1a1	4
GO:0060841	venous blood vessel development	4/191	17/15555	4.62607e-05	0.00388517	0.00310465	Sema3c/Heg1/Bmpr2/Acvrl1	4
GO:0001818	negative regulation of cytokine production	12/191	243/15555	4.73249e-05	0.00388517	0.00310465	Flt1/Klf2/Gas6/Ceacam1/Cx3cl1/Pglyrp1/Lef1/Srgn/Klf4/Cd59a/Cd2ap/Smad7	12
GO:1904019	epithelial cell apoptotic process	8/191	106/15555	4.82093e-05	0.00388517	0.00310465	Igf1r/Tek/Ramp2/Gas6/Bcl2l1/Bmpr2/Zfp36l1/Ndnf	8
GO:0031589	cell-substrate adhesion	14/191	325/15555	4.97816e-05	0.00391159	0.00312576	Utrn/Spock2/Lims2/Tek/Gas6/Macf1/Adam15/Parvb/Dab2/Ndnf/Acvrl1/Ptn/Srgap2/Acer2	14
GO:0045834	positive regulation of lipid metabolic process	9/191	141/15555	6.10252e-05	0.00464332	0.00371049	Apoe/Flt1/Igf1r/Tek/Mfsd2a/App/Adgrf5/Cpt1a/Dab2	9
GO:0006869	lipid transport	13/191	290/15555	6.20488e-05	0.00464332	0.00371049	Slco1a4/Pltp/Slco1c1/Slc2a1/Abcb1a/Apoe/Atp10a/Mfsd2a/Ceacam1/Stra6/Abcc4/Esyt2/Dab2	13
GO:0015721	bile acid and bile salt transport	4/191	19/15555	7.39032e-05	0.00516173	0.00412475	Slco1a4/Slco1c1/Ceacam1/Abcc4	4
GO:0043116	negative regulation of vascular permeability	4/191	19/15555	7.39032e-05	0.00516173	0.00412475	Apoe/Ramp2/Ceacam1/Akap12	4
GO:0007263	nitric oxide mediated signal transduction	4/191	20/15555	9.14951e-05	0.00611849	0.0048893	Apoe/Mt1/Mt2/Ndnf	4
GO:0003158	endothelium development	8/191	117/15555	9.72031e-05	0.00636478	0.00508611	Bsg/Id1/Heg1/Xdh/Ceacam1/Bmpr2/Slc40a1/Acvrl1	8
GO:1902532	negative regulation of intracellular signal transduction	17/191	484/15555	0.000100476	0.0064448	0.00515006	Cxcl12/Apoe/Igf1r/Ivns1abp/Slc9a3r2/Heg1/Xdh/Bcl2l1/Ceacam1/Spaar/Stk38/Klf4/Ptprr/Dab2/Ifi35/Cd2ap/Pik3ip1	17
GO:1904036	negative regulation of epithelial cell apoptotic process	5/191	40/15555	0.000122958	0.00743189	0.00593884	Igf1r/Tek/Ramp2/Gas6/Ndnf	5
GO:0000041	transition metal ion transport	7/191	92/15555	0.000136975	0.00797244	0.00637079	Slc39a10/Cp/Tfrc/Slc30a1/Slc40a1/Slc1a1/Atp2c1	7
GO:0030099	myeloid cell differentiation	14/191	363/15555	0.000160756	0.00865502	0.00691625	Alas1/Epas1/Klf2/Clec2d/Tfrc/App/Adgrf5/Ceacam1/Lef1/Zfp36l1/Dab2/Kitl/Cbfa2t3/Isg15	14
GO:0095500	acetylcholine receptor signaling pathway	4/191	23/15555	0.000162471	0.00865502	0.00691625	Ly6c1/Ly6a/Ly6e/Sorbs2	4
GO:0030855	epithelial cell differentiation	16/191	468/15555	0.000219353	0.0109433	0.00874478	Prom1/Abcb1a/Clic5/Id1/Heg1/Klf2/Xdh/Id3/Ceacam1/Bmpr2/Lef1/Zfp36l1/Klf4/Txnip/Dab2/Acvrl1	16
GO:1905144	response to acetylcholine	4/191	26/15555	0.000266517	0.0121804	0.00973337	Ly6c1/Ly6a/Ly6e/Sorbs2	4
GO:0006584	catecholamine metabolic process	5/191	47/15555	0.000267402	0.0121804	0.00973337	Epas1/Maoa/Ly6e/Ddc/Slc1a1	5
GO:0009712	catechol-containing compound metabolic process	5/191	47/15555	0.000267402	0.0121804	0.00973337	Epas1/Maoa/Ly6e/Ddc/Slc1a1	5
GO:0010876	lipid localization	13/191	337/15555	0.000275357	0.0123635	0.00987971	Slco1a4/Pltp/Slco1c1/Slc2a1/Abcb1a/Apoe/Atp10a/Mfsd2a/Ceacam1/Stra6/Abcc4/Esyt2/Dab2	13
GO:0045602	negative regulation of endothelial cell differentiation	3/191	11/15555	0.000279657	0.0123797	0.00989268	Id1/Xdh/Acvrl1	3
GO:0001974	blood vessel remodeling	5/191	48/15555	0.000295551	0.0127249	0.0101685	Sema3c/Epas1/Ceacam1/Bmpr2/Acvrl1	5
GO:0042908	xenobiotic transport	4/191	27/15555	0.000309882	0.0129861	0.0103772	Slc2a1/Abcb1a/Abcg2/Abcc4	4
GO:1990778	protein localization to cell periphery	13/191	342/15555	0.000317265	0.0130145	0.0103999	Bsg/Mal/Slc9a3r2/Ramp2/Gas6/Bcl2l1/Efr3b/Sptbn1/Macf1/Clip1/Dab2/Slc1a1/Atp2c1	13
GO:0060249	anatomical structure homeostasis	11/191	255/15555	0.00031884	0.0130145	0.0103999	Bsg/Prom1/Abcb1a/Ocln/Epas1/Tfrc/Mfsd2a/Adgrf5/Ceacam1/Cx3cl1/Slc1a1	11
GO:0035456	response to interferon-beta	5/191	50/15555	0.000358531	0.0142641	0.0113985	Iigp1/Gbp2/Ifitm3/Xaf1/Gbp3	5
GO:1900272	negative regulation of long-term synaptic potentiation	3/191	12/15555	0.00036951	0.0145171	0.0116007	Apoe/App/Ptn	3
GO:0007162	negative regulation of cell adhesion	11/191	261/15555	0.00038843	0.0149691	0.0119618	Cxcl12/Jam2/Ceacam1/Lef1/Klf4/Adam15/Podxl/Acvrl1/Plxna2/Acer2/Smad7	11
GO:0070372	regulation of ERK1 and ERK2 cascade	11/191	263/15555	0.000414291	0.0155014	0.0123872	Cxcl12/Apoe/Tek/Gas6/App/Ceacam1/Cx3cl1/Akap12/Klf4/Ptprr/Dab2	11
GO:0042832	defense response to protozoan	4/191	31/15555	0.000534693	0.0192206	0.0153593	Iigp1/Gbp2/Gbp7/Gbp3	4
GO:0001570	vasculogenesis	6/191	83/15555	0.000546091	0.019285	0.0154107	Heg1/Tek/Ramp2/Xdh/Ceacam1/Zfp36l1	6
GO:0034341	response to interferon-gamma	7/191	118/15555	0.000631	0.0217938	0.0174154	Cx3cl1/Sp100/Gbp5/Gbp2/Gbp7/Ifitm3/Gbp3	7
GO:0010038	response to metal ion	10/191	234/15555	0.000640216	0.0218324	0.0174463	Gatm/Mt1/Cp/Xdh/Tfrc/App/Slc30a1/Mt2/Slc40a1/Slc1a1	10
GO:0009611	response to wounding	14/191	417/15555	0.000650909	0.0218324	0.0174463	Apoe/Igf1r/Wfdc1/Gas6/Macf1/Ceacam1/Cx3cl1/Zfp36l1/Klf4/Entpd1/Ndnf/Acvrl1/Ptn/Slc1a1	14
GO:0007229	integrin-mediated signaling pathway	6/191	86/15555	0.000659904	0.0218324	0.0174463	Lims2/Adam15/Dab2/Ptn/Fut8/Isg15	6
GO:0002347	response to tumor cell	4/191	33/15555	0.000682182	0.0221041	0.0176635	Ceacam1/Klf4/Adam15/Txnip	4
GO:0010720	positive regulation of cell development	12/191	325/15555	0.000695901	0.0223185	0.0178348	Cxcl12/Abcb1a/Apoe/Flt1/Lims2/Macf1/Bmpr2/Cx3cl1/Dab2/Plxna2/Ptn/Smad7	12
GO:0043010	camera-type eye development	11/191	285/15555	0.000807715	0.0256429	0.0204913	Bsg/Prom1/Flt1/Mfsd2a/Gpd2/Bmpr2/Stra6/Klf4/Acvrl1/Ptn/Slc1a1	11
GO:0043551	regulation of phosphatidylinositol 3-kinase activity	4/191	35/15555	0.000856365	0.0266491	0.0212953	Flt1/Tek/App/Pik3ip1	4
GO:0043410	positive regulation of MAPK cascade	14/191	439/15555	0.0010693	0.0311186	0.024867	Cxcl12/Apoe/Flt1/Igf1r/Tek/Xdh/Gas6/App/Jcad/Ceacam1/Cx3cl1/Akap12/Dab2/Kitl	14
GO:0045216	cell-cell junction organization	8/191	168/15555	0.00111527	0.0319438	0.0255264	Ocln/Lims2/Heg1/Ramp2/Pkp4/Ceacam1/Lsr/Smad7	8
GO:0072348	sulfur compound transport	4/191	38/15555	0.00117316	0.0327166	0.0261439	Abcg2/Slc22a8/Slc6a6/Slc1a1	4
GO:0002687	positive regulation of leukocyte migration	7/191	133/15555	0.00127671	0.0342858	0.0273979	Cxcl12/Jam2/Gas6/App/Cx3cl1/Kitl/Ptn	7
GO:0061136	regulation of proteasomal protein catabolic process	8/191	172/15555	0.00129684	0.0342858	0.0273979	Apoe/Rnf144b/Aqp11/Prickle1/Dab2/Usp25/Cbfa2t3/Smad7	8
GO:0032352	positive regulation of hormone metabolic process	3/191	18/15555	0.00129813	0.0342858	0.0273979	Slco1c1/Igf1r/Dab2	3
GO:0050830	defense response to Gram-positive bacterium	5/191	67/15555	0.00138147	0.0358839	0.0286749	App/Pglyrp1/Gbp2/Gbp7/Gbp3	5
GO:0032652	regulation of interleukin-1 production	6/191	100/15555	0.00145273	0.0368219	0.0294245	Gas6/App/Ceacam1/S100a13/Cx3cl1/Gbp5	6
GO:0030325	adrenal gland development	3/191	19/15555	0.00152767	0.03814	0.0304777	Igf1r/Ly6e/Stra6	3
GO:0050900	leukocyte migration	11/191	313/15555	0.00171496	0.0421104	0.0336505	Cxcl12/Bsg/Flt1/Jam2/Gas6/App/Mtus1/Cx3cl1/Podxl/Kitl/Ptn	11
GO:0016049	cell growth	14/191	463/15555	0.00176376	0.0424093	0.0338894	Cxcl12/Apoe/Sema3c/Wfdc1/Mfsd2a/App/Macf1/Ceacam1/Bmpr2/Adam15/Dab2/Acvrl1/Sorbs2/Smad7	14
GO:0032612	interleukin-1 production	6/191	104/15555	0.00177618	0.0424093	0.0338894	Gas6/App/Ceacam1/S100a13/Cx3cl1/Gbp5	6
GO:0071577	zinc ion transmembrane transport	3/191	20/15555	0.00178111	0.0424093	0.0338894	Slc39a10/Slc30a1/Slc1a1	3
GO:0048608	reproductive structure development	12/191	365/15555	0.00187599	0.0443326	0.0354263	Abcb1a/Igf1r/Epas1/Bcl2l1/Bmpr2/Stra6/Lef1/Zfp36l1/Adgrg1/Kitl/Ptn/Htra1	12
GO:0002688	regulation of leukocyte chemotaxis	6/191	107/15555	0.00205257	0.0475911	0.0380302	Cxcl12/Gas6/App/Mtus1/Cx3cl1/Ptn	6
GO:2000345	regulation of hepatocyte proliferation	3/191	21/15555	0.0020593	0.0475911	0.0380302	Lims2/Ceacam1/Ptn	3
GO:0006898	receptor-mediated endocytosis	9/191	230/15555	0.00217791	0.0493277	0.0394179	Apoe/Ramp2/Tfrc/App/Ceacam1/Hip1/Dab2/Ifitm3/Cd2ap	9
GO:0045862	positive regulation of proteolysis	11/191	323/15555	0.00219341	0.0493277	0.0394179	Apoe/Xdh/App/Rnf144b/Hip1/Prickle1/Dab2/Slc1a1/Cbfa2t3/Acer2/Smad7	11
GO:0031348	negative regulation of defense response	8/191	187/15555	0.00219722	0.0493277	0.0394179	Apoe/Wfdc1/Clec2d/Ceacam1/Cx3cl1/Pglyrp1/Htra1/Isg15	8
