# Supplementary material for: Loss of angiopoietin-2 leads to region-specific brain malformations and blood-brain barrier leakage
Source: JCI Insight. 2026 Feb 19;11(7):e198256. doi: 10.1172/jci.insight.198256 (PMC13134733; doi:10.1172/jci.insight.198256)
Supplement: Supplemental table 9 [file jciinsight-11-198256-s136.xlsx]

## Sheet: 250220_Angpt2ko_EC_all_clusters
Supplemental Table 9. Expression of PdgfbRet/Ret transformed/angiogenic genes in the Angpt2 WT and KO endothelial cell clusters 0-6.
Gene	Cluster 0	Cluster 1	Cluster 2	Cluster 3	Cluster 4	Cluster 5	Cluster 6
Ctla2a	1.60807	1.58099	2.44551	2.57066	3.00654	2.27937	0.251958
Itih5	2.17921	1.87396	2.61148	1.9654	2.25809	2.2442	0.912394
Myh9	1.44285	1.46429	1.57509	1.10987	2.07305	1.65119	1.67634
Sptan1	1.64599	1.51006	1.79731	1.37246	1.91224	1.43612	1.39169
Ccnd1	0.490798	0.637818	0.453553	0.428358	1.83507	0.303227	0.991862
Col4a2	0.972636	1.29173	1.25028	0.881904	1.82503	0.898159	0.967256
Apoe	1.29133	1.97436	1.91205	2.06782	1.79434	2.74734	1.49094
Cpe	0.443842	0.243829	0.490896	0.415966	1.79186	0.901735	0.151208
Apcdd1	1.65261	1.06722	1.82149	1.27055	1.69789	0.932649	0.424233
Ivns1abp	1.20187	0.725523	0.387896	0.723921	1.66506	0.22816	0.1365
Edn1	0.553435	1.02151	0.784929	0.502745	1.55624	0.84716	1.88607
Tpm1	0.87775	1.17297	1.32791	0.988786	1.53598	1.23723	1.24157
Limch1	1.02145	1.08656	1.1167	0.8017	1.49724	1.01692	0.877083
Synm	1.07811	0.901422	1.1513	0.788767	1.48378	0.57319	0.460039
Plxna2	0.922608	0.717423	0.735641	0.515641	1.40595	0.568285	0.812041
Cebpd	0.33326	0.472468	0.87841	0.668407	1.35721	1.19174	0.470181
Lpar6	0.604423	0.762946	0.602235	0.547901	1.30681	0.477514	0.640438
Plxnd1	0.615449	0.560588	0.626419	0.424967	1.29116	0.581256	0.65965
Crim1	0.713907	0.567552	0.844917	0.432688	1.25092	0.930951	1.0194
Ccn2	0.250027	0.149	0.17057	0.19598	1.18089	0.187028	0.137274
Map4k4	0.738448	0.748414	0.92991	0.596806	1.08431	0.775985	0.827869
Ccn1	0.366338	0.771402	0.513202	0.331939	1.03712	0.404803	1.14171
Tnfaip1	0.547429	0.512171	0.589201	0.42728	0.982366	0.513765	0.421706
Camk2n1	0.42901	0.494049	0.376157	0.466721	0.962185	0.194873	0.382162
Clec14a	0.583904	0.583714	0.862312	0.545573	0.944141	1.70767	0.961429
Swap70	0.645883	0.759207	0.741602	0.535127	0.926503	0.643493	0.925491
Myct1	0.353254	0.50869	0.402679	0.350112	0.91977	0.545555	0.598021
Lama4	0.486218	0.286034	0.446527	0.27436	0.888387	0.393886	0.299348
Meox1	0.136198	0.0887156	0.0831239	0.177644	0.858936	0.0262692	0.0112129
Sgk1	0.423626	0.707113	0.673284	0.468811	0.839972	0.665476	0.672135
Enpp2	0.485342	0.490281	0.345393	0.320195	0.83562	0.577217	0.361703
Amotl2	0.562833	0.569944	0.56622	0.371314	0.83411	0.388548	0.700585
Sat1	0.277121	0.624039	0.699033	0.415213	0.812229	0.873502	1.38937
Ddah1	0.362359	0.450221	0.83754	0.493261	0.811436	0.484901	0.174378
Gnb4	0.449381	0.266151	0.671653	0.431943	0.802715	0.584059	0.200923
Nid1	0.265219	0.160608	0.273234	0.183583	0.785453	0.180434	0.135734
Lamc1	0.399867	0.391319	0.318206	0.210788	0.782863	0.294481	0.431036
Dll4	0.47282	0.61952	0.229917	0.267245	0.756014	0.138032	0.788271
Myh10	0.429924	0.376326	0.629164	0.304565	0.753941	0.51407	0.422844
Arhgap18	0.274741	0.232948	0.341211	0.272811	0.739792	0.184016	0.116858
Ehd4	0.290399	0.513036	0.456045	0.289824	0.737909	0.572171	1.01755
Ppic	0.285873	0.433395	0.494959	0.373983	0.734314	0.476461	0.574609
Pim3	0.432663	0.484197	0.763862	0.586054	0.708656	0.920921	0.393068
Sox4	0.22906	0.320233	0.38009	0.213642	0.705241	0.377201	0.225532
Vwf	0.468114	0.456861	1.10823	0.374492	0.697979	2.61138	1.46439
Adgrl3	0.282139	0.0981483	0.287757	0.19415	0.69792	0.157052	0.0277297
Ism1	0.280455	0.188603	0.18994	0.166816	0.677428	0.0448707	0.0945169
Smad1	0.363437	0.348865	0.500865	0.301833	0.673856	0.528389	0.257878
Auts2	0.273164	0.236456	0.532922	0.251136	0.640471	0.767871	0.46611
Phactr1	0.366661	0.343242	0.411745	0.29395	0.636149	0.463588	0.330754
Ppm1l	0.287901	0.206197	0.266676	0.146739	0.62891	0.218159	0.176032
Htra1	0.211893	0.398214	0.244013	0.258246	0.620108	0.0609922	0.723051
Hrct1	0.146392	0.375942	0.21304	0.266	0.612317	0.0947168	0.781159
Sh3bp5	0.155583	0.15156	0.308178	0.175387	0.609536	0.38405	0.287351
Gas6	0.568661	0.635143	0.924716	0.526723	0.608305	1.02311	1.19489
Nrp2	0.260525	0.118162	0.600181	0.225313	0.603511	1.53218	0.0670838
Galnt15	0.296703	0.219662	0.228369	0.158273	0.564254	0.313566	0.21799
Tgfbr3	0.622493	0.399506	0.696809	0.412384	0.562951	0.652077	0.255577
Cd320	0.22091	0.47333	0.591768	0.525019	0.560013	0.402931	0.471923
Map1b	0.22241	0.120679	0.363905	0.194219	0.558176	0.344874	0.142648
Man2a1	0.436909	0.297702	0.601874	0.273276	0.552533	0.596682	0.262046
Tmem176b	0.126649	0.320928	0.456313	0.241477	0.550281	1.10801	0.781772
Apln	0.0251265	0.0111217	0.0322473	0.0208051	0.547365	0.0362899	0
Abcg1	0.189028	0.0784705	0.266301	0.163293	0.539495	0.143562	0.0297767
Angpt2	0.0801184	0.0450987	0.019198	0.0450562	0.538815	0.0328281	0.0123249
Pde4b	0.239354	0.167194	0.233513	0.170052	0.524024	0.291528	0.0981588
St3gal5	0.125143	0.120446	0.134315	0.132958	0.520678	0.0585062	0.0616329
Lysmd2	0.157797	0.273548	0.282561	0.24513	0.518806	0.301501	0.400749
Prdm1	0.180523	0.0864914	0.0897684	0.119962	0.516285	0.0321564	0.0164516
Fam43a	0.291598	0.193807	0.42931	0.262437	0.502536	0.382499	0.13771
Stab1	0.321221	0.172152	0.350264	0.188795	0.499978	0.471462	0.288961
Apod	0.352818	0.28152	0.864043	0.522926	0.492157	1.14261	0.109403
Usp53	0.757686	0.589376	1.06476	0.493148	0.490938	1.35937	0.858604
Ptpn12	0.282269	0.378152	0.450154	0.282681	0.482575	0.462464	0.369851
Nid2	0.189318	0.162723	0.121119	0.112148	0.472854	0.131187	0.0408051
Sema6d	0.190975	0.224654	0.0945606	0.0802244	0.465548	0.11105	0.279061
Arhgef7	0.209876	0.244334	0.288452	0.171535	0.459904	0.285979	0.231306
Serpinb6b	0.19414	0.278363	0.593669	0.380166	0.452307	0.731774	0.130396
Cbx6	0.388475	0.318763	0.372344	0.198694	0.449446	0.414861	0.374885
Tec	0.102769	0.305701	0.0582861	0.0634384	0.448866	0.204851	0.280848
Abca1	0.457756	0.422994	0.519843	0.247268	0.447545	0.625908	0.337371
Coro1c	0.226875	0.279067	0.277939	0.167907	0.445731	0.300263	0.285249
Nxn	0.315223	0.400368	0.53548	0.393428	0.442032	0.5429	0.508032
Klhl6	0.227336	0.254524	0.214886	0.214608	0.4325	0.114899	0.0901009
Ica1l	0.035284	0.087128	0.0167681	0.0264261	0.429157	0.0129595	0.032861
Vasp	0.233406	0.305483	0.385808	0.232139	0.425407	0.471021	0.332357
Lxn	0.107522	0.187218	0.261324	0.194742	0.424664	0.213312	0.2066
Bcl2	0.178048	0.0824235	0.102784	0.10278	0.391457	0.0665366	0.0474476
Ptpn14	0.295953	0.320435	0.377108	0.17191	0.38887	0.554839	0.585137
Mapk6	0.247368	0.144728	0.273687	0.1345	0.368971	0.199562	0.0978895
Kctd17	0.129845	0.132722	0.152195	0.119894	0.364405	0.178809	0.115106
Fmo2	0.277801	0.1012	0.688581	0.307473	0.364099	0.920115	0.0666086
Bcl6b	0.251555	0.273739	0.319068	0.155428	0.362037	0.270455	0.23407
Trp53i11	0.0404639	0.0283753	0.0624483	0.0466861	0.361381	0.152783	0.0707593
LTO1	0.112583	0.148053	0.146684	0.108673	0.359074	0.0958027	0.198621
Adm	0.0450675	0.0472551	0.127191	0.099407	0.357173	0.0329708	0.0365376
Rnd1	0.0796327	0.100609	0.0941241	0.0617939	0.356065	0.129591	0.190838
Cd38	0.180695	0.0816932	0.303121	0.139954	0.342806	0.536207	0.189478
Ppp1r15a	0.123353	0.524617	0.599595	0.272525	0.340382	0.868755	0.995361
Tmem44	0.295788	0.258141	0.302369	0.181579	0.338176	0.303098	0.389049
Odc1	0.0983999	0.124004	0.321411	0.16711	0.334497	0.29321	0.142808
Ssx2ip	0.206237	0.15315	0.306167	0.234568	0.330849	0.255722	0.0559263
Il13ra1	0.137432	0.196919	0.118156	0.10022	0.327486	0.107301	0.204168
Spns2	0.296173	0.192739	0.362496	0.213484	0.327076	0.381326	0.113103
Fgfbp1	0.0278894	0.00557636	0.0272466	0.039154	0.316998	0.00703449	0
Ipmk	0.232236	0.243328	0.265188	0.169962	0.315178	0.206145	0.160867
Plxna4	0.110842	0.0663357	0.146585	0.0669687	0.315146	0.187523	0.209969
Tle1	0.306118	0.260499	0.416026	0.23068	0.314936	0.411989	0.262232
Casp12	0.215104	0.158327	0.253857	0.131783	0.310079	0.323001	0.35134
Smap2	0.135926	0.207707	0.277075	0.177741	0.304318	0.307175	0.228179
Frmd6	0.181545	0.251958	0.197991	0.109841	0.303881	0.186877	0.385481
Tmod2	0.068925	0.0899645	0.0417008	0.0263613	0.300317	0.0782867	0.280358
Chst2	0.108443	0.0336522	0.0775446	0.0759094	0.299278	0.0580547	0.0512513
Prnd	0.0183697	0.0153225	0.0177384	0.0187412	0.294706	0.00783303	0.00333063
Fscn1	0.0124515	0.00815454	0.0128889	0.0155343	0.294496	0.00975724	0.0099562
Tgs1	0.210839	0.288598	0.389984	0.238444	0.291448	0.434514	0.254988
Zcchc10	0.109746	0.180948	0.220721	0.17232	0.291262	0.185872	0.148473
Cdh2	0.212465	0.105354	0.35196	0.15215	0.283568	0.315854	0.103115
Sult1a1	0.137147	0.12787	0.236028	0.154808	0.280616	0.31188	0.204447
Gpr85	0.090543	0.038293	0.0430109	0.0782246	0.272037	0.01461	0.00792765
Atp7a	0.169186	0.164689	0.165901	0.112858	0.267537	0.173134	0.26034
Megf6	0.172368	0.115664	0.148599	0.103213	0.265689	0.059161	0.133055
Kcnq1	0.0669095	0.0601998	0.0750619	0.0637398	0.263824	0.0671004	0.104178
Ercc1	0.0481088	0.136773	0.107186	0.0980908	0.262583	0.0976503	0.133273
Ppard	0.272896	0.276713	0.42978	0.210119	0.259974	0.48193	0.185349
Tmem176a	0.0405453	0.124693	0.142699	0.0694367	0.259768	0.820647	0.538628
Slc23a2	0.133523	0.125399	0.151745	0.0888042	0.251777	0.138894	0.147967
Pomc	0.117365	0.168375	0.549814	0.379978	0.251322	0.565176	0.144611
Man1a	0.16179	0.186031	0.188358	0.0818134	0.248557	0.288432	0.340247
Spred1	0.181017	0.11306	0.210126	0.113463	0.246677	0.206319	0.115443
Tbx1	0.237921	0.268827	0.392725	0.225753	0.244481	0.388268	0.489286
Ctps	0.0967434	0.0962918	0.175822	0.0976264	0.242789	0.235962	0.11015
Gngt2	0.0541854	0.293167	0.201999	0.113274	0.242069	0.352142	0.260013
Gna12	0.160429	0.205565	0.229324	0.127522	0.23867	0.287646	0.195682
Kank4	0.127527	0.20952	0.0840764	0.0586558	0.235042	0.0425983	0.430681
Lamb1	0.00808169	0.00699932	0.00646393	0.00351628	0.234357	0.01801	0.0361999
Smad2	0.161127	0.189524	0.240208	0.149408	0.233935	0.222211	0.214742
Hlf	0.206033	0.215496	0.287195	0.139149	0.232944	0.480443	0.197782
Gimap4	0.0399461	0.0485634	0.106306	0.0617417	0.232229	0.159398	0.0525298
Wscd1	0.0862286	0.0909813	0.182825	0.102109	0.225631	0.196655	0.157309
Csf1	0.18799	0.118163	0.446409	0.144949	0.225299	0.722325	0.291055
Fam13a	0.258912	0.0611886	0.429677	0.23028	0.223191	0.356214	0.0487461
Cemip2	0.125404	0.118585	0.147663	0.0866842	0.221803	0.313565	0.374354
Adamts9	0.0854564	0.0674469	0.0568044	0.0335986	0.219931	0.145935	0.0431348
Schip1	0.0953697	0.0985717	0.115982	0.0737351	0.218578	0.108486	0.145963
Col4a3	0.0378654	0.0128399	0.0124499	0.0261529	0.217804	0.0120406	0.00670729
Pxdc1	0.106336	0.182988	0.210923	0.141264	0.216878	0.132797	0.195815
Rnd3	0.0306283	0.0782643	0.0358764	0.0294615	0.215953	0.0510171	0.311123
Txndc5	0.102469	0.0813457	0.126457	0.0840524	0.215505	0.114886	0.179262
Cited2	0.0978066	0.295713	0.374913	0.186055	0.215398	0.369819	0.400848
Pcdh12	0.0790218	0.0179721	0.0966346	0.0673761	0.209241	0.0233494	0.00681561
Pxdn	0.0309777	0.0186356	0.0441754	0.0150092	0.206822	0.0820713	0.0213557
Rcbtb2	0.0980412	0.123389	0.118894	0.0847375	0.205944	0.128053	0.123992
Mxra8	0.0628288	0.040397	0.108789	0.0431185	0.198324	0.150028	0.12724
Tram2	0.0978903	0.0853262	0.127595	0.076213	0.197048	0.10023	0.0987149
Socs3	0.0610141	0.151957	0.250985	0.102698	0.196841	0.627534	0.308151
Cd82	0.0354897	0.0522004	0.0568795	0.027848	0.194958	0.122345	0.308955
Litaf	0.0470058	0.0775216	0.052457	0.0446282	0.193061	0.152452	0.190747
Eif4ebp1	0.0339071	0.107176	0.126693	0.0930625	0.192926	0.164891	0.179445
Myof	0.0966179	0.103168	0.342719	0.0925498	0.19074	1.30276	0.781259
Bmp6	0.0139868	0.00876022	0.00643392	0.00978063	0.188534	0.0171464	0.117906
Epha2	0.0920403	0.0920038	0.107259	0.0638787	0.18796	0.0838437	0.115067
Lhfp	0.0117641	0.0145926	0.00983954	0.0151166	0.187017	0.0622428	0.0497524
Twsg1	0.157088	0.137444	0.23536	0.120603	0.186766	0.245534	0.0976365
Rb1	0.223648	0.283533	0.279593	0.148922	0.185922	0.23966	0.359258
Smarcd2	0.134029	0.156572	0.199638	0.108388	0.18417	0.254563	0.178611
Mcam	0.0343737	0.0699866	0.0152441	0.0175451	0.174696	0.0718199	0.25238
Maff	0.0532267	0.0931936	0.109505	0.0712751	0.174033	0.139593	0.131553
Mir100hg	0.160357	0.0816264	0.0887531	0.0500624	0.172284	0.0757818	0.159466
Fxyd6	0.0154446	0.0146892	0.0704828	0.020107	0.172133	0.387585	0.0236581
Hdac9	0.088354	0.045257	0.0362536	0.0469979	0.172032	0.102286	0.0329489
Cfh	0.352789	0.160927	1.18157	0.399111	0.171284	2.17086	1.17669
Lgmn	0.0938432	0.104996	0.119805	0.0958919	0.170135	0.167853	0.131413
Kit	0.00492315	0.00581358	0.00802771	0.00264619	0.169651	0.0250215	0
Ctsc	0.283347	0.181549	0.765221	0.325667	0.168378	1.25021	0.160658
Bambi	0.0700656	0.102982	0.229871	0.139031	0.165075	0.441232	0.233194
Shroom2	0.12147	0.122746	0.131866	0.083006	0.164751	0.165474	0.115064
Laptm4b	0.109464	0.138064	0.200327	0.115035	0.162314	0.281037	0.144633
Cerk	0.0737312	0.0808477	0.0733588	0.0506529	0.161408	0.0685863	0.0427563
Gng2	0.00834017	0.00535752	0.00781786	0.00414243	0.161259	0.0341787	0.00192141
Rcan2	0.0671118	0.13623	0.0566912	0.0540987	0.159727	0.0897308	0.131466
Rcan1	0.0903895	0.138295	0.170555	0.121592	0.158512	0.202079	0.182256
Tmem154	0.0381299	0.0457311	0.04655	0.0382901	0.158161	0.0672652	0.056437
Ret	0.110341	0.141237	0.131608	0.0765589	0.157685	0.14791	0.168574
Lcn2	0.00761579	0.00426006	0.0492016	0.0199082	0.155889	0.494164	0.000964441
Eif4e3	0.0798843	0.098817	0.0968273	0.0663754	0.154178	0.109136	0.168521
Phlda1	0.0469603	0.0677459	0.33502	0.0846934	0.152223	0.335644	0.0571735
Icam1	0.107142	0.0974267	0.505304	0.152747	0.151937	0.806304	0.258701
Sfxn1	0.0622186	0.0792198	0.0975815	0.0563117	0.151694	0.194705	0.396641
Cpeb2	0.142882	0.114328	0.128554	0.0825114	0.151088	0.100325	0.134321
Lcp2	0.0111195	0.00294259	0.00275838	0.00392864	0.146785	0.00351009	0
Cnksr3	0.0543694	0.0651539	0.121012	0.059079	0.146159	0.125215	0.092604
Hid1	0.0545495	0.0428302	0.0603365	0.032425	0.1458	0.150728	0.17136
Alcam	0.100257	0.0732351	0.121855	0.0665877	0.14568	0.059024	0.234817
Plaur	0.0555894	0.0951097	0.108024	0.0812343	0.144141	0.0847225	0.039495
Nuak1	0.0965457	0.193884	0.0872304	0.0540524	0.14241	0.150707	0.930516
Znhit6	0.0667682	0.110169	0.136056	0.0908346	0.141714	0.134635	0.127703
Cpm	0.0409956	0.103991	0.0102026	0.0140805	0.141156	0.0219105	0.165982
Pde4a	0.0609881	0.0409879	0.0364406	0.0290403	0.140813	0.0353969	0.0464389
Lurap1l	0.032346	0.0427317	0.0446087	0.0430264	0.139845	0.0550051	0.0250225
Dchs1	0.0547442	0.0760753	0.0790122	0.0410426	0.139722	0.0946849	0.100428
F2r	0.0122383	0.012676	0.00955614	0.00448648	0.139129	0.0563336	0.0401516
Tox3	0.0596328	0.0864228	0.0913293	0.0469773	0.137398	0.147512	0.0665263
Rgs16	0.027569	0.105561	0.12748	0.0390627	0.135124	0.310356	0.0475236
Oxct1	0.0689664	0.0980879	0.0906868	0.0610541	0.135014	0.176412	0.173113
Zfp521	0.0572367	0.0384264	0.0871405	0.0467442	0.135009	0.205644	0.0532504
Mgst1	0.0654495	0.318629	0.181854	0.111323	0.133365	0.482158	0.761402
Fam102b	0.0538696	0.0515278	0.0841644	0.03111	0.132313	0.062857	0.0317876
Pdp1	0.0651789	0.0739025	0.0772165	0.0364457	0.130345	0.0705736	0.114986
Mycn	0.0405122	0.046059	0.0574422	0.0350969	0.130133	0.0137338	0.00946145
Ablim3	0.00991455	0.0211875	0.00256989	0.00703116	0.127525	0.00485251	0.0340277
Chrnb1	0.0820635	0.0661137	0.0823688	0.0492437	0.125636	0.0613916	0.112115
Lzts1	0.112287	0.0907665	0.14466	0.0902174	0.122484	0.148101	0.0531625
Lrrc32	0.0273386	0.178383	0.0393746	0.0197705	0.120239	0.231826	0.531197
Ubtd1	0.0472487	0.0602833	0.0947718	0.0578491	0.118666	0.0914401	0.0852598
Il3ra	0.0316735	0.0546654	0.0503587	0.0405638	0.117402	0.0790552	0.106684
Rhbdl2	0.0153869	0.0073277	0.00837095	0.0148001	0.11711	0.00677914	0.00720315
Slc16a6	0.0252097	0.00717972	0.0163789	0.0146632	0.11688	0.00590241	0.0011053
Prkg1	0.0971821	0.0683011	0.121142	0.0541853	0.116755	0.231292	0.1253
Soat1	0.0382518	0.0568044	0.0526568	0.0258441	0.116687	0.0868552	0.121574
Bgn	0.0158032	0.0186428	0.0406003	0.0131926	0.116519	0.080934	0.554664
Trip6	0.0456453	0.0842518	0.0768416	0.0546219	0.11561	0.0969362	0.172726
Cacna1e	0.0635385	0.00794201	0.0380675	0.0282253	0.115022	0.0595705	0
Gem	0.0079939	0.0391189	0.0358552	0.0126316	0.114647	0.0822405	0.0478065
Sspn	0.0669928	0.101001	0.0816145	0.0492011	0.112018	0.0980868	0.169355
Man1c1	0.0983339	0.0835269	0.127086	0.0666167	0.110843	0.174674	0.0991389
Mid1ip1	0.0603968	0.0853633	0.149602	0.0761391	0.109973	0.133006	0.113248
Hacd4	0.0527775	0.103155	0.147035	0.0777359	0.109647	0.445384	0.359645
Vash1	0.0385018	0.0329209	0.0354532	0.0311395	0.10591	0.0108673	0.00409505
Hs3st1	0.197494	0.16429	0.703179	0.303635	0.104633	1.08281	0.50508
Fnbp1	0.0940982	0.0851358	0.123463	0.0761748	0.104524	0.144482	0.0741696
Tubb6	0.00585751	0.0276015	0.0196116	0.0118793	0.10348	0.0201097	0.0211557
Sned1	0.152293	0.0865189	0.210054	0.0870163	0.10226	0.277632	0.219576
Abhd17c	0.0683485	0.0695402	0.110087	0.055955	0.101225	0.121327	0.0704857
Casp4	0.0421042	0.0465022	0.0770653	0.0499547	0.0997194	0.169515	0.124009
Nectin2	0.0388249	0.0483059	0.0842558	0.0387784	0.0989622	0.246765	0.0549867
Tln2	0.13112	0.228393	0.286743	0.112618	0.0964529	0.446619	0.386596
Arl6	0.0472968	0.0809647	0.107849	0.0812067	0.0962591	0.0962108	0.0849465
Trf	0.0224225	0.0333065	0.0201133	0.0215228	0.0934904	0.069321	0.0316656
Rnf152	0.113599	0.170075	0.302494	0.0707797	0.0934278	0.46133	0.315372
Sik2	0.131028	0.117367	0.154758	0.0793301	0.0933359	0.192946	0.0977079
Wee1	0.0276517	0.0389458	0.0736393	0.032326	0.0913204	0.068002	0.0532506
Plxna1	0.0879249	0.0591522	0.0803606	0.0447644	0.0861624	0.0729809	0.0640338
Gbp6	0.0504065	0.0746178	0.113705	0.034006	0.0861466	0.11268	0.169115
Eepd1	0.0333389	0.0665741	0.0482461	0.0275744	0.0853648	0.071198	0.129032
Ajuba	0.0260928	0.0229636	0.030149	0.0158525	0.0850489	0.0457159	0.0476322
Sgcb	0.0267969	0.031156	0.0474801	0.0288453	0.0834706	0.0765882	0.0208567
Myl4	0.0308406	0.0507354	0.0707535	0.060431	0.0815963	0.104433	0.0397818
Thsd7a	0.0186827	0.0595923	0.00632125	0.00761152	0.0813171	0.0843398	0.124937
Coq4	0.0241061	0.0557943	0.0670679	0.06234	0.0812374	0.0639712	0.0519222
Chst1	0.00499157	0.00444624	0.00784812	0.00405844	0.080895	0.00655586	0.00333144
Srd5a3	0.032678	0.0455517	0.0872622	0.0395744	0.0804551	0.120158	0.0913512
Abi3	0.030885	0.0862494	0.0615081	0.0318226	0.0783657	0.15913	0.0807114
Tgtp2	0.05947	0.0743073	0.0890871	0.0554719	0.0749255	0.0812523	0.109663
Flrt2	0.313666	0.058217	0.903106	0.240551	0.0743735	1.05955	0.0510528
Csf2ra	0.0379708	0.032286	0.0414162	0.0230548	0.0743704	0.0349121	0.0612251
Rgs2	0.0204922	0.054866	0.034023	0.0350904	0.071497	0.0372289	0.074416
Timp2	0.0288641	0.100961	0.0882321	0.0370104	0.0669718	0.152081	1.07929
Ppm1j	0.00690856	0.00908333	0.0107915	0.00922667	0.0665997	0.0131177	0.0056864
Cdk6	0.0809803	0.0857672	0.148543	0.0525574	0.0653927	0.347463	0.180122
B9d1	0.0222703	0.0509267	0.0727704	0.0520625	0.0649869	0.077545	0.0300624
Nr1h3	0.0183734	0.0287201	0.0240472	0.0213889	0.0638859	0.0770317	0.0264824
Tspan18	0.0496061	0.0481288	0.138182	0.0515642	0.0630177	0.141652	0.0735114
Rasa3	0.0162059	0.0143059	0.0260958	0.0171242	0.0625093	0.0475776	0.0551911
Ksr1	0.0544525	0.0301707	0.0536112	0.027494	0.0616541	0.0631631	0.04592
Plekho2	0.0100598	0.0179357	0.0179522	0.0136147	0.0606091	0.0553006	0.0687892
Gpx3	0.00280309	0.000340401	0.00106871	0.00152177	0.0602697	0.0019581	0
Dbt	0.0255654	0.0434048	0.04494	0.0191153	0.0587623	0.106232	0.0728681
Sirpa	0.0110666	0.00562157	0.00708079	0.00763574	0.05815	0.00929445	0.0195825
Cxcl16	0.00885704	0.0102005	0.0246172	0.0119257	0.057355	0.05077	0.0371757
Spag1	0.0315158	0.0264639	0.0286376	0.0134747	0.0553837	0.0222632	0.0325358
Als2	0.0619645	0.0428158	0.0567191	0.0322306	0.0543	0.0392217	0.0310673
Ppp2r1b	0.0496467	0.0446318	0.0761348	0.0295301	0.0539556	0.0964931	0.0396595
Bst1	0.0212926	0.00263015	0.096154	0.0250897	0.0539288	0.0787932	0.00463532
Hmox1	0.0247766	0.0450231	0.0723312	0.0352223	0.0536825	0.0964301	0.0330196
Plxnb2	0.0220323	0.0153879	0.0450531	0.01804	0.0533919	0.231993	0.044842
Cxcl1	0.012248	0.0803964	0.11098	0.0289938	0.0533214	0.21021	0.0577237
Mafb	0.0191879	0.06033	0.109723	0.0484648	0.0515497	0.273372	0.0942154
Fmo1	0.180652	0.24409	0.501689	0.222619	0.05136	0.851191	0.0626418
Wnk2	0.0408599	0.0332749	0.0371415	0.0235741	0.0509201	0.0161447	0.0222331
Acss2	0.0386309	0.04162	0.0370761	0.0377961	0.0503633	0.0309541	0.0262268
Atoh8	0.0237157	0.0289811	0.0277036	0.0173828	0.0490336	0.0559037	0.0829558
Itga3	0.0716899	0.0407087	0.144784	0.0481677	0.0485892	0.257695	0.144095
Ttc8	0.0337381	0.0466503	0.051241	0.0229786	0.0483664	0.071255	0.0585032
Mamld1	0.0217941	0.0307352	0.0496011	0.0252018	0.046952	0.0846935	0.0372575
Ptgis	0.0124985	0.0241329	0.122409	0.0304238	0.0464643	0.244552	0.427307
Mmgt2	0.021221	0.0391944	0.0237549	0.0175848	0.0459371	0.0553837	0.060086
Dusp18	0.02395	0.0415223	0.0565591	0.0222257	0.0453433	0.0521067	0.0676255
Mpp6	0.01826	0.0389133	0.0565432	0.0386931	0.0449403	0.0690928	0.0165257
Txnrd3	0.0374775	0.0474901	0.0839683	0.045663	0.0445632	0.100902	0.111058
Cdh11	0.00952046	0.00812737	0.00865504	0.00546782	0.0425203	0.0129169	0.00733175
Pnpla7	0.0257784	0.016898	0.0212802	0.0151135	0.042245	0.0220886	0.00631543
Etv5	0.0111812	0.00647105	0.0101647	0.00940256	0.041676	0.00813933	0.00603701
Car14	0.113196	0.0457364	0.470839	0.160189	0.040911	0.592425	0.0125631
Stard5	0.033697	0.0344601	0.0444185	0.0250361	0.0407638	0.119121	0.0455422
C1qtnf6	0.00314724	0.00175793	0.00728235	0.00332076	0.0401361	0.0140587	0.00913576
Colec12	0.0139506	0.0225975	0.0134586	0.0091601	0.0395233	0.0653106	0.0216644
Lrp4	0.0285059	0.0140249	0.0332115	0.015793	0.0392149	0.0158086	0.0136792
Lhpp	0.0132393	0.0132761	0.0248876	0.0186306	0.0389444	0.0131184	0.00283063
Lor	0.0109405	0.0179797	0.0159094	0.0136188	0.0383672	0.0127619	0.0152641
Vamp1	0.0560823	0.0363692	0.0521044	0.024816	0.0382542	0.0450917	0.0366682
Vegfd	0.0681368	0.0559705	0.087004	0.0391174	0.0371919	0.0880548	0.0561528
Adora2a	0.0075316	0.00425167	0.011215	0.00455446	0.0356245	0.0124934	0.0164705
Scpep1	0.0328793	0.0495104	0.0625441	0.027183	0.0349801	0.0788374	0.120293
Chst7	0.0025053	0.0103949	0.0126913	0.00558063	0.0336988	0.0442485	0.0278238
Abca4	0.0124747	0.0126167	0.00545835	0.00598927	0.0323645	0.00474044	0.0016063
Ace	0.0344647	0.0572919	0.0621892	0.0282896	0.0321378	0.167573	0.613596
Snx33	0.00831082	0.0148847	0.00729408	0.00271619	0.0303675	0.0400261	0.018652
Ptgs2	0.0337242	0.0470266	0.150069	0.0336042	0.0286606	0.902671	0.226306
Arhgap20	0.0587522	0.11584	0.146545	0.0419959	0.0280159	0.405452	0.296769
Vcam1	0.0842502	0.123269	0.574445	0.110229	0.0278304	1.72283	1.5255
Klhl13	0.0325877	0.039197	0.0486048	0.0233066	0.0276265	0.072171	0.0510719
Bmf	0.0265441	0.0261516	0.0375997	0.0200849	0.0276161	0.0505246	0.0317679
Zeb2	0.0338009	0.150961	0.0180525	0.0181661	0.0275933	0.19168	0.560384
Nkd2	0.0101216	0.00675186	0.0391861	0.0079715	0.0270305	0.268185	0.110528
Agmo	0.0281524	0.0466005	0.0410799	0.0231783	0.0267457	0.0445784	0.0509729
Dglucy	0.015298	0.0215706	0.0304823	0.01232	0.0267348	0.0500241	0.0602052
Smoc2	0.00632739	0.00270718	0.0155768	0.00515371	0.0265647	0.000660027	0
Usp20	0.0264924	0.0235688	0.0312775	0.010246	0.0263199	0.03864	0.0226725
Limd2	0.0240408	0.0582927	0.103412	0.0470762	0.0255226	0.248785	0.0832131
Osbpl5	0.00293571	0.00306826	0.00481231	0.00222465	0.0253283	0.0320861	0.0511271
Cd27	0.0122519	0.0200627	0.041579	0.0217773	0.025038	0.0292979	0.0293174
Marcksl1	0.00181492	0.0145464	0.00801549	0.00483875	0.024577	0.0216899	0.0119483
Naif1	0.017256	0.0271896	0.0360605	0.0186556	0.0230761	0.04169	0.0236589
Chchd10	0.0337861	0.0323019	0.0307123	0.0391289	0.0216798	0.0366676	0.0343424
Dnah6	0.0171897	0.00443112	0.0343409	0.0168905	0.0213765	0.0303071	0
Gsap	0.00450582	0.00560568	0.00190603	0.00215811	0.0213346	0.0142373	0.00777016
Sdc4	0.01841	0.0359269	0.0473287	0.0213798	0.0208634	0.135763	0.0816588
Rasgef1a	0.0220246	0.0282649	0.0333417	0.0134195	0.0208631	0.127474	0.109089
Gas2l3	0.0128792	0.00853846	0.0265122	0.00569018	0.0196769	0.0221605	0.0170093
Igfbp4	0.00875714	0.0140335	0.0113483	0.0105402	0.0178176	0.0815565	0.58738
Gpr143	0.00149272	0.00424881	0.00117418	0.00284128	0.0170157	0.000865605	0
Lpin3	0.00394362	0.00151149	0.00370088	0.00403224	0.0164607	0.0108639	0.00797605
Sult5a1	0.0145589	0.0129742	0.0189659	0.0124428	0.0164314	0.0906648	0.00433501
Nexmif	0.0303074	0.0105053	0.128385	0.0182192	0.0151286	0.254454	0.0234356
Nos1ap	0.0162443	0.0112558	0.0365151	0.0168175	0.0149804	0.0585631	0.0298632
Rgl3	0.00895274	0.0116877	0.0164467	0.00962123	0.0146872	0.0202428	0.0336922
Cd1d1	0.00261742	0.00156319	0.0010109	0.00301415	0.0139065	0.00404992	0.00439851
Ift140	0.0223435	0.0288061	0.0295589	0.0133012	0.0135712	0.0317542	0.0411327
Cped1	0.00582488	0.0113838	0.0111305	0.00854077	0.0120645	0.11413	0.0878899
Cd247	0.00251221	0.00506359	0.00686552	0.00331643	0.0119496	0.00348702	0.0140485
E330017L17Rik	0.00645158	0.0201684	0.0574499	0.0325359	0.0113449	0.114645	0.00912115
Myzap	0.00110534	0.0142165	0.00231176	0.00247835	0.0111937	0.0608308	0.165964
Cd74	0.0095382	0.0104084	0.0156851	0.00696427	0.0105179	0.019075	0.0129744
Parp8	0.00447093	0.00271317	0.00225594	0.00232839	0.0101379	0.0156035	0.0151594
Evpl	0.00382586	0.009621	0.00750816	0.00223139	0.00989142	0.00260194	0.0106843
Bmp4	0.0037543	0.00142752	0.0214852	0.00367734	0.00950494	0.113301	0.259295
Gpm6a	0.0145133	0.0176661	0.0195842	0.00933146	0.00947013	0.240888	0.00775906
Slc1a3	0.00985507	0.0224562	0.0427912	0.0197735	0.00683926	0.245225	0
Gpr182	0.0109055	0.00181713	0.0470969	0.0145741	0.00667119	0.367145	0.00161334
Bub1b	0.00228265	0.00194336	0.00471204	0.00157794	0.00614306	0.00440077	0
Psg17	0.00274774	0.000398164	0.00174129	0.00107488	0.00567672	0.000194066	0
Nnat	0.00608224	0.00566701	0.00616037	0.00771625	0.00561205	0.00549581	0.00373141
Il16	0.000868377	0.000793604	0.00299823	0.00203707	0.00557352	0.0147572	0.00236763
Cdh26	0.00407144	0.00155358	0.0186015	0.00451728	0.00505412	0.0149358	0.021991
Adh1	0.0133032	0.00531036	0.151835	0.0263712	0.00475139	0.44994	0.0593416
Fhl1	0.00818809	0.0185688	0.00663047	0.00421021	0.00464697	0.022508	0.402738
Frzb	0	0.000218954	0.000208128	0	0.00406586	0.00396616	0
Col9a3	0.00776046	0.00995632	0.00696295	0.00376721	0.00400591	0.0155764	0.0115269
Shmt1	0.0021805	0	0.00274786	0.00113292	0.00397112	0.00715478	0.00197507
Cacna1d	0.00390235	0.0221188	0.00429458	0.000328174	0.00392984	0.0243893	0.0626317
Hist2h2bb	0.00216637	0.0114031	0.0155667	0.00912645	0.0039184	0.00852965	0.00756318
Cxadr	0.00138021	0.00416813	0.00552278	0.000732268	0.00379791	0.00335181	0
Fam71a	0.000324991	0.00657897	0.00712335	0.00246021	0.00358752	0.00713189	0.00220162
Kirrel	0.000332787	0.00104537	0.000728193	0.000535216	0.00346558	0.00628083	0.0192796
Lbp	0.00732835	0.00346818	0.0239145	0.0089177	0.00321961	0.251142	0
Lrrc75a	0.00163647	0.00412627	0.0023736	0.00156646	0.00269499	0.0085115	0.00309639
Prr15	0.00940407	0.0104121	0.0225249	0.00785948	0.00265241	0.0567542	0.0721131
Tmem184a	0.000387453	0.000795928	0.0010358	0.00110068	0.00202334	0.000428257	0.00150649
Slc6a17	0.00798119	0.011698	0.0086442	0.00365595	0.00199433	0.0035643	0.0128489
Cyp4b1	0.000443467	0.000890252	0.000110788	0.000966096	0.00196922	0.00903177	0.0131314
Plxna4os2	0	0	0.00124368	0.000471673	0.00170627	0.000325148	0
Ackr4	0	0.00122524	0.000378628	0	0.0009559	0.00207717	0.00699173
Ndst3	0.0041387	0.00022786	0.00524321	0.0029386	0.000884488	0.0127192	0.00432032
Plagl1	0.000402178	0.00501132	0.00113459	0.000302796	0.000768933	0.0371521	0.0256342
Dcdc2a	0.00124554	0.00176105	0.000921469	0	0.000753522	0.0101125	0
Arhgef16	0.000352399	0.000270386	0.00131127	0.000502511	0.000634952	0	0
Slco1a5	0.00318083	0.00662429	0.0022853	0.00109029	0.000323245	0.00457157	0.005978
Igsf3	0.00768653	0.00369418	0.0424093	0.00698105	0.000296164	0.0558294	0.0259181
Klhdc7a	0.000486864	0.000519586	0.000231269	0.000749536	0.000281632	0.00189595	0
Prph	0.00047213	0	0.000246569	0	0	0	0
