# Supplementary material for: Loss of angiopoietin-2 leads to region-specific brain malformations and blood-brain barrier leakage
Source: JCI Insight. 2026 Feb 19;11(7):e198256. doi: 10.1172/jci.insight.198256 (PMC13134733; doi:10.1172/jci.insight.198256)
Supplement: Supporting data values [file jciinsight-11-198256-s139.xlsx]

## Sheet: 1E
	# EC per field
	Angpt2+/+ Adult Malformed	Angpt2-/- Adult Malformed	Angpt2+/+ Adult Non-malformed	Angpt2-/- Adult Non-malformed
	170.5	241.75	179.333	175.889
	230.5	213.25	225.778	171.556
	196.25	286.75	240.222	179.333
	211.25	263.5	266.056	185.222
	206.875	231.375	255.778	213.667

## Sheet: 1F
	Mean avascular area (um2)
	Angpt2 WT Malformed	Angpt2 KO Malformed	Angpt2 WT Non-malformed	Angpt2 KO Non-malformed
	78456.8	76965.4	77544.5	77434.2
	68463.8	66000.6	72471.1	71673.3
	70290.4	67907.1	73591.7	74031.8
	78704.3	73143	77193.1	73395.1

## Sheet: 1G
	Mean distance between vessels (μm)
	Angpt2 WT Malformed	Angpt2 KO Malformed	Angpt2 WT Non-malformed	Angpt2 KO Non-malformed
	38.6275	76.223	35.065	29.6277
	37.6302	73.2028	30.7885	37.4237
	20.1177	39.7732	22.5945	24.9638
	18.5477	46.816	22.6642	26.5385

## Sheet: 1H
	# Tip cells per field
	Angpt2 WT malformed	Angpt2 KO malformed	Angpt2 WT non-malformed	Angpt2 KO non-malformed
	0	3.25	0	0.666667
	0	3.75	0	0
	0	7.25	0	0.333333
	0	2.25	0	0.111111
	0	3.25	0	0

## Sheet: 1I
	Total #MKI67+ cells per field
	Angpt2 WT malformed	Angpt2 KO malformed	Angpt2 WT non-malformed	Angpt2 KO non-malformed
	1.625	14.5	0.666667	1.33333
	2	14.75	1.66667	2.83333
	1.5	17.5	3.66667	8.66667
	6.75	18.25	3.66667	6.16667

## Sheet: 1J
	# MKI67+ ECs
	Angpt2+/+ malformed	Angpt2-/- malformed	Angpt2+/+ non-malformed	Angpt2-/- non-malformed
	0.125	3.125	0	0
	0	1.625	0	0
	0	1.875	0	0.333333
	1	4.625	0	0.166667

## Sheet: 2C
	70 kDa TMR dextran area per field
	Analyzed region	Angpt2+/+				Angpt2-/-
	agranular insular area	1.722	1.291	1.435	1.435	1.291	78.34	16.787	1.291
	orbital area	1.291	1.435	1.148	1.435	1.865	1.004	0.861	1.722
	somatomotor area layer 1-3	4.161	2.798	3.085	1.5065	4.376	3.013	3.4435	1.076
	somatosensory area layer 1-3	2.0805	1.2195	2.6545	1.5065	5.4525	1.937	30.5615	3.587
	visual area	1.435	2.8695	1.865	1.004	8.681	3.8025	5.165	5.9545
	somatosensory area layer 4-6	2.91733	1.05233	2.05667	1.578	1211.26	1020.48	2578.91	901.965
	Caudoputamen	2.152	0.765	3.44333	6.026	4056.57	1856.11	3903.09	2675.72

## Sheet: 2D
	1 kDa 488-Cadaverine area per field
	Analyzed region	Angpt2+/+				Angpt2-/-
	agranular insular area	232.151	81.927	300.304	21.092	9488.78	1141.96	6510.13	12592.1
	orbital area	521.12	11.622	112.058	60.692	1935.26	182.076	1174.39	5937.5
	somatomotor area layer 1-3	273.401	283.803	198.792	41.394	1428.7	2818.67	4697.54	1883.25
	somatosensory area layer 1-3	114.21	201.518	139.678	23.172	273.976	215.651	342.559	70.377
	visual area	61.6965	171.961	216.153	20.8045	71.884	171.244	302.959	215.22
	somatosensory area layer 4-6	228.038	315.513	186.142	243.056	1096.72	2078.26	1547.87	2615.84
	Caudoputamen	177.963	28.122	80.7317	96.084	2294.68	1958.79	3663.62	845.529

## Sheet: 4E
	GFAP+ area per field (um2)		The values are given in um2 in the table but in the figure they are given in mm2
	Analyzed region	Angpt2-/-				Angpt2+/+
	AI	570.047	604.052	8621.73	2972.34	99.575	275.195	175.046	764.606
	ORB	359.418	51.366	1924.21	2013.6	50.075	325.27	35.727	1489.9
	MO 1-3	5211.06	4668.99	2698.36	2618.16	281.509	1184.5	842.587	3490.01
	SS 1-3	3275.08	4942.25	3578.83	384.527	1031.26	1243.11	1665.23	3150.97
	VIS	1001.64	5593.86	1430.79	2262.32	1017.49	1194.47	2335.93	2340.52
	SS 4-6	27558.9	42707.7	44162	32510.7	589.752	5642.07	2265.22	3849.19
	CP	49802.6	51262.6	30361.2	52987.1	784.311	1288.4	977.149	2149.72

## Sheet: 4F
	AIF1+ cells per field
	Analyzed region	Angpt2+/+					Angpt2-/-
	AI	85	106.5	104.5	93		109.5	110	111.5	139
	ORB	84	89	96	73		114	99	98	157
	SS1-3	90	94.1667	88.5	94	93.3333	104.833	103.833	89.5	104	92.8333
	SS4-6	79	79.6667	90	77	91.3333	109.333	95	100.667	125.333	93.3333
	CP	75	60	66	71	66	106	96	104	114	93

[truncated: 3 more sheets: 5I, 7D, 7J]
